# Supplementary material for: Crystal structure of {(R)-N 2-[(benzo[h]quinolin-2-yl)meth­yl]-N 2′-[(benzo[h]quinolin-2-yl)methyl­idene]-1,1′-binaphthyl-2,2′-di­amine-κ4 N,N′,N′′,N′′′}(trifluoromethane­sulfonato-κO)zinc(II)} trifluoromethane­sulfonate di­chloro­methane 1.5-solvate
Source: Acta Crystallogr E Crystallogr Commun. 2017 Jun 2;73(Pt 7):949–53. doi: 10.1107/S2056989017008027 (PMC5499266; doi:10.1107/S2056989017008027)
Supplement: Supplementary file 1 [file e-73-00949-sup1.cif]

##############################################################################
#                                                                            #
# This CIF contains the data in a paper accepted for publication in          #
# Acta Crystallographica Section E. It conforms to the requirements of       #
# Notes for Authors for Acta Crystallographica Section E, and has been       #
# peer reviewed under the auspices of the IUCr Commission on Journals.       #
#                                                                            #
# Full details of the Crystallographic Information File format               #
# are given in the paper "The Crystallographic Information File (CIF):       #
# a New Standard Archive File for Crystallography" by S. R. Hall, F. H.      #
# Allen and I. D. Brown [Acta Cryst. (1991), A47, 655-685].                  #
#                                                                            #
# The current version of the core CIF dictionary is obtainable from          #
# ftp://ftp.iucr.org/pub/cif_core.dic.                                       #
#                                                                            #
# Software is freely available for graphical display of the structure(s)     #
# in this CIF. For information consult the CIF software page                 #
# http://www.iucr.org/resources/cif/software.                                #
#                                                                            #
# This file may be used for bona fide research purposes within the           #
# scientific community so long as proper attribution is given to the journal # 
# article from which it was obtained.                                        #
#                                                                            #
##############################################################################
data_I
_audit_creation_method
;
Olex2 1.2
(compiled 2017.03.02 svn.r3394 for OlexSys, GUI svn.r5324)
;
_journal_date_recd_electronic     2017-04-11
_journal_date_accepted     2017-05-30
_journal_name_full     'Acta Crystallographica, Section E'
_journal_year     2017
_journal_volume     73
_journal_issue      7
_journal_page_first     949
_journal_page_last     953
_journal_paper_category     GM
_journal_paper_doi     10.1107/S2056989017008027
_journal_coeditor_code     IM2476
_publ_contact_author_name     'Kayode D. Oshin'
_publ_contact_author_address
;
Department of Chemistry
Creighton University
Omaha, NE 68102
USA
;
_publ_contact_author_email     'kayodeoshin@creighton.edu'
_publ_section_title
;\
Crystal structure of
{(<i>R</i>)-<i>N</i>^2^-[(benzo[<i>h</i>]quinolin-2-yl)methyl]-<i>N</i>^2'^-\
[(benzo[<i>h</i>]quinolin-2-yl)methylidene]-1,1'-binaphthyl-2,2'-diamine-\
\k^4^<i>N</i>,<i>N</i>',<i>N</i>'',<i>N</i>'''}(trifluoromethanesulfonato-\
\k<i>O</i>)zinc(II)} trifluoromethanesulfonate dichloromethane 1.5-solvate
;
loop_
    _publ_author_name
    _publ_author_footnote
    _publ_author_address
    'Skokan, Shayna R.' .
;
Department of Chemistry
Creighton University
Omaha, NE 68102
USA
;
    'Reeson, Monica M.' .
;
Department of Chemistry
Creighton University
Omaha, NE 68102
USA
;
    'Oshin, Kayode D.' .
;
Department of Chemistry
Creighton University
Omaha, NE 68102
USA
;
    'Vinokur, Anastasiya I.' .
;
Department of Chemistry
University of Wisconsin
Madison, WI 53558
USA
;
    'Desper, John A.' .
;
Department of Chemistry
Kansas State University
Manhattan, KS 66506
USA
;
    'Levy, Christopher J.' .
;
Department of Chemistry
Kansas State University
Manhattan, KS 66506
USA
;
_publ_section_synopsis
;
In the title compound, the zinc(II) atom exhibits a a distorted five-coordinate
square-pyramidal geometry and is coordinated by one trifluoromethanesulfonate
ligand and four N-donor atoms. The resulting complex shows a single-stranded
<i>P</i>-helimer structure incorporating \p--\p and/or \s--\p interactions.
;
_chemical_name_systematic
;\
{(<i>R</i>)-<i>N</i>^2^-[(Benzo[<i>h</i>]quinolin-2-yl)methyl]-\
<i>N</i>^2'^-[(benzo[<i>h</i>]quinolin-2-yl)methylidene]-\
1,1'-binaphthyl-2,2'-diamine-\k^4^<i>N</i>,<i>N</i>',<i>N</i>'',<i>N</i>'''}\
(trifluoromethanesulfonato-\k<i>O</i>)zinc(II)} trifluoromethanesulfonate
dichloromethane 1.5-solvate
;
_chemical_name_common     ?
_chemical_formula_moiety
                           'C49 H32 F3 N4 O3 S Zn +, C F3 O3 S -, 1.5(C H2 Cl2)'
_chemical_formula_sum     'C51.5 H35 Cl3 F6 N4 O6 S2 Zn1'
_chemical_formula_iupac
                        '[Zn (C48 H32 N4) (C F3 O3 S)] (C F3 O3 S), 1.5C H2 Cl2'
_chemical_formula_weight     1155.70
_chemical_melting_point     ?
_shelx_space_group_comment
;
The symmetry employed for this shelxl refinement is uniquely defined
by the following loop, which should always be used as a source of
symmetry information in preference to the above space-group names.
They are only intended as comments.
;
_space_group_crystal_system     monoclinic
_space_group_name_H-M_alt     'P 21'
_space_group_name_Hall     'P 2yb'
loop_
    _space_group_symop_operation_xyz
    'x, y, z'
    '-x, y+1/2, -z'
_cell_length_a     11.837(4)
_cell_length_b     23.126(7)
_cell_length_c     17.836(5)
_cell_angle_alpha     90
_cell_angle_beta     94.165(10)
_cell_angle_gamma     90
_cell_volume     4870(3)
_cell_formula_units_Z     4
_cell_measurement_reflns_used     9757
_cell_measurement_theta_min     2.185
_cell_measurement_theta_max     25.811
_cell_measurement_temperature     120(2)
_exptl_crystal_description     prism
_exptl_crystal_colour     orange
_exptl_crystal_size_max     0.24
_exptl_crystal_size_mid     0.2
_exptl_crystal_size_min     0.16
_exptl_crystal_density_diffrn     1.576
_exptl_crystal_density_meas     ?
_exptl_crystal_density_method     'not measured'
_exptl_crystal_F_000     2348
_exptl_absorpt_coefficient_mu     0.834
_exptl_absorpt_correction_type     multi-scan
_exptl_absorpt_process_details
;
(SADABS; Bruker, 2016)
;
_shelx_estimated_absorpt_T_min     0.825
_shelx_estimated_absorpt_T_max     0.878
_exptl_absorpt_correction_T_min     0.6912
_exptl_absorpt_correction_T_max     0.7436
_diffrn_ambient_temperature     120.03
_diffrn_radiation_type     MoK\a
_diffrn_radiation_wavelength     0.71073
_diffrn_radiation_source     'fine-focus sealed tube'
_diffrn_radiation_monochromator     graphite
_diffrn_measurement_device_type     'Bruker APEXII CCD'
_diffrn_measurement_method     '\f and \w scans'
_diffrn_detector_area_resol_mean     ?
_diffrn_reflns_number     100143
_diffrn_reflns_av_R_equivalents     0.0730
_diffrn_reflns_theta_min     1.145
_diffrn_reflns_theta_max     26.477
_diffrn_reflns_theta_full     25.000
_diffrn_measured_fraction_theta_max     0.993
_diffrn_measured_fraction_theta_full     1.000
_diffrn_reflns_limit_h_min     -14
_diffrn_reflns_limit_h_max     14
_diffrn_reflns_limit_k_min     -28
_diffrn_reflns_limit_k_max     28
_diffrn_reflns_limit_l_min     -22
_diffrn_reflns_limit_l_max     22
_diffrn_standards_number     0
_refine_special_details     ?
_reflns_number_total     19958
_reflns_number_gt     17492
_reflns_threshold_expression     'I > 2\s(I)'
_refine_ls_structure_factor_coef     Fsqd
_refine_ls_matrix_type     full
_refine_ls_R_factor_all     0.0488
_refine_ls_R_factor_gt     0.0387
_refine_ls_wR_factor_gt     0.0862
_refine_ls_wR_factor_ref     0.0917
_refine_ls_goodness_of_fit_ref     1.026
_refine_ls_restrained_S_all     1.026
_refine_ls_number_reflns     19958
_refine_ls_number_parameters     1373
_refine_ls_number_restraints     2
_refine_ls_hydrogen_treatment     mixed
_refine_ls_weighting_scheme     calc
_refine_ls_weighting_details
              'w=1/[\s^2^(Fo^2^)+(0.0435P)^2^+1.1811P] where P=(Fo^2^+2Fc^2^)/3'
_atom_sites_solution_hydrogens     mixed
_atom_sites_solution_primary     dual
_atom_sites_solution_secondary     ?
_refine_ls_shift/su_max     0.000
_refine_ls_shift/su_mean     0.000
_refine_diff_density_max     0.611
_refine_diff_density_min     -0.455
_refine_ls_extinction_method     none
_refine_ls_extinction_coef     .
_refine_ls_abs_structure_details
;
Flack <i>x</i> determined using 7334 quotients
[(<i>I</i>^+^)-(<i>I</i>^-^)]/[(<i>I</i>^+^)+(<i>I</i>^-^)]
(Parsons et al., 2013)
;
_refine_ls_abs_structure_Flack     -0.008(4)
loop_
    _atom_type_symbol
    _atom_type_description
    _atom_type_scat_dispersion_real
    _atom_type_scat_dispersion_imag
    _atom_type_scat_source
    'C' 'C' 0.0033 0.0016
                         'International Tables Vol C Tables 4.2.6.8 and 6.1.1.4'
    'H' 'H' 0.0000 0.0000
                         'International Tables Vol C Tables 4.2.6.8 and 6.1.1.4'
    'Cl' 'Cl' 0.1484 0.1585
                         'International Tables Vol C Tables 4.2.6.8 and 6.1.1.4'
    'F' 'F' 0.0171 0.0103
                         'International Tables Vol C Tables 4.2.6.8 and 6.1.1.4'
    'N' 'N' 0.0061 0.0033
                         'International Tables Vol C Tables 4.2.6.8 and 6.1.1.4'
    'O' 'O' 0.0106 0.0060
                         'International Tables Vol C Tables 4.2.6.8 and 6.1.1.4'
    'S' 'S' 0.1246 0.1234
                         'International Tables Vol C Tables 4.2.6.8 and 6.1.1.4'
    'Zn' 'Zn' 0.2839 1.4301
                         'International Tables Vol C Tables 4.2.6.8 and 6.1.1.4'
_computing_data_collection
;
APEX2 (Bruker, 2016)
;
_computing_cell_refinement
;
SAINT (Bruker, 2016)
;
_computing_data_reduction
;
SAINT (Bruker, 2016)
;
_computing_structure_solution
;
SHELXT (Sheldrick, 2015a)
;
_computing_structure_refinement
;
SHELXL (Sheldrick, 2015b)
;
_computing_molecular_graphics
;
<i>OLEX2</i> (Dolomanov <i>et al.</i>,  2009)
;
_computing_publication_material
;
<i>OLEX2</i> (Dolomanov <i>et al.</i>,  2009)
;
loop_
    _atom_site_type_symbol
    _atom_site_label
    _atom_site_fract_x
    _atom_site_fract_y
    _atom_site_fract_z
    _atom_site_U_iso_or_equiv
    _atom_site_adp_type
    _atom_site_calc_flag
    _atom_site_occupancy
    _atom_site_disorder_assembly
    _atom_site_disorder_group
    Zn Zn1 0.43047(4) 0.36244(2) 1.02612(3) 0.01811(12) Uani d 1 . .
    S S1 0.64940(9) 0.34588(5) 1.13414(6) 0.0201(2) Uani d 1 . .
    F F1 0.7184(3) 0.23936(13) 1.14727(19) 0.0488(9) Uani d 1 . .
    F F2 0.7876(2) 0.29519(14) 1.23511(17) 0.0387(7) Uani d 1 . .
    F F3 0.6145(3) 0.26621(14) 1.23408(19) 0.0430(8) Uani d 1 . .
    O O1 0.5515(3) 0.31988(14) 1.09083(19) 0.0281(8) Uani d 1 . .
    O O2 0.7407(3) 0.35829(17) 1.08853(19) 0.0328(8) Uani d 1 . .
    O O3 0.6167(3) 0.38875(14) 1.18579(18) 0.0302(8) Uani d 1 . .
    N N1 0.3008(3) 0.37869(16) 1.1026(2) 0.0191(8) Uani d 1 . .
    N N2 0.4550(3) 0.44962(16) 1.04307(19) 0.0185(7) Uani d 1 . .
    N N3 0.5612(3) 0.35750(17) 0.9406(2) 0.0220(8) Uani d 1 . .
    H H3 0.620(4) 0.370(2) 0.962(3) 0.026 Uiso d 1 . .
    N N4 0.3657(3) 0.30238(16) 0.9493(2) 0.0210(8) Uani d 1 . .
    C C1 0.2150(4) 0.3443(2) 1.1236(2) 0.0197(9) Uani d 1 . .
    C C2 0.2297(4) 0.28197(19) 1.1269(2) 0.0188(9) Uani d 1 . .
    C C3 0.3357(4) 0.2555(2) 1.1252(3) 0.0245(10) Uani d 1 . .
    H H3B 0.401441 0.278844 1.123002 0.029 Uiso calc 1 . .
    C C4 0.3467(4) 0.1964(2) 1.1265(3) 0.0299(11) Uani d 1 . .
    H H4 0.419311 0.179251 1.124331 0.036 Uiso calc 1 . .
    C C5 0.2510(4) 0.1613(2) 1.1312(3) 0.0307(11) Uani d 1 . .
    H H5 0.257936 0.120339 1.130360 0.037 Uiso calc 1 . .
    C C6 0.1469(4) 0.1866(2) 1.1369(3) 0.0283(11) Uani d 1 . .
    H H6 0.082595 0.162660 1.141813 0.034 Uiso calc 1 . .
    C C7 0.1334(4) 0.2468(2) 1.1357(2) 0.0231(10) Uani d 1 . .
    C C8 0.0258(4) 0.2736(2) 1.1455(3) 0.0275(11) Uani d 1 . .
    H H8 -0.039418 0.249924 1.147935 0.033 Uiso calc 1 . .
    C C9 0.0149(4) 0.3310(2) 1.1513(3) 0.0279(11) Uani d 1 . .
    H H9 -0.055999 0.347123 1.161802 0.033 Uiso calc 1 . .
    C C10 0.1100(4) 0.3686(2) 1.1416(2) 0.0232(10) Uani d 1 . .
    C C11 0.1017(4) 0.4291(2) 1.1479(3) 0.0294(11) Uani d 1 . .
    H H11 0.033169 0.446261 1.161458 0.035 Uiso calc 1 . .
    C C12 0.1930(4) 0.4635(2) 1.1343(3) 0.0250(10) Uani d 1 . .
    H H12 0.191102 0.504075 1.142214 0.030 Uiso calc 1 . .
    C C13 0.2883(4) 0.4367(2) 1.1087(2) 0.0206(10) Uani d 1 . .
    C C14 0.3840(4) 0.4718(2) 1.0856(3) 0.0213(10) Uani d 1 . .
    H H14 0.392786 0.510679 1.102308 0.026 Uiso calc 1 . .
    C C15 0.5583(4) 0.47927(18) 1.0293(3) 0.0185(9) Uani d 1 . .
    C C16 0.6218(4) 0.50475(19) 1.0905(3) 0.0223(10) Uani d 1 . .
    H H16 0.591309 0.506703 1.138259 0.027 Uiso calc 1 . .
    C C17 0.7265(4) 0.52656(19) 1.0813(3) 0.0231(10) Uani d 1 . .
    H H17 0.769302 0.542936 1.123130 0.028 Uiso calc 1 . .
    C C18 0.7727(4) 0.52526(19) 1.0105(3) 0.0216(10) Uani d 1 . .
    C C19 0.8835(4) 0.5465(2) 1.0002(3) 0.0257(10) Uani d 1 . .
    H H19 0.928359 0.561884 1.041806 0.031 Uiso calc 1 . .
    C C20 0.9259(4) 0.5450(2) 0.9310(3) 0.0291(11) Uani d 1 . .
    H H20 0.998916 0.560544 0.924649 0.035 Uiso calc 1 . .
    C C21 0.8624(4) 0.5207(2) 0.8691(3) 0.0282(11) Uani d 1 . .
    H H21 0.893443 0.519083 0.821452 0.034 Uiso calc 1 . .
    C C22 0.7555(4) 0.4994(2) 0.8773(3) 0.0245(10) Uani d 1 . .
    H H22 0.713279 0.483253 0.835052 0.029 Uiso calc 1 . .
    C C23 0.7072(4) 0.50106(19) 0.9479(3) 0.0218(10) Uani d 1 . .
    C C24 0.5969(4) 0.47783(18) 0.9588(2) 0.0184(9) Uani d 1 . .
    C C25 0.5274(3) 0.4541(2) 0.8923(2) 0.0203(9) Uani d 1 . .
    C C26 0.4747(3) 0.4929(2) 0.8380(2) 0.0202(9) Uani d 1 . .
    C C27 0.4758(4) 0.5536(2) 0.8479(3) 0.0243(10) Uani d 1 . .
    H H27 0.512991 0.569823 0.891941 0.029 Uiso calc 1 . .
    C C28 0.4236(4) 0.5895(2) 0.7944(3) 0.0290(11) Uani d 1 . .
    H H28 0.422996 0.630107 0.802696 0.035 Uiso calc 1 . .
    C C29 0.3715(4) 0.5667(2) 0.7278(3) 0.0326(12) Uani d 1 . .
    H H29 0.339228 0.591900 0.690046 0.039 Uiso calc 1 . .
    C C30 0.3669(4) 0.5083(2) 0.7171(3) 0.0288(11) Uani d 1 . .
    H H30 0.329484 0.493049 0.672472 0.035 Uiso calc 1 . .
    C C31 0.4175(4) 0.4701(2) 0.7722(3) 0.0257(11) Uani d 1 . .
    C C32 0.4100(4) 0.4093(2) 0.7635(3) 0.0278(11) Uani d 1 . .
    H H32 0.371349 0.393618 0.719559 0.033 Uiso calc 1 . .
    C C33 0.4575(4) 0.3728(2) 0.8172(3) 0.0290(11) Uani d 1 . .
    H H33 0.449915 0.332199 0.810890 0.035 Uiso calc 1 . .
    C C34 0.5173(4) 0.3951(2) 0.8816(2) 0.0219(10) Uani d 1 . .
    C C35 0.5659(4) 0.2948(2) 0.9268(3) 0.0252(10) Uani d 1 . .
    H H35C 0.619432 0.276569 0.964982 0.030 Uiso calc 1 . .
    H H35D 0.593898 0.287668 0.876677 0.030 Uiso calc 1 . .
    C C36 0.4498(4) 0.2679(2) 0.9304(3) 0.0230(10) Uani d 1 . .
    C C37 0.4318(4) 0.2093(2) 0.9137(3) 0.0280(11) Uani d 1 . .
    H H37 0.492464 0.185472 0.900241 0.034 Uiso calc 1 . .
    C C38 0.3253(4) 0.1870(2) 0.9173(3) 0.0285(11) Uani d 1 . .
    H H38 0.313062 0.146723 0.909821 0.034 Uiso calc 1 . .
    C C39 0.2335(4) 0.2231(2) 0.9319(2) 0.0251(10) Uani d 1 . .
    C C40 0.1194(4) 0.2022(2) 0.9355(3) 0.0313(12) Uani d 1 . .
    H H40 0.103969 0.162115 0.928979 0.038 Uiso calc 1 . .
    C C41 0.0348(4) 0.2387(2) 0.9481(3) 0.0305(11) Uani d 1 . .
    H H41 -0.038915 0.223787 0.953597 0.037 Uiso calc 1 . .
    C C42 0.0537(4) 0.3001(2) 0.9532(3) 0.0271(11) Uani d 1 . .
    C C43 -0.0380(4) 0.3386(2) 0.9599(3) 0.0332(12) Uani d 1 . .
    H H43 -0.111839 0.323851 0.965219 0.040 Uiso calc 1 . .
    C C44 -0.0203(4) 0.3968(2) 0.9586(3) 0.0335(12) Uani d 1 . .
    H H44 -0.082185 0.422275 0.963780 0.040 Uiso calc 1 . .
    C C45 0.0879(4) 0.4197(2) 0.9497(3) 0.0291(11) Uani d 1 . .
    H H45 0.098582 0.460381 0.948053 0.035 Uiso calc 1 . .
    C C46 0.1785(4) 0.3830(2) 0.9434(3) 0.0236(10) Uani d 1 . .
    H H46 0.251154 0.398420 0.935725 0.028 Uiso calc 1 . .
    C C47 0.1634(4) 0.3225(2) 0.9484(2) 0.0222(10) Uani d 1 . .
    C C48 0.2560(4) 0.2821(2) 0.9441(2) 0.0206(9) Uani d 1 . .
    C C49 0.6944(4) 0.2830(2) 1.1909(3) 0.0289(11) Uani d 1 . .
    Zn Zn1A 0.02835(4) 0.44769(2) 0.46179(3) 0.02053(12) Uani d 1 . .
    S S1A -0.21493(10) 0.42631(6) 0.37632(7) 0.0202(4) Uani d 0.881(4) A 1
    S S1B -0.1362(10) 0.4504(6) 0.3140(7) 0.051(4) Uiso d 0.119(4) A 2
    O O2B -0.1035(17) 0.5099(7) 0.3037(15) 0.06(3) Uiso d 0.119(4) A 2
    O O3B -0.1420(17) 0.4151(11) 0.2470(10) 0.07(2) Uiso d 0.119(4) A 2
    O O1B -0.0874(14) 0.4228(11) 0.3815(11) 0.033(16) Uiso d 0.119(4) A 2
    C C49B -0.2872(10) 0.4572(8) 0.3335(10) 0.025(9) Uiso d 0.119(4) A 2
    F F3B -0.3344(14) 0.4057(10) 0.3449(14) 0.052(9) Uiso d 0.119(4) A 2
    F F1B -0.3005(18) 0.4892(12) 0.3948(14) 0.093(14) Uiso d 0.119(4) A 2
    F F2B -0.3486(14) 0.4823(12) 0.2764(15) 0.092(19) Uiso d 0.119(4) A 2
    F F1A -0.1634(3) 0.4350(2) 0.23597(18) 0.0307(8) Uani d 0.881(4) A 1
    F F2A -0.2972(3) 0.49270(15) 0.26654(19) 0.0329(8) Uani d 0.881(4) A 1
    F F3A -0.1221(6) 0.51012(15) 0.3023(2) 0.034(2) Uani d 0.881(4) A 1
    O O1A -0.0970(3) 0.4083(3) 0.3952(3) 0.0241(10) Uani d 0.881(4) A 1
    O O2A -0.2888(3) 0.37945(17) 0.3551(2) 0.0284(9) Uani d 0.881(4) A 1
    O O3A -0.2536(3) 0.46808(16) 0.4291(2) 0.0246(9) Uani d 0.881(4) A 1
    N N1A 0.1442(3) 0.46738(17) 0.3768(2) 0.0229(8) Uani d 1 . .
    N N2A 0.0042(3) 0.53509(17) 0.4579(2) 0.0230(8) Uani d 1 . .
    N N3A -0.0818(3) 0.43485(16) 0.5559(2) 0.0206(8) Uani d 1 . .
    H H3A -0.144(4) 0.449(2) 0.541(3) 0.025 Uiso d 1 . .
    N N4A 0.1127(3) 0.38621(16) 0.5288(2) 0.0198(8) Uani d 1 . .
    C C1A 0.2263(4) 0.4357(2) 0.3459(2) 0.0242(10) Uani d 1 . .
    C C2A 0.2189(4) 0.3726(2) 0.3428(2) 0.0230(10) Uani d 1 . .
    C C3A 0.1199(4) 0.3420(2) 0.3550(3) 0.0268(11) Uani d 1 . .
    H H3AA 0.053265 0.362686 0.364752 0.032 Uiso calc 1 . .
    C C4A 0.1170(5) 0.2822(2) 0.3531(3) 0.0314(12) Uani d 1 . .
    H H4A 0.048967 0.262296 0.361758 0.038 Uiso calc 1 . .
    C C5A 0.2147(5) 0.2511(2) 0.3385(3) 0.0342(12) Uani d 1 . .
    H H5A 0.213924 0.210059 0.339004 0.041 Uiso calc 1 . .
    C C6A 0.3113(5) 0.2802(2) 0.3235(3) 0.0342(13) Uani d 1 . .
    H H6A 0.376637 0.258836 0.312619 0.041 Uiso calc 1 . .
    C C7A 0.3162(4) 0.3412(2) 0.3239(3) 0.0317(12) Uani d 1 . .
    C C8A 0.4150(4) 0.3714(3) 0.3031(3) 0.0371(13) Uani d 1 . .
    H H8A 0.480820 0.349995 0.293174 0.044 Uiso calc 1 . .
    C C9A 0.4164(5) 0.4295(3) 0.2973(3) 0.0408(14) Uani d 1 . .
    H H9A 0.480501 0.448180 0.279275 0.049 Uiso calc 1 . .
    C C10A 0.3222(5) 0.4634(2) 0.3181(3) 0.0319(12) Uani d 1 . .
    C C11A 0.3224(5) 0.5238(3) 0.3122(3) 0.0375(13) Uani d 1 . .
    H H11A 0.383216 0.542956 0.290575 0.045 Uiso calc 1 . .
    C C12A 0.2350(5) 0.5550(2) 0.3374(3) 0.0338(12) Uani d 1 . .
    H H12A 0.231904 0.595792 0.331000 0.041 Uiso calc 1 . .
    C C13A 0.1504(4) 0.5260(2) 0.3729(3) 0.0261(11) Uani d 1 . .
    C C14A 0.0658(4) 0.5595(2) 0.4099(3) 0.0261(10) Uani d 1 . .
    H H14A 0.056059 0.599449 0.398654 0.031 Uiso calc 1 . .
    C C15A -0.0902(4) 0.56502(19) 0.4856(3) 0.0219(10) Uani d 1 . .
    C C16A -0.1630(4) 0.59740(19) 0.4338(3) 0.0266(11) Uani d 1 . .
    H H16A -0.142896 0.602808 0.383712 0.032 Uiso calc 1 . .
    C C17A -0.2602(4) 0.6203(2) 0.4557(3) 0.0286(11) Uani d 1 . .
    H H17A -0.307877 0.641403 0.420311 0.034 Uiso calc 1 . .
    C C18A -0.2928(4) 0.6138(2) 0.5303(3) 0.0259(10) Uani d 1 . .
    C C19A -0.3957(4) 0.6369(2) 0.5535(3) 0.0315(12) Uani d 1 . .
    H H19A -0.444840 0.657552 0.518538 0.038 Uiso calc 1 . .
    C C20A -0.4245(4) 0.6296(2) 0.6254(3) 0.0340(12) Uani d 1 . .
    H H20A -0.493161 0.645592 0.640609 0.041 Uiso calc 1 . .
    C C21A -0.3532(4) 0.5988(2) 0.6769(3) 0.0336(12) Uani d 1 . .
    H H21A -0.374328 0.593785 0.726822 0.040 Uiso calc 1 . .
    C C22A -0.2541(4) 0.5758(2) 0.6567(3) 0.0254(10) Uani d 1 . .
    H H22A -0.207171 0.554962 0.692754 0.030 Uiso calc 1 . .
    C C23A -0.2197(4) 0.58237(19) 0.5825(3) 0.0217(10) Uani d 1 . .
    C C24A -0.1163(4) 0.55782(19) 0.5587(3) 0.0207(9) Uani d 1 . .
    C C25A -0.0401(4) 0.5272(2) 0.6162(2) 0.0193(9) Uani d 1 . .
    C C26A 0.0183(4) 0.5602(2) 0.6746(2) 0.0197(9) Uani d 1 . .
    C C27A 0.0178(4) 0.6223(2) 0.6739(3) 0.0232(10) Uani d 1 . .
    H H27A -0.021513 0.642318 0.633385 0.028 Uiso calc 1 . .
    C C28A 0.0726(4) 0.6526(2) 0.7302(3) 0.0275(11) Uani d 1 . .
    H H28A 0.072731 0.693640 0.728183 0.033 Uiso calc 1 . .
    C C29A 0.1296(4) 0.6244(2) 0.7918(3) 0.0295(11) Uani d 1 . .
    H H29A 0.165590 0.646416 0.831709 0.035 Uiso calc 1 . .
    C C30A 0.1332(4) 0.5655(2) 0.7943(3) 0.0257(11) Uani d 1 . .
    H H30A 0.172347 0.546685 0.835724 0.031 Uiso calc 1 . .
    C C31A 0.0788(4) 0.5322(2) 0.7353(3) 0.0220(10) Uani d 1 . .
    C C32A 0.0826(4) 0.4708(2) 0.7355(3) 0.0228(10) Uani d 1 . .
    H H32A 0.122036 0.451217 0.776327 0.027 Uiso calc 1 . .
    C C33A 0.0308(4) 0.4395(2) 0.6784(2) 0.0225(10) Uani d 1 . .
    H H33A 0.036188 0.398546 0.679122 0.027 Uiso calc 1 . .
    C C34A -0.0312(4) 0.4674(2) 0.6179(2) 0.0202(9) Uani d 1 . .
    C C35A -0.0815(4) 0.37141(19) 0.5611(3) 0.0230(10) Uani d 1 . .
    H H35A -0.137192 0.355186 0.522608 0.028 Uiso calc 1 . .
    H H35B -0.103773 0.359401 0.611195 0.028 Uiso calc 1 . .
    C C36A 0.0354(4) 0.34837(19) 0.5489(2) 0.0224(10) Uani d 1 . .
    C C37A 0.0612(4) 0.2899(2) 0.5614(3) 0.0282(11) Uani d 1 . .
    H H37A 0.005154 0.263667 0.576118 0.034 Uiso calc 1 . .
    C C38A 0.1693(4) 0.2714(2) 0.5518(3) 0.0313(12) Uani d 1 . .
    H H38A 0.187152 0.231409 0.556315 0.038 Uiso calc 1 . .
    C C39A 0.2545(4) 0.3115(2) 0.5353(3) 0.0284(11) Uani d 1 . .
    C C40A 0.3686(4) 0.2939(2) 0.5261(3) 0.0332(12) Uani d 1 . .
    H H40A 0.389013 0.254275 0.530474 0.040 Uiso calc 1 . .
    C C41A 0.4472(5) 0.3338(3) 0.5111(3) 0.0379(14) Uani d 1 . .
    H H41A 0.521489 0.321238 0.502162 0.045 Uiso calc 1 . .
    C C42A 0.4223(4) 0.3936(2) 0.5082(3) 0.0312(12) Uani d 1 . .
    C C43A 0.5066(4) 0.4352(3) 0.4960(3) 0.0386(14) Uani d 1 . .
    H H43A 0.580511 0.422620 0.486282 0.046 Uiso calc 1 . .
    C C44A 0.4837(5) 0.4929(3) 0.4979(3) 0.0430(15) Uani d 1 . .
    H H44A 0.541460 0.520091 0.489114 0.052 Uiso calc 1 . .
    C C45A 0.3751(5) 0.5123(3) 0.5127(3) 0.0362(13) Uani d 1 . .
    H H45A 0.360253 0.552643 0.515252 0.043 Uiso calc 1 . .
    C C46A 0.2905(4) 0.4734(2) 0.5236(3) 0.0267(11) Uani d 1 . .
    H H46A 0.217826 0.487037 0.534506 0.032 Uiso calc 1 . .
    C C47A 0.3097(4) 0.4134(2) 0.5188(2) 0.0227(10) Uani d 1 . .
    C C48A 0.2244(3) 0.3701(2) 0.5274(2) 0.0226(10) Uani d 1 . .
    C C49A -0.1989(5) 0.4679(2) 0.2906(3) 0.0262(12) Uani d 0.881(4) A 1
    Cl Cl1 0.58159(12) 0.61215(6) 0.26355(8) 0.0438(3) Uani d 1 . .
    Cl Cl2 0.5759(2) 0.73553(7) 0.29120(10) 0.0718(6) Uani d 1 . .
    C C52 0.4935(5) 0.6722(3) 0.2787(3) 0.0453(14) Uani d 1 . .
    H H52A 0.437762 0.677108 0.234983 0.054 Uiso calc 1 . .
    H H52B 0.451332 0.665405 0.323785 0.054 Uiso calc 1 . .
    Cl Cl3 -0.0760(2) 0.65839(12) 0.25389(12) 0.1000(9) Uani d 1 . .
    Cl Cl4 -0.0606(2) 0.78324(10) 0.24111(10) 0.0820(7) Uani d 1 . .
    C C53 0.0145(6) 0.7184(3) 0.2463(4) 0.0556(17) Uani d 1 . .
    H H53A 0.070264 0.719394 0.290410 0.067 Uiso calc 1 . .
    H H53B 0.056829 0.714086 0.200694 0.067 Uiso calc 1 . .
    Cl Cl5 0.766(2) 0.3383(10) 0.7706(14) 0.116(6) Uani d 0.50(4) B 1
    Cl Cl6 0.6838(15) 0.4281(7) 0.6701(10) 0.051(3) Uani d 0.50(4) B 1
    C C54 0.672(4) 0.3528(14) 0.691(2) 0.078(14) Uani d 0.50(4) B 1
    H H54A 0.592794 0.343386 0.701713 0.094 Uiso calc 0.50(4) B 1
    H H54B 0.691946 0.329229 0.647525 0.094 Uiso calc 0.50(4) B 1
    Cl Cl5A 0.7225(10) 0.3115(9) 0.7495(4) 0.076(4) Uani d 0.50(4) B 2
    Cl Cl6A 0.6937(17) 0.4266(7) 0.6793(10) 0.062(4) Uani d 0.50(4) B 2
    C C54A 0.654(3) 0.3534(9) 0.678(2) 0.037(6) Uani d 0.50(4) B 2
    H H54C 0.571251 0.350914 0.682258 0.045 Uiso calc 0.50(4) B 2
    H H54D 0.670213 0.336652 0.628793 0.045 Uiso calc 0.50(4) B 2
    S S3 0.26214(10) 0.71026(5) 0.44855(7) 0.0279(3) Uani d 1 . .
    F F7 0.3110(4) 0.7034(2) 0.5944(2) 0.0800(14) Uani d 1 . .
    F F8 0.1374(3) 0.72046(18) 0.5629(2) 0.0651(11) Uani d 1 . .
    F F9 0.2069(4) 0.63445(17) 0.5491(2) 0.0727(13) Uani d 1 . .
    O O7 0.2765(3) 0.77162(16) 0.4520(2) 0.0439(10) Uani d 1 . .
    O O8 0.1623(3) 0.69187(18) 0.4047(2) 0.0445(10) Uani d 1 . .
    O O9 0.3614(3) 0.67666(19) 0.4381(2) 0.0446(10) Uani d 1 . .
    C C51 0.2293(5) 0.6917(3) 0.5441(3) 0.0492(16) Uani d 1 . .
    S S2 0.24274(11) 0.63536(5) 0.11069(7) 0.0278(3) Uani d 1 . .
    F F4 0.1672(4) 0.65490(19) -0.0282(2) 0.0742(13) Uani d 1 . .
    F F5 0.3472(4) 0.6473(2) -0.0134(2) 0.0760(13) Uani d 1 . .
    F F6 0.2426(3) 0.57099(16) -0.0104(2) 0.0601(10) Uani d 1 . .
    O O4 0.2534(4) 0.69671(15) 0.1215(2) 0.0440(10) Uani d 1 . .
    O O5 0.3366(3) 0.60187(17) 0.1411(2) 0.0480(11) Uani d 1 . .
    O O6 0.1339(3) 0.6118(2) 0.1215(3) 0.0539(11) Uani d 1 . .
    C C50 0.2519(5) 0.6268(3) 0.0102(3) 0.0416(14) Uani d 1 . .
loop_
    _atom_site_aniso_label
    _atom_site_aniso_U_11
    _atom_site_aniso_U_22
    _atom_site_aniso_U_33
    _atom_site_aniso_U_12
    _atom_site_aniso_U_13
    _atom_site_aniso_U_23
    Zn1 0.0164(2) 0.0137(2) 0.0242(3) -0.0006(2) 0.00162(19) -0.0021(2)
    S1 0.0161(5) 0.0186(6) 0.0254(5) 0.0008(4) 0.0008(4) 0.0015(5)
    F1 0.064(2) 0.0269(17) 0.055(2) 0.0211(16) -0.0039(17) -0.0070(16)
    F2 0.0262(15) 0.048(2) 0.0407(17) 0.0057(14) -0.0051(13) 0.0107(15)
    F3 0.0340(17) 0.0387(19) 0.058(2) 0.0033(14) 0.0110(15) 0.0240(16)
    O1 0.0205(16) 0.0248(18) 0.0381(19) -0.0011(14) -0.0041(14) 0.0048(15)
    O2 0.0213(16) 0.040(2) 0.0380(19) 0.0007(16) 0.0061(14) 0.0058(18)
    O3 0.0378(19) 0.0225(18) 0.0302(18) 0.0035(15) 0.0026(15) -0.0044(14)
    N1 0.0202(19) 0.018(2) 0.0188(18) -0.0003(15) 0.0011(15) 0.0011(15)
    N2 0.0191(18) 0.0145(18) 0.0217(17) -0.0013(16) 0.0008(14) 0.0014(16)
    N3 0.0179(18) 0.016(2) 0.032(2) 0.0003(17) 0.0040(16) -0.0043(18)
    N4 0.024(2) 0.016(2) 0.0233(19) -0.0019(16) 0.0003(15) -0.0009(16)
    C1 0.020(2) 0.022(2) 0.017(2) -0.0022(18) 0.0003(17) 0.0016(18)
    C2 0.022(2) 0.016(2) 0.018(2) -0.0040(18) 0.0011(18) 0.0033(18)
    C3 0.021(2) 0.022(3) 0.031(3) -0.0028(19) -0.001(2) 0.005(2)
    C4 0.026(3) 0.024(3) 0.040(3) 0.001(2) 0.001(2) 0.010(2)
    C5 0.035(3) 0.020(3) 0.037(3) 0.000(2) 0.002(2) 0.006(2)
    C6 0.025(3) 0.024(3) 0.036(3) -0.008(2) 0.003(2) 0.005(2)
    C7 0.024(2) 0.023(3) 0.022(2) -0.003(2) 0.0021(19) 0.002(2)
    C8 0.020(2) 0.031(3) 0.033(3) -0.007(2) 0.007(2) 0.006(2)
    C9 0.021(2) 0.032(3) 0.032(3) -0.001(2) 0.011(2) 0.004(2)
    C10 0.022(2) 0.026(3) 0.023(2) -0.001(2) 0.0062(17) 0.000(2)
    C11 0.028(3) 0.031(3) 0.031(3) 0.001(2) 0.013(2) -0.001(2)
    C12 0.029(3) 0.018(2) 0.029(2) 0.003(2) 0.010(2) -0.002(2)
    C13 0.020(2) 0.019(2) 0.024(2) 0.0016(19) 0.0002(18) 0.0015(19)
    C14 0.025(2) 0.014(2) 0.025(2) -0.0026(19) 0.0001(19) 0.0008(19)
    C15 0.016(2) 0.011(2) 0.028(2) 0.0001(17) 0.0002(18) 0.0022(18)
    C16 0.029(3) 0.013(2) 0.025(2) 0.0014(19) 0.0039(19) -0.0006(19)
    C17 0.020(2) 0.015(2) 0.033(3) -0.0024(19) -0.0046(19) 0.001(2)
    C18 0.021(2) 0.011(2) 0.032(3) 0.0010(18) -0.0016(19) 0.0007(19)
    C19 0.020(2) 0.014(2) 0.043(3) 0.0001(18) -0.001(2) 0.002(2)
    C20 0.015(2) 0.020(3) 0.053(3) -0.0034(19) 0.004(2) 0.008(2)
    C21 0.024(2) 0.026(3) 0.036(3) 0.006(2) 0.010(2) 0.011(2)
    C22 0.023(2) 0.019(2) 0.032(3) 0.004(2) 0.0023(19) 0.005(2)
    C23 0.020(2) 0.013(2) 0.033(2) 0.0051(18) 0.0053(19) 0.0062(19)
    C24 0.018(2) 0.011(2) 0.026(2) 0.0000(17) -0.0002(18) 0.0022(18)
    C25 0.016(2) 0.022(2) 0.023(2) -0.0033(19) 0.0041(17) -0.0002(19)
    C26 0.013(2) 0.024(2) 0.024(2) -0.0001(19) 0.0064(17) -0.001(2)
    C27 0.018(2) 0.027(3) 0.028(2) -0.002(2) 0.0035(18) 0.002(2)
    C28 0.021(2) 0.030(3) 0.036(3) 0.000(2) 0.001(2) 0.009(2)
    C29 0.023(3) 0.041(3) 0.034(3) 0.002(2) 0.004(2) 0.015(2)
    C30 0.021(2) 0.043(3) 0.022(2) 0.000(2) 0.0008(19) 0.005(2)
    C31 0.021(2) 0.034(3) 0.023(2) -0.002(2) 0.0079(19) 0.001(2)
    C32 0.025(2) 0.036(3) 0.022(2) -0.004(2) 0.0018(19) -0.006(2)
    C33 0.030(3) 0.027(3) 0.031(3) -0.005(2) 0.007(2) -0.005(2)
    C34 0.019(2) 0.025(3) 0.023(2) 0.0012(19) 0.0074(18) -0.0022(19)
    C35 0.026(2) 0.016(2) 0.034(3) 0.0040(19) 0.006(2) -0.006(2)
    C36 0.030(3) 0.016(2) 0.024(2) 0.000(2) 0.002(2) -0.0006(19)
    C37 0.032(3) 0.019(2) 0.033(3) 0.003(2) 0.001(2) -0.004(2)
    C38 0.043(3) 0.015(2) 0.027(3) -0.006(2) 0.000(2) -0.003(2)
    C39 0.033(3) 0.019(2) 0.022(2) -0.007(2) -0.0050(19) 0.0006(19)
    C40 0.039(3) 0.024(3) 0.030(3) -0.012(2) -0.005(2) 0.002(2)
    C41 0.027(3) 0.033(3) 0.031(3) -0.011(2) -0.004(2) 0.006(2)
    C42 0.027(3) 0.032(3) 0.021(2) -0.005(2) -0.0018(19) 0.005(2)
    C43 0.018(2) 0.045(3) 0.036(3) -0.002(2) -0.001(2) 0.012(3)
    C44 0.024(3) 0.036(3) 0.041(3) 0.006(2) 0.002(2) 0.009(3)
    C45 0.027(3) 0.023(3) 0.037(3) 0.003(2) 0.002(2) 0.008(2)
    C46 0.024(2) 0.024(3) 0.023(2) -0.005(2) -0.0020(19) 0.0047(19)
    C47 0.024(2) 0.023(2) 0.019(2) 0.001(2) -0.0021(18) 0.0046(19)
    C48 0.022(2) 0.019(2) 0.020(2) -0.0044(19) -0.0015(18) 0.0016(19)
    C49 0.025(3) 0.027(3) 0.035(3) 0.006(2) 0.004(2) 0.004(2)
    Zn1A 0.0228(3) 0.0172(3) 0.0216(2) 0.0004(2) 0.0015(2) -0.0015(2)
    S1A 0.0182(7) 0.0222(7) 0.0202(6) -0.0023(5) 0.0003(5) -0.0024(5)
    F1A 0.0333(18) 0.036(2) 0.0239(16) -0.0029(19) 0.0075(14) -0.0064(16)
    F2A 0.036(2) 0.0283(19) 0.0333(18) 0.0085(17) -0.0054(16) 0.0015(15)
    F3A 0.043(2) 0.030(3) 0.028(3) -0.0183(16) 0.0003(15) 0.0001(14)
    O1A 0.020(2) 0.027(2) 0.025(2) -0.0004(18) -0.0012(16) -0.002(2)
    O2A 0.026(2) 0.028(2) 0.030(2) -0.0095(18) -0.0012(16) -0.0027(17)
    O3A 0.0201(19) 0.028(2) 0.0259(19) -0.0029(16) 0.0045(15) -0.0077(16)
    N1A 0.030(2) 0.022(2) 0.0171(18) -0.0005(17) 0.0033(16) -0.0027(16)
    N2A 0.028(2) 0.019(2) 0.0209(19) 0.0006(17) -0.0020(16) -0.0047(16)
    N3A 0.0195(19) 0.018(2) 0.0243(19) -0.0005(16) 0.0011(16) -0.0007(16)
    N4A 0.0222(19) 0.0180(19) 0.0193(18) -0.0006(16) 0.0015(15) -0.0037(15)
    C1A 0.027(2) 0.028(3) 0.017(2) 0.000(2) 0.0024(18) -0.0004(19)
    C2A 0.026(2) 0.023(3) 0.020(2) 0.003(2) 0.0022(18) -0.0051(19)
    C3A 0.031(3) 0.024(3) 0.025(2) 0.003(2) -0.003(2) -0.008(2)
    C4A 0.036(3) 0.028(3) 0.030(3) -0.003(2) -0.001(2) -0.010(2)
    C5A 0.045(3) 0.025(3) 0.033(3) 0.006(2) 0.002(2) -0.008(2)
    C6A 0.038(3) 0.036(3) 0.029(3) 0.015(3) 0.005(2) -0.007(2)
    C7A 0.033(3) 0.038(3) 0.024(2) 0.004(2) 0.005(2) -0.004(2)
    C8A 0.033(3) 0.045(4) 0.035(3) 0.008(3) 0.014(2) -0.006(3)
    C9A 0.034(3) 0.051(4) 0.040(3) -0.004(3) 0.017(2) -0.008(3)
    C10A 0.041(3) 0.032(3) 0.024(2) -0.001(2) 0.009(2) -0.003(2)
    C11A 0.039(3) 0.042(3) 0.034(3) -0.011(3) 0.017(2) -0.004(3)
    C12A 0.044(3) 0.028(3) 0.031(3) -0.010(2) 0.009(2) 0.001(2)
    C13A 0.035(3) 0.024(3) 0.020(2) -0.005(2) 0.003(2) -0.001(2)
    C14A 0.031(3) 0.021(2) 0.026(2) -0.003(2) 0.000(2) 0.000(2)
    C15A 0.021(2) 0.015(2) 0.030(2) -0.0022(18) 0.0004(19) -0.0025(19)
    C16A 0.039(3) 0.014(2) 0.026(2) -0.001(2) -0.002(2) -0.002(2)
    C17A 0.030(3) 0.015(2) 0.039(3) -0.002(2) -0.009(2) 0.001(2)
    C18A 0.026(2) 0.014(2) 0.037(3) -0.002(2) -0.005(2) -0.002(2)
    C19A 0.021(2) 0.023(3) 0.050(3) 0.004(2) -0.004(2) 0.005(2)
    C20A 0.024(3) 0.025(3) 0.054(3) 0.001(2) 0.009(2) 0.000(2)
    C21A 0.024(3) 0.036(3) 0.042(3) 0.001(2) 0.009(2) 0.000(2)
    C22A 0.022(2) 0.019(2) 0.035(3) 0.0002(19) 0.001(2) 0.001(2)
    C23A 0.021(2) 0.013(2) 0.030(2) -0.0022(18) -0.0013(19) -0.0028(19)
    C24A 0.022(2) 0.013(2) 0.026(2) -0.0009(18) 0.0017(18) -0.0019(19)
    C25A 0.017(2) 0.019(2) 0.022(2) -0.0028(18) 0.0040(17) 0.0024(19)
    C26A 0.018(2) 0.022(2) 0.021(2) -0.0015(18) 0.0058(17) -0.0014(19)
    C27A 0.020(2) 0.025(3) 0.026(2) -0.0008(19) 0.0055(18) -0.004(2)
    C28A 0.029(3) 0.019(2) 0.036(3) -0.003(2) 0.008(2) -0.008(2)
    C29A 0.025(2) 0.036(3) 0.027(2) -0.005(2) 0.000(2) -0.015(2)
    C30A 0.018(2) 0.037(3) 0.022(2) -0.001(2) 0.0002(18) -0.001(2)
    C31A 0.016(2) 0.027(3) 0.023(2) -0.0001(19) 0.0070(18) -0.003(2)
    C32A 0.018(2) 0.027(3) 0.024(2) 0.0008(19) 0.0009(18) 0.003(2)
    C33A 0.020(2) 0.020(3) 0.029(2) 0.0029(19) 0.0076(18) 0.003(2)
    C34A 0.020(2) 0.021(2) 0.021(2) -0.0039(18) 0.0068(18) -0.0036(18)
    C35A 0.025(2) 0.015(2) 0.029(2) -0.0066(19) 0.0028(19) 0.000(2)
    C36A 0.027(2) 0.019(2) 0.021(2) -0.0040(19) -0.0018(18) -0.0018(19)
    C37A 0.035(3) 0.021(3) 0.029(3) -0.006(2) 0.005(2) 0.000(2)
    C38A 0.040(3) 0.021(3) 0.032(3) 0.003(2) 0.002(2) 0.001(2)
    C39A 0.034(3) 0.028(3) 0.023(2) 0.008(2) -0.001(2) -0.006(2)
    C40A 0.032(3) 0.037(3) 0.031(3) 0.013(2) 0.002(2) 0.001(2)
    C41A 0.026(3) 0.057(4) 0.031(3) 0.014(3) 0.003(2) -0.004(3)
    C42A 0.031(3) 0.042(3) 0.020(2) 0.001(2) -0.001(2) -0.004(2)
    C43A 0.021(2) 0.056(4) 0.039(3) -0.005(3) 0.005(2) -0.009(3)
    C44A 0.035(3) 0.056(4) 0.039(3) -0.019(3) 0.008(2) -0.014(3)
    C45A 0.041(3) 0.038(3) 0.031(3) -0.016(3) 0.006(2) -0.010(2)
    C46A 0.024(3) 0.035(3) 0.021(2) -0.007(2) 0.0039(19) -0.006(2)
    C47A 0.023(2) 0.030(3) 0.015(2) -0.002(2) 0.0007(18) -0.0058(19)
    C48A 0.019(2) 0.027(3) 0.021(2) 0.002(2) 0.0001(17) -0.002(2)
    C49A 0.030(3) 0.022(3) 0.026(3) -0.001(2) -0.003(2) -0.004(2)
    Cl1 0.0474(8) 0.0329(7) 0.0511(8) 0.0016(6) 0.0038(7) -0.0014(6)
    Cl2 0.1357(18) 0.0293(8) 0.0479(9) -0.0008(10) -0.0115(10) -0.0003(7)
    C52 0.052(4) 0.047(4) 0.038(3) 0.010(3) 0.005(3) 0.002(3)
    Cl3 0.1141(18) 0.125(2) 0.0597(12) -0.0453(16) -0.0013(12) 0.0457(13)
    Cl4 0.1173(17) 0.0904(16) 0.0369(9) 0.0320(13) -0.0048(10) -0.0103(10)
    C53 0.057(4) 0.070(5) 0.039(3) -0.004(4) 0.000(3) 0.012(3)
    Cl5 0.129(10) 0.105(9) 0.117(8) 0.056(8) 0.044(9) 0.051(7)
    Cl6 0.045(4) 0.056(6) 0.052(4) -0.003(4) 0.009(3) 0.007(4)
    C54 0.08(2) 0.061(19) 0.10(3) -0.029(14) 0.07(2) -0.027(14)
    Cl5A 0.070(5) 0.111(8) 0.048(3) 0.046(4) 0.021(2) 0.022(3)
    Cl6A 0.069(7) 0.056(7) 0.063(6) -0.025(5) 0.031(5) -0.035(5)
    C54A 0.044(10) 0.031(12) 0.038(8) 0.014(9) 0.009(8) 0.001(8)
    S3 0.0268(6) 0.0253(7) 0.0321(6) 0.0048(5) 0.0046(5) 0.0052(5)
    F7 0.083(3) 0.116(4) 0.038(2) 0.036(3) -0.015(2) -0.008(2)
    F8 0.064(2) 0.078(3) 0.058(2) 0.031(2) 0.0326(19) 0.017(2)
    F9 0.106(3) 0.048(2) 0.069(3) 0.016(2) 0.037(2) 0.029(2)
    O7 0.048(2) 0.028(2) 0.057(3) -0.0015(18) 0.009(2) 0.0033(19)
    O8 0.044(2) 0.040(2) 0.048(2) 0.0005(19) -0.0057(19) 0.0010(19)
    O9 0.037(2) 0.055(3) 0.043(2) 0.020(2) 0.0119(17) 0.003(2)
    C51 0.048(4) 0.056(4) 0.045(4) 0.024(3) 0.013(3) 0.006(3)
    S2 0.0325(7) 0.0196(6) 0.0313(6) 0.0007(5) 0.0032(5) 0.0001(5)
    F4 0.093(3) 0.083(3) 0.043(2) 0.035(3) -0.017(2) 0.001(2)
    F5 0.076(3) 0.099(4) 0.057(2) -0.019(3) 0.034(2) -0.009(2)
    F6 0.075(3) 0.052(2) 0.051(2) 0.012(2) -0.0135(18) -0.0237(18)
    O4 0.062(3) 0.0195(19) 0.051(2) -0.0061(18) 0.005(2) -0.0048(18)
    O5 0.059(3) 0.038(2) 0.043(2) 0.020(2) -0.0187(19) -0.0133(19)
    O6 0.046(2) 0.052(3) 0.066(3) -0.016(2) 0.018(2) -0.002(2)
    C50 0.048(3) 0.039(3) 0.037(3) 0.002(3) -0.001(3) -0.004(3)
_geom_special_details
;
 All esds (except the esd in the dihedral angle between two l.s. planes)
 are estimated using the full covariance matrix.  The cell esds are taken
 into account individually in the estimation of esds in distances, angles
 and torsion angles; correlations between esds in cell parameters are only
 used when they are defined by crystal symmetry.  An approximate (isotropic)
 treatment of cell esds is used for estimating esds involving l.s. planes.
;
loop_
    _geom_bond_atom_site_label_1
    _geom_bond_atom_site_label_2
    _geom_bond_site_symmetry_2
    _geom_bond_distance
    _geom_bond_publ_flag
    Zn1 O1 . 2.028(3) ?
    Zn1 N1 . 2.160(4) ?
    Zn1 N2 . 2.056(4) ?
    Zn1 N3 . 2.253(4) ?
    Zn1 N4 . 2.059(4) ?
    S1 O1 . 1.473(3) ?
    S1 O2 . 1.428(3) ?
    S1 O3 . 1.426(3) ?
    S1 C49 . 1.829(5) ?
    F1 C49 . 1.318(6) ?
    F2 C49 . 1.339(6) ?
    F3 C49 . 1.321(6) ?
    N1 C1 . 1.362(6) ?
    N1 C13 . 1.354(6) ?
    N2 C14 . 1.281(6) ?
    N2 C15 . 1.439(5) ?
    N3 H3 . 0.82(5) ?
    N3 C34 . 1.433(6) ?
    N3 C35 . 1.473(6) ?
    N4 C36 . 1.337(6) ?
    N4 C48 . 1.377(6) ?
    C1 C2 . 1.453(6) ?
    C1 C10 . 1.422(6) ?
    C2 C3 . 1.399(6) ?
    C2 C7 . 1.418(6) ?
    C3 H3B . 0.9500 ?
    C3 C4 . 1.373(7) ?
    C4 H4 . 0.9500 ?
    C4 C5 . 1.402(7) ?
    C5 H5 . 0.9500 ?
    C5 C6 . 1.374(7) ?
    C6 H6 . 0.9500 ?
    C6 C7 . 1.403(7) ?
    C7 C8 . 1.439(7) ?
    C8 H8 . 0.9500 ?
    C8 C9 . 1.338(7) ?
    C9 H9 . 0.9500 ?
    C9 C10 . 1.442(6) ?
    C10 C11 . 1.408(7) ?
    C11 H11 . 0.9500 ?
    C11 C12 . 1.377(7) ?
    C12 H12 . 0.9500 ?
    C12 C13 . 1.393(6) ?
    C13 C14 . 1.476(6) ?
    C14 H14 . 0.9500 ?
    C15 C16 . 1.408(6) ?
    C15 C24 . 1.369(6) ?
    C16 H16 . 0.9500 ?
    C16 C17 . 1.360(6) ?
    C17 H17 . 0.9500 ?
    C17 C18 . 1.412(7) ?
    C18 C19 . 1.425(6) ?
    C18 C23 . 1.428(6) ?
    C19 H19 . 0.9500 ?
    C19 C20 . 1.365(7) ?
    C20 H20 . 0.9500 ?
    C20 C21 . 1.407(7) ?
    C21 H21 . 0.9500 ?
    C21 C22 . 1.377(7) ?
    C22 H22 . 0.9500 ?
    C22 C23 . 1.420(7) ?
    C23 C24 . 1.438(6) ?
    C24 C25 . 1.499(6) ?
    C25 C26 . 1.430(6) ?
    C25 C34 . 1.381(7) ?
    C26 C27 . 1.414(7) ?
    C26 C31 . 1.415(6) ?
    C27 H27 . 0.9500 ?
    C27 C28 . 1.376(7) ?
    C28 H28 . 0.9500 ?
    C28 C29 . 1.402(7) ?
    C29 H29 . 0.9500 ?
    C29 C30 . 1.364(7) ?
    C30 H30 . 0.9500 ?
    C30 C31 . 1.421(7) ?
    C31 C32 . 1.417(7) ?
    C32 H32 . 0.9500 ?
    C32 C33 . 1.366(7) ?
    C33 H33 . 0.9500 ?
    C33 C34 . 1.403(6) ?
    C35 H35C . 0.9900 ?
    C35 H35D . 0.9900 ?
    C35 C36 . 1.514(7) ?
    C36 C37 . 1.401(7) ?
    C37 H37 . 0.9500 ?
    C37 C38 . 1.368(7) ?
    C38 H38 . 0.9500 ?
    C38 C39 . 1.409(7) ?
    C39 C40 . 1.440(7) ?
    C39 C48 . 1.404(6) ?
    C40 H40 . 0.9500 ?
    C40 C41 . 1.342(7) ?
    C41 H41 . 0.9500 ?
    C41 C42 . 1.440(7) ?
    C42 C43 . 1.415(7) ?
    C42 C47 . 1.406(7) ?
    C43 H43 . 0.9500 ?
    C43 C44 . 1.361(8) ?
    C44 H44 . 0.9500 ?
    C44 C45 . 1.406(7) ?
    C45 H45 . 0.9500 ?
    C45 C46 . 1.378(7) ?
    C46 H46 . 0.9500 ?
    C46 C47 . 1.416(7) ?
    C47 C48 . 1.447(6) ?
    Zn1A O1B . 1.994(19) ?
    Zn1A O1A . 2.045(4) ?
    Zn1A N1A . 2.165(4) ?
    Zn1A N2A . 2.042(4) ?
    Zn1A N3A . 2.219(4) ?
    Zn1A N4A . 2.068(4) ?
    S1A O1A . 1.472(4) ?
    S1A O2A . 1.426(4) ?
    S1A O3A . 1.447(4) ?
    S1A C49A . 1.827(6) ?
    S1B O2B . 1.4453 ?
    S1B O3B . 1.4440 ?
    S1B O1B . 1.4452 ?
    S1B C49B . 1.8517 ?
    C49B F3B . 1.3392 ?
    C49B F1B . 1.3389 ?
    C49B F2B . 1.3388 ?
    F1A C49A . 1.328(6) ?
    F2A C49A . 1.341(7) ?
    F3A C49A . 1.340(7) ?
    N1A C1A . 1.365(6) ?
    N1A C13A . 1.361(6) ?
    N2A C14A . 1.295(6) ?
    N2A C15A . 1.433(6) ?
    N3A H3A . 0.83(5) ?
    N3A C34A . 1.432(6) ?
    N3A C35A . 1.470(6) ?
    N4A C36A . 1.334(6) ?
    N4A C48A . 1.376(5) ?
    C1A C2A . 1.463(7) ?
    C1A C10A . 1.424(7) ?
    C2A C3A . 1.400(7) ?
    C2A C7A . 1.422(7) ?
    C3A H3AA . 0.9500 ?
    C3A C4A . 1.382(7) ?
    C4A H4A . 0.9500 ?
    C4A C5A . 1.403(7) ?
    C5A H5A . 0.9500 ?
    C5A C6A . 1.369(8) ?
    C6A H6A . 0.9500 ?
    C6A C7A . 1.410(8) ?
    C7A C8A . 1.435(7) ?
    C8A H8A . 0.9500 ?
    C8A C9A . 1.348(8) ?
    C9A H9A . 0.9500 ?
    C9A C10A . 1.434(8) ?
    C10A C11A . 1.401(8) ?
    C11A H11A . 0.9500 ?
    C11A C12A . 1.365(8) ?
    C12A H12A . 0.9500 ?
    C12A C13A . 1.394(7) ?
    C13A C14A . 1.460(7) ?
    C14A H14A . 0.9500 ?
    C15A C16A . 1.429(6) ?
    C15A C24A . 1.370(6) ?
    C16A H16A . 0.9500 ?
    C16A C17A . 1.349(7) ?
    C17A H17A . 0.9500 ?
    C17A C18A . 1.420(7) ?
    C18A C19A . 1.419(7) ?
    C18A C23A . 1.423(6) ?
    C19A H19A . 0.9500 ?
    C19A C20A . 1.362(8) ?
    C20A H20A . 0.9500 ?
    C20A C21A . 1.397(7) ?
    C21A H21A . 0.9500 ?
    C21A C22A . 1.360(7) ?
    C22A H22A . 0.9500 ?
    C22A C23A . 1.421(7) ?
    C23A C24A . 1.441(6) ?
    C24A C25A . 1.495(6) ?
    C25A C26A . 1.427(6) ?
    C25A C34A . 1.388(6) ?
    C26A C27A . 1.437(6) ?
    C26A C31A . 1.413(6) ?
    C27A H27A . 0.9500 ?
    C27A C28A . 1.352(7) ?
    C28A H28A . 0.9500 ?
    C28A C29A . 1.407(7) ?
    C29A H29A . 0.9500 ?
    C29A C30A . 1.362(7) ?
    C30A H30A . 0.9500 ?
    C30A C31A . 1.420(6) ?
    C31A C32A . 1.420(7) ?
    C32A H32A . 0.9500 ?
    C32A C33A . 1.358(6) ?
    C33A H33A . 0.9500 ?
    C33A C34A . 1.415(6) ?
    C35A H35A . 0.9900 ?
    C35A H35B . 0.9900 ?
    C35A C36A . 1.513(6) ?
    C36A C37A . 1.401(7) ?
    C37A H37A . 0.9500 ?
    C37A C38A . 1.372(7) ?
    C38A H38A . 0.9500 ?
    C38A C39A . 1.416(7) ?
    C39A C40A . 1.432(7) ?
    C39A C48A . 1.407(7) ?
    C40A H40A . 0.9500 ?
    C40A C41A . 1.350(8) ?
    C41A H41A . 0.9500 ?
    C41A C42A . 1.416(8) ?
    C42A C43A . 1.413(8) ?
    C42A C47A . 1.435(7) ?
    C43A H43A . 0.9500 ?
    C43A C44A . 1.363(9) ?
    C44A H44A . 0.9500 ?
    C44A C45A . 1.405(8) ?
    C45A H45A . 0.9500 ?
    C45A C46A . 1.372(7) ?
    C46A H46A . 0.9500 ?
    C46A C47A . 1.410(7) ?
    C47A C48A . 1.437(6) ?
    Cl1 C52 . 1.770(6) ?
    Cl2 C52 . 1.764(7) ?
    C52 H52A . 0.9900 ?
    C52 H52B . 0.9900 ?
    Cl3 C53 . 1.765(7) ?
    Cl4 C53 . 1.743(7) ?
    C53 H53A . 0.9900 ?
    C53 H53B . 0.9900 ?
    Cl5 C54 . 1.77(4) ?
    Cl6 C54 . 1.79(3) ?
    C54 H54A . 0.9900 ?
    C54 H54B . 0.9900 ?
    Cl5A C54A . 1.75(2) ?
    Cl6A C54A . 1.76(2) ?
    C54A H54C . 0.9900 ?
    C54A H54D . 0.9900 ?
    S3 O7 . 1.430(4) ?
    S3 O8 . 1.434(4) ?
    S3 O9 . 1.432(4) ?
    S3 C51 . 1.827(6) ?
    F7 C51 . 1.299(8) ?
    F8 C51 . 1.338(7) ?
    F9 C51 . 1.355(8) ?
    S2 O4 . 1.436(4) ?
    S2 O5 . 1.429(4) ?
    S2 O6 . 1.424(4) ?
    S2 C50 . 1.815(6) ?
    F4 C50 . 1.341(7) ?
    F5 C50 . 1.320(7) ?
    F6 C50 . 1.343(7) ?
loop_
    _geom_angle_atom_site_label_1
    _geom_angle_atom_site_label_2
    _geom_angle_atom_site_label_3
    _geom_angle_site_symmetry_1
    _geom_angle_site_symmetry_3
    _geom_angle
    _geom_angle_publ_flag
    O1 Zn1 N1 . . 103.31(14) ?
    O1 Zn1 N2 . . 107.79(14) ?
    O1 Zn1 N3 . . 82.47(14) ?
    O1 Zn1 N4 . . 105.35(14) ?
    N1 Zn1 N3 . . 172.38(14) ?
    N2 Zn1 N1 . . 80.55(14) ?
    N2 Zn1 N3 . . 93.01(14) ?
    N2 Zn1 N4 . . 143.22(14) ?
    N4 Zn1 N1 . . 106.87(14) ?
    N4 Zn1 N3 . . 75.90(15) ?
    O1 S1 C49 . . 98.8(2) ?
    O2 S1 O1 . . 112.5(2) ?
    O2 S1 C49 . . 105.8(2) ?
    O3 S1 O1 . . 112.5(2) ?
    O3 S1 O2 . . 118.7(2) ?
    O3 S1 C49 . . 106.1(2) ?
    S1 O1 Zn1 . . 126.6(2) ?
    C1 N1 Zn1 . . 130.5(3) ?
    C13 N1 Zn1 . . 108.0(3) ?
    C13 N1 C1 . . 117.9(4) ?
    C14 N2 Zn1 . . 112.8(3) ?
    C14 N2 C15 . . 120.9(4) ?
    C15 N2 Zn1 . . 123.7(3) ?
    Zn1 N3 H3 . . 105(4) ?
    C34 N3 Zn1 . . 103.6(3) ?
    C34 N3 H3 . . 112(4) ?
    C34 N3 C35 . . 119.4(4) ?
    C35 N3 Zn1 . . 101.5(3) ?
    C35 N3 H3 . . 113(4) ?
    C36 N4 Zn1 . . 108.8(3) ?
    C36 N4 C48 . . 119.7(4) ?
    C48 N4 Zn1 . . 125.4(3) ?
    N1 C1 C2 . . 120.1(4) ?
    N1 C1 C10 . . 120.8(4) ?
    C10 C1 C2 . . 119.1(4) ?
    C3 C2 C1 . . 122.6(4) ?
    C3 C2 C7 . . 118.8(4) ?
    C7 C2 C1 . . 118.6(4) ?
    C2 C3 H3B . . 119.4 ?
    C4 C3 C2 . . 121.3(4) ?
    C4 C3 H3B . . 119.4 ?
    C3 C4 H4 . . 119.9 ?
    C3 C4 C5 . . 120.2(5) ?
    C5 C4 H4 . . 119.9 ?
    C4 C5 H5 . . 120.3 ?
    C6 C5 C4 . . 119.4(5) ?
    C6 C5 H5 . . 120.3 ?
    C5 C6 H6 . . 119.2 ?
    C5 C6 C7 . . 121.6(4) ?
    C7 C6 H6 . . 119.2 ?
    C2 C7 C8 . . 119.5(4) ?
    C6 C7 C2 . . 118.6(4) ?
    C6 C7 C8 . . 121.8(4) ?
    C7 C8 H8 . . 119.1 ?
    C9 C8 C7 . . 121.8(4) ?
    C9 C8 H8 . . 119.1 ?
    C8 C9 H9 . . 119.7 ?
    C8 C9 C10 . . 120.6(5) ?
    C10 C9 H9 . . 119.7 ?
    C1 C10 C9 . . 119.4(4) ?
    C11 C10 C1 . . 118.5(4) ?
    C11 C10 C9 . . 122.1(4) ?
    C10 C11 H11 . . 120.0 ?
    C12 C11 C10 . . 120.0(4) ?
    C12 C11 H11 . . 120.0 ?
    C11 C12 H12 . . 121.1 ?
    C11 C12 C13 . . 117.8(4) ?
    C13 C12 H12 . . 121.1 ?
    N1 C13 C12 . . 124.2(4) ?
    N1 C13 C14 . . 115.7(4) ?
    C12 C13 C14 . . 120.2(4) ?
    N2 C14 C13 . . 119.6(4) ?
    N2 C14 H14 . . 120.2 ?
    C13 C14 H14 . . 120.2 ?
    C16 C15 N2 . . 118.6(4) ?
    C24 C15 N2 . . 119.3(4) ?
    C24 C15 C16 . . 121.8(4) ?
    C15 C16 H16 . . 120.0 ?
    C17 C16 C15 . . 120.1(4) ?
    C17 C16 H16 . . 120.0 ?
    C16 C17 H17 . . 119.5 ?
    C16 C17 C18 . . 121.1(4) ?
    C18 C17 H17 . . 119.5 ?
    C17 C18 C19 . . 121.9(4) ?
    C17 C18 C23 . . 118.9(4) ?
    C19 C18 C23 . . 119.1(4) ?
    C18 C19 H19 . . 119.7 ?
    C20 C19 C18 . . 120.7(5) ?
    C20 C19 H19 . . 119.7 ?
    C19 C20 H20 . . 119.7 ?
    C19 C20 C21 . . 120.6(4) ?
    C21 C20 H20 . . 119.7 ?
    C20 C21 H21 . . 119.9 ?
    C22 C21 C20 . . 120.1(5) ?
    C22 C21 H21 . . 119.9 ?
    C21 C22 H22 . . 119.4 ?
    C21 C22 C23 . . 121.2(5) ?
    C23 C22 H22 . . 119.4 ?
    C18 C23 C24 . . 119.2(4) ?
    C22 C23 C18 . . 118.2(4) ?
    C22 C23 C24 . . 122.6(4) ?
    C15 C24 C23 . . 118.8(4) ?
    C15 C24 C25 . . 122.4(4) ?
    C23 C24 C25 . . 118.7(4) ?
    C26 C25 C24 . . 119.5(4) ?
    C34 C25 C24 . . 120.5(4) ?
    C34 C25 C26 . . 119.9(4) ?
    C27 C26 C25 . . 122.7(4) ?
    C27 C26 C31 . . 118.2(4) ?
    C31 C26 C25 . . 119.1(4) ?
    C26 C27 H27 . . 119.6 ?
    C28 C27 C26 . . 120.9(5) ?
    C28 C27 H27 . . 119.6 ?
    C27 C28 H28 . . 119.8 ?
    C27 C28 C29 . . 120.5(5) ?
    C29 C28 H28 . . 119.8 ?
    C28 C29 H29 . . 119.9 ?
    C30 C29 C28 . . 120.2(5) ?
    C30 C29 H29 . . 119.9 ?
    C29 C30 H30 . . 119.7 ?
    C29 C30 C31 . . 120.5(5) ?
    C31 C30 H30 . . 119.7 ?
    C26 C31 C30 . . 119.6(5) ?
    C26 C31 C32 . . 118.9(5) ?
    C32 C31 C30 . . 121.4(5) ?
    C31 C32 H32 . . 119.5 ?
    C33 C32 C31 . . 121.1(5) ?
    C33 C32 H32 . . 119.5 ?
    C32 C33 H33 . . 119.8 ?
    C32 C33 C34 . . 120.4(5) ?
    C34 C33 H33 . . 119.8 ?
    C25 C34 N3 . . 118.4(4) ?
    C25 C34 C33 . . 120.5(4) ?
    C33 C34 N3 . . 120.9(4) ?
    N3 C35 H35C . . 109.5 ?
    N3 C35 H35D . . 109.5 ?
    N3 C35 C36 . . 110.6(4) ?
    H35C C35 H35D . . 108.1 ?
    C36 C35 H35C . . 109.5 ?
    C36 C35 H35D . . 109.5 ?
    N4 C36 C35 . . 117.4(4) ?
    N4 C36 C37 . . 121.7(4) ?
    C37 C36 C35 . . 120.8(4) ?
    C36 C37 H37 . . 120.6 ?
    C38 C37 C36 . . 118.8(5) ?
    C38 C37 H37 . . 120.6 ?
    C37 C38 H38 . . 119.7 ?
    C37 C38 C39 . . 120.7(4) ?
    C39 C38 H38 . . 119.7 ?
    C38 C39 C40 . . 123.2(4) ?
    C48 C39 C38 . . 117.6(4) ?
    C48 C39 C40 . . 119.2(4) ?
    C39 C40 H40 . . 119.7 ?
    C41 C40 C39 . . 120.7(5) ?
    C41 C40 H40 . . 119.7 ?
    C40 C41 H41 . . 119.4 ?
    C40 C41 C42 . . 121.1(5) ?
    C42 C41 H41 . . 119.4 ?
    C43 C42 C41 . . 120.6(5) ?
    C47 C42 C41 . . 119.9(5) ?
    C47 C42 C43 . . 119.4(5) ?
    C42 C43 H43 . . 120.0 ?
    C44 C43 C42 . . 120.0(5) ?
    C44 C43 H43 . . 120.0 ?
    C43 C44 H44 . . 119.5 ?
    C43 C44 C45 . . 121.1(5) ?
    C45 C44 H44 . . 119.5 ?
    C44 C45 H45 . . 120.1 ?
    C46 C45 C44 . . 119.9(5) ?
    C46 C45 H45 . . 120.1 ?
    C45 C46 H46 . . 120.0 ?
    C45 C46 C47 . . 120.1(5) ?
    C47 C46 H46 . . 120.0 ?
    C42 C47 C46 . . 119.2(4) ?
    C42 C47 C48 . . 118.2(4) ?
    C46 C47 C48 . . 122.4(4) ?
    N4 C48 C39 . . 120.6(4) ?
    N4 C48 C47 . . 119.4(4) ?
    C39 C48 C47 . . 120.0(4) ?
    F1 C49 S1 . . 110.4(3) ?
    F1 C49 F2 . . 107.8(4) ?
    F1 C49 F3 . . 108.3(4) ?
    F2 C49 S1 . . 110.7(4) ?
    F3 C49 S1 . . 111.4(3) ?
    F3 C49 F2 . . 108.2(4) ?
    O1B Zn1A N1A . . 89.7(6) ?
    O1B Zn1A N2A . . 100.0(7) ?
    O1B Zn1A N3A . . 95.4(6) ?
    O1B Zn1A N4A . . 119.7(7) ?
    O1A Zn1A N1A . . 99.02(19) ?
    O1A Zn1A N3A . . 86.49(18) ?
    O1A Zn1A N4A . . 109.2(2) ?
    N1A Zn1A N3A . . 174.03(14) ?
    N2A Zn1A O1A . . 109.05(19) ?
    N2A Zn1A N1A . . 82.08(15) ?
    N2A Zn1A N3A . . 94.00(15) ?
    N2A Zn1A N4A . . 139.56(14) ?
    N4A Zn1A N1A . . 104.21(15) ?
    N4A Zn1A N3A . . 75.87(15) ?
    O1A S1A C49A . . 100.7(3) ?
    O2A S1A O1A . . 113.5(3) ?
    O2A S1A O3A . . 117.6(2) ?
    O2A S1A C49A . . 106.1(2) ?
    O3A S1A O1A . . 112.3(2) ?
    O3A S1A C49A . . 104.5(2) ?
    O2B S1B C49B . . 102.3 ?
    O3B S1B O2B . . 115.5 ?
    O3B S1B O1B . . 115.6 ?
    O3B S1B C49B . . 102.4 ?
    O1B S1B O2B . . 115.5 ?
    O1B S1B C49B . . 102.4 ?
    S1B O1B Zn1A . . 133.2(14) ?
    F3B C49B S1B . . 111.8 ?
    F1B C49B S1B . . 111.9 ?
    F1B C49B F3B . . 106.9 ?
    F2B C49B S1B . . 111.9 ?
    F2B C49B F3B . . 106.9 ?
    F2B C49B F1B . . 107.0 ?
    S1A O1A Zn1A . . 130.0(3) ?
    C1A N1A Zn1A . . 132.5(3) ?
    C13A N1A Zn1A . . 106.6(3) ?
    C13A N1A C1A . . 118.2(4) ?
    C14A N2A Zn1A . . 111.7(3) ?
    C14A N2A C15A . . 120.6(4) ?
    C15A N2A Zn1A . . 125.3(3) ?
    Zn1A N3A H3A . . 105(3) ?
    C34A N3A Zn1A . . 106.2(3) ?
    C34A N3A H3A . . 111(4) ?
    C34A N3A C35A . . 118.5(4) ?
    C35A N3A Zn1A . . 100.5(3) ?
    C35A N3A H3A . . 114(4) ?
    C36A N4A Zn1A . . 107.1(3) ?
    C36A N4A C48A . . 120.5(4) ?
    C48A N4A Zn1A . . 126.8(3) ?
    N1A C1A C2A . . 120.6(4) ?
    N1A C1A C10A . . 120.5(4) ?
    C10A C1A C2A . . 118.9(4) ?
    C3A C2A C1A . . 123.1(4) ?
    C3A C2A C7A . . 118.7(5) ?
    C7A C2A C1A . . 118.1(4) ?
    C2A C3A H3AA . . 119.3 ?
    C4A C3A C2A . . 121.4(5) ?
    C4A C3A H3AA . . 119.3 ?
    C3A C4A H4A . . 120.1 ?
    C3A C4A C5A . . 119.8(5) ?
    C5A C4A H4A . . 120.1 ?
    C4A C5A H5A . . 120.1 ?
    C6A C5A C4A . . 119.7(5) ?
    C6A C5A H5A . . 120.1 ?
    C5A C6A H6A . . 119.2 ?
    C5A C6A C7A . . 121.6(5) ?
    C7A C6A H6A . . 119.2 ?
    C2A C7A C8A . . 120.1(5) ?
    C6A C7A C2A . . 118.6(5) ?
    C6A C7A C8A . . 121.3(5) ?
    C7A C8A H8A . . 119.3 ?
    C9A C8A C7A . . 121.3(5) ?
    C9A C8A H8A . . 119.3 ?
    C8A C9A H9A . . 119.6 ?
    C8A C9A C10A . . 120.8(5) ?
    C10A C9A H9A . . 119.6 ?
    C1A C10A C9A . . 119.9(5) ?
    C11A C10A C1A . . 118.8(5) ?
    C11A C10A C9A . . 121.3(5) ?
    C10A C11A H11A . . 120.1 ?
    C12A C11A C10A . . 119.8(5) ?
    C12A C11A H11A . . 120.1 ?
    C11A C12A H12A . . 120.6 ?
    C11A C12A C13A . . 118.8(5) ?
    C13A C12A H12A . . 120.6 ?
    N1A C13A C12A . . 123.1(5) ?
    N1A C13A C14A . . 117.6(4) ?
    C12A C13A C14A . . 119.2(5) ?
    N2A C14A C13A . . 120.4(4) ?
    N2A C14A H14A . . 119.8 ?
    C13A C14A H14A . . 119.8 ?
    C16A C15A N2A . . 118.6(4) ?
    C24A C15A N2A . . 120.3(4) ?
    C24A C15A C16A . . 120.7(4) ?
    C15A C16A H16A . . 119.8 ?
    C17A C16A C15A . . 120.4(5) ?
    C17A C16A H16A . . 119.8 ?
    C16A C17A H17A . . 119.2 ?
    C16A C17A C18A . . 121.6(5) ?
    C18A C17A H17A . . 119.2 ?
    C17A C18A C23A . . 118.2(4) ?
    C19A C18A C17A . . 122.0(4) ?
    C19A C18A C23A . . 119.7(5) ?
    C18A C19A H19A . . 119.8 ?
    C20A C19A C18A . . 120.5(5) ?
    C20A C19A H19A . . 119.8 ?
    C19A C20A H20A . . 120.0 ?
    C19A C20A C21A . . 120.1(5) ?
    C21A C20A H20A . . 120.0 ?
    C20A C21A H21A . . 119.4 ?
    C22A C21A C20A . . 121.2(5) ?
    C22A C21A H21A . . 119.4 ?
    C21A C22A H22A . . 119.5 ?
    C21A C22A C23A . . 121.0(5) ?
    C23A C22A H22A . . 119.5 ?
    C18A C23A C24A . . 119.9(4) ?
    C22A C23A C18A . . 117.5(4) ?
    C22A C23A C24A . . 122.6(4) ?
    C15A C24A C23A . . 119.1(4) ?
    C15A C24A C25A . . 122.9(4) ?
    C23A C24A C25A . . 117.9(4) ?
    C26A C25A C24A . . 119.0(4) ?
    C34A C25A C24A . . 121.8(4) ?
    C34A C25A C26A . . 119.0(4) ?
    C25A C26A C27A . . 121.7(4) ?
    C31A C26A C25A . . 120.4(4) ?
    C31A C26A C27A . . 117.9(4) ?
    C26A C27A H27A . . 119.7 ?
    C28A C27A C26A . . 120.6(5) ?
    C28A C27A H27A . . 119.7 ?
    C27A C28A H28A . . 119.4 ?
    C27A C28A C29A . . 121.2(5) ?
    C29A C28A H28A . . 119.4 ?
    C28A C29A H29A . . 120.0 ?
    C30A C29A C28A . . 120.0(4) ?
    C30A C29A H29A . . 120.0 ?
    C29A C30A H30A . . 119.7 ?
    C29A C30A C31A . . 120.6(5) ?
    C31A C30A H30A . . 119.7 ?
    C26A C31A C30A . . 119.7(4) ?
    C26A C31A C32A . . 118.3(4) ?
    C30A C31A C32A . . 122.0(4) ?
    C31A C32A H32A . . 119.4 ?
    C33A C32A C31A . . 121.2(4) ?
    C33A C32A H32A . . 119.4 ?
    C32A C33A H33A . . 119.6 ?
    C32A C33A C34A . . 120.7(4) ?
    C34A C33A H33A . . 119.6 ?
    C25A C34A N3A . . 118.7(4) ?
    C25A C34A C33A . . 120.3(4) ?
    C33A C34A N3A . . 121.0(4) ?
    N3A C35A H35A . . 109.7 ?
    N3A C35A H35B . . 109.7 ?
    N3A C35A C36A . . 109.9(4) ?
    H35A C35A H35B . . 108.2 ?
    C36A C35A H35A . . 109.7 ?
    C36A C35A H35B . . 109.7 ?
    N4A C36A C35A . . 117.4(4) ?
    N4A C36A C37A . . 122.0(4) ?
    C37A C36A C35A . . 120.6(4) ?
    C36A C37A H37A . . 120.8 ?
    C38A C37A C36A . . 118.5(5) ?
    C38A C37A H37A . . 120.8 ?
    C37A C38A H38A . . 119.8 ?
    C37A C38A C39A . . 120.4(5) ?
    C39A C38A H38A . . 119.8 ?
    C38A C39A C40A . . 122.0(5) ?
    C48A C39A C38A . . 118.3(4) ?
    C48A C39A C40A . . 119.7(5) ?
    C39A C40A H40A . . 120.0 ?
    C41A C40A C39A . . 120.0(5) ?
    C41A C40A H40A . . 120.0 ?
    C40A C41A H41A . . 119.0 ?
    C40A C41A C42A . . 122.0(5) ?
    C42A C41A H41A . . 119.0 ?
    C41A C42A C47A . . 120.0(5) ?
    C43A C42A C41A . . 121.5(5) ?
    C43A C42A C47A . . 118.5(5) ?
    C42A C43A H43A . . 119.4 ?
    C44A C43A C42A . . 121.2(5) ?
    C44A C43A H43A . . 119.4 ?
    C43A C44A H44A . . 119.9 ?
    C43A C44A C45A . . 120.3(5) ?
    C45A C44A H44A . . 119.9 ?
    C44A C45A H45A . . 119.9 ?
    C46A C45A C44A . . 120.2(5) ?
    C46A C45A H45A . . 119.9 ?
    C45A C46A H46A . . 119.5 ?
    C45A C46A C47A . . 121.1(5) ?
    C47A C46A H46A . . 119.5 ?
    C42A C47A C48A . . 117.3(4) ?
    C46A C47A C42A . . 118.5(5) ?
    C46A C47A C48A . . 124.1(4) ?
    N4A C48A C39A . . 119.7(4) ?
    N4A C48A C47A . . 119.8(4) ?
    C39A C48A C47A . . 120.5(4) ?
    F1A C49A S1A . . 111.8(4) ?
    F1A C49A F2A . . 108.9(4) ?
    F1A C49A F3A . . 106.5(5) ?
    F2A C49A S1A . . 110.7(4) ?
    F3A C49A S1A . . 111.4(4) ?
    F3A C49A F2A . . 107.5(5) ?
    Cl1 C52 H52A . . 109.6 ?
    Cl1 C52 H52B . . 109.6 ?
    Cl2 C52 Cl1 . . 110.1(3) ?
    Cl2 C52 H52A . . 109.6 ?
    Cl2 C52 H52B . . 109.6 ?
    H52A C52 H52B . . 108.1 ?
    Cl3 C53 H53A . . 109.3 ?
    Cl3 C53 H53B . . 109.3 ?
    Cl4 C53 Cl3 . . 111.7(4) ?
    Cl4 C53 H53A . . 109.3 ?
    Cl4 C53 H53B . . 109.3 ?
    H53A C53 H53B . . 107.9 ?
    Cl5 C54 Cl6 . . 107(2) ?
    Cl5 C54 H54A . . 110.3 ?
    Cl5 C54 H54B . . 110.3 ?
    Cl6 C54 H54A . . 110.3 ?
    Cl6 C54 H54B . . 110.3 ?
    H54A C54 H54B . . 108.5 ?
    Cl5A C54A Cl6A . . 114(2) ?
    Cl5A C54A H54C . . 108.7 ?
    Cl5A C54A H54D . . 108.7 ?
    Cl6A C54A H54C . . 108.7 ?
    Cl6A C54A H54D . . 108.7 ?
    H54C C54A H54D . . 107.6 ?
    O7 S3 O8 . . 114.1(2) ?
    O7 S3 O9 . . 116.6(3) ?
    O7 S3 C51 . . 103.0(3) ?
    O8 S3 C51 . . 102.5(3) ?
    O9 S3 O8 . . 114.8(3) ?
    O9 S3 C51 . . 103.1(3) ?
    F7 C51 S3 . . 113.4(5) ?
    F7 C51 F8 . . 107.5(5) ?
    F7 C51 F9 . . 107.4(5) ?
    F8 C51 S3 . . 110.5(4) ?
    F8 C51 F9 . . 107.6(5) ?
    F9 C51 S3 . . 110.2(4) ?
    O4 S2 C50 . . 103.3(3) ?
    O5 S2 O4 . . 115.2(3) ?
    O5 S2 C50 . . 102.5(3) ?
    O6 S2 O4 . . 115.5(3) ?
    O6 S2 O5 . . 115.3(3) ?
    O6 S2 C50 . . 102.2(3) ?
    F4 C50 S2 . . 110.8(4) ?
    F4 C50 F6 . . 106.5(5) ?
    F5 C50 S2 . . 112.9(4) ?
    F5 C50 F4 . . 106.7(5) ?
    F5 C50 F6 . . 108.2(5) ?
    F6 C50 S2 . . 111.4(4) ?
loop_
    _geom_torsion_atom_site_label_1
    _geom_torsion_atom_site_label_2
    _geom_torsion_atom_site_label_3
    _geom_torsion_atom_site_label_4
    _geom_torsion_site_symmetry_1
    _geom_torsion_site_symmetry_2
    _geom_torsion_site_symmetry_3
    _geom_torsion_site_symmetry_4
    _geom_torsion
    _geom_torsion_publ_flag
    Zn1 N1 C1 C2 . . . . 31.6(6) ?
    Zn1 N1 C1 C10 . . . . -147.7(3) ?
    Zn1 N1 C13 C12 . . . . 160.4(4) ?
    Zn1 N1 C13 C14 . . . . -19.4(4) ?
    Zn1 N2 C14 C13 . . . . -7.6(5) ?
    Zn1 N2 C15 C16 . . . . -116.0(4) ?
    Zn1 N2 C15 C24 . . . . 58.6(5) ?
    Zn1 N3 C34 C25 . . . . 76.6(4) ?
    Zn1 N3 C34 C33 . . . . -98.4(4) ?
    Zn1 N3 C35 C36 . . . . 35.4(4) ?
    Zn1 N4 C36 C35 . . . . -34.5(5) ?
    Zn1 N4 C36 C37 . . . . 146.0(4) ?
    Zn1 N4 C48 C39 . . . . -137.9(4) ?
    Zn1 N4 C48 C47 . . . . 44.4(5) ?
    O1 S1 C49 F1 . . . . 58.8(4) ?
    O1 S1 C49 F2 . . . . 178.1(3) ?
    O1 S1 C49 F3 . . . . -61.5(4) ?
    O2 S1 O1 Zn1 . . . . -80.9(3) ?
    O2 S1 C49 F1 . . . . -57.7(4) ?
    O2 S1 C49 F2 . . . . 61.6(4) ?
    O2 S1 C49 F3 . . . . -178.0(3) ?
    O3 S1 O1 Zn1 . . . . 56.3(3) ?
    O3 S1 C49 F1 . . . . 175.3(3) ?
    O3 S1 C49 F2 . . . . -65.4(4) ?
    O3 S1 C49 F3 . . . . 55.0(4) ?
    N1 C1 C2 C3 . . . . 14.0(6) ?
    N1 C1 C2 C7 . . . . -168.9(4) ?
    N1 C1 C10 C9 . . . . 169.6(4) ?
    N1 C1 C10 C11 . . . . -9.0(6) ?
    N1 C13 C14 N2 . . . . 19.6(6) ?
    N2 C15 C16 C17 . . . . 171.6(4) ?
    N2 C15 C24 C23 . . . . -172.0(4) ?
    N2 C15 C24 C25 . . . . 9.3(6) ?
    N3 C35 C36 N4 . . . . -4.0(6) ?
    N3 C35 C36 C37 . . . . 175.4(4) ?
    N4 C36 C37 C38 . . . . -0.2(7) ?
    C1 N1 C13 C12 . . . . -0.6(6) ?
    C1 N1 C13 C14 . . . . 179.6(4) ?
    C1 C2 C3 C4 . . . . -178.4(4) ?
    C1 C2 C7 C6 . . . . 178.3(4) ?
    C1 C2 C7 C8 . . . . -3.7(6) ?
    C1 C10 C11 C12 . . . . 2.0(7) ?
    C2 C1 C10 C9 . . . . -9.7(6) ?
    C2 C1 C10 C11 . . . . 171.7(4) ?
    C2 C3 C4 C5 . . . . -1.2(8) ?
    C2 C7 C8 C9 . . . . -4.2(7) ?
    C3 C2 C7 C6 . . . . -4.5(7) ?
    C3 C2 C7 C8 . . . . 173.5(4) ?
    C3 C4 C5 C6 . . . . -2.2(8) ?
    C4 C5 C6 C7 . . . . 2.2(8) ?
    C5 C6 C7 C2 . . . . 1.2(7) ?
    C5 C6 C7 C8 . . . . -176.8(5) ?
    C6 C7 C8 C9 . . . . 173.7(5) ?
    C7 C2 C3 C4 . . . . 4.5(7) ?
    C7 C8 C9 C10 . . . . 5.1(8) ?
    C8 C9 C10 C1 . . . . 1.9(7) ?
    C8 C9 C10 C11 . . . . -179.5(5) ?
    C9 C10 C11 C12 . . . . -176.6(4) ?
    C10 C1 C2 C3 . . . . -166.7(4) ?
    C10 C1 C2 C7 . . . . 10.4(6) ?
    C10 C11 C12 C13 . . . . 5.2(7) ?
    C11 C12 C13 N1 . . . . -6.2(7) ?
    C11 C12 C13 C14 . . . . 173.6(4) ?
    C12 C13 C14 N2 . . . . -160.2(4) ?
    C13 N1 C1 C2 . . . . -172.5(4) ?
    C13 N1 C1 C10 . . . . 8.2(6) ?
    C14 N2 C15 C16 . . . . 44.5(6) ?
    C14 N2 C15 C24 . . . . -140.8(4) ?
    C15 N2 C14 C13 . . . . -170.1(4) ?
    C15 C16 C17 C18 . . . . 1.3(7) ?
    C15 C24 C25 C26 . . . . 104.5(5) ?
    C15 C24 C25 C34 . . . . -77.8(6) ?
    C16 C15 C24 C23 . . . . 2.4(6) ?
    C16 C15 C24 C25 . . . . -176.2(4) ?
    C16 C17 C18 C19 . . . . -178.3(4) ?
    C16 C17 C18 C23 . . . . 0.6(7) ?
    C17 C18 C19 C20 . . . . -179.6(4) ?
    C17 C18 C23 C22 . . . . -179.2(4) ?
    C17 C18 C23 C24 . . . . -1.0(6) ?
    C18 C19 C20 C21 . . . . -2.1(7) ?
    C18 C23 C24 C15 . . . . -0.5(6) ?
    C18 C23 C24 C25 . . . . 178.3(4) ?
    C19 C18 C23 C22 . . . . -0.2(6) ?
    C19 C18 C23 C24 . . . . 177.9(4) ?
    C19 C20 C21 C22 . . . . 1.5(7) ?
    C20 C21 C22 C23 . . . . -0.3(7) ?
    C21 C22 C23 C18 . . . . -0.3(7) ?
    C21 C22 C23 C24 . . . . -178.4(4) ?
    C22 C23 C24 C15 . . . . 177.6(4) ?
    C22 C23 C24 C25 . . . . -3.7(6) ?
    C23 C18 C19 C20 . . . . 1.4(7) ?
    C23 C24 C25 C26 . . . . -74.2(5) ?
    C23 C24 C25 C34 . . . . 103.5(5) ?
    C24 C15 C16 C17 . . . . -2.9(7) ?
    C24 C25 C26 C27 . . . . -6.4(6) ?
    C24 C25 C26 C31 . . . . 174.5(4) ?
    C24 C25 C34 N3 . . . . 8.6(6) ?
    C24 C25 C34 C33 . . . . -176.4(4) ?
    C25 C26 C27 C28 . . . . -179.8(4) ?
    C25 C26 C31 C30 . . . . -178.7(4) ?
    C25 C26 C31 C32 . . . . 2.7(6) ?
    C26 C25 C34 N3 . . . . -173.7(4) ?
    C26 C25 C34 C33 . . . . 1.3(6) ?
    C26 C27 C28 C29 . . . . -2.1(7) ?
    C26 C31 C32 C33 . . . . -0.4(7) ?
    C27 C26 C31 C30 . . . . 2.2(6) ?
    C27 C26 C31 C32 . . . . -176.4(4) ?
    C27 C28 C29 C30 . . . . 3.4(7) ?
    C28 C29 C30 C31 . . . . -1.8(7) ?
    C29 C30 C31 C26 . . . . -1.0(7) ?
    C29 C30 C31 C32 . . . . 177.6(5) ?
    C30 C31 C32 C33 . . . . -179.0(4) ?
    C31 C26 C27 C28 . . . . -0.7(6) ?
    C31 C32 C33 C34 . . . . -1.5(7) ?
    C32 C33 C34 N3 . . . . 176.0(4) ?
    C32 C33 C34 C25 . . . . 1.1(7) ?
    C34 N3 C35 C36 . . . . -77.6(5) ?
    C34 C25 C26 C27 . . . . 175.9(4) ?
    C34 C25 C26 C31 . . . . -3.2(6) ?
    C35 N3 C34 C25 . . . . -171.6(4) ?
    C35 N3 C34 C33 . . . . 13.5(6) ?
    C35 C36 C37 C38 . . . . -179.6(4) ?
    C36 N4 C48 C39 . . . . 11.2(6) ?
    C36 N4 C48 C47 . . . . -166.5(4) ?
    C36 C37 C38 C39 . . . . 4.7(7) ?
    C37 C38 C39 C40 . . . . 179.4(5) ?
    C37 C38 C39 C48 . . . . -1.3(7) ?
    C38 C39 C40 C41 . . . . -178.6(5) ?
    C38 C39 C48 N4 . . . . -6.7(6) ?
    C38 C39 C48 C47 . . . . 171.0(4) ?
    C39 C40 C41 C42 . . . . 4.2(7) ?
    C40 C39 C48 N4 . . . . 172.7(4) ?
    C40 C39 C48 C47 . . . . -9.6(6) ?
    C40 C41 C42 C43 . . . . 174.4(5) ?
    C40 C41 C42 C47 . . . . -2.8(7) ?
    C41 C42 C43 C44 . . . . -174.7(5) ?
    C41 C42 C47 C46 . . . . 171.6(4) ?
    C41 C42 C47 C48 . . . . -4.7(7) ?
    C42 C43 C44 C45 . . . . 0.9(8) ?
    C42 C47 C48 N4 . . . . -171.4(4) ?
    C42 C47 C48 C39 . . . . 10.8(6) ?
    C43 C42 C47 C46 . . . . -5.7(7) ?
    C43 C42 C47 C48 . . . . 178.1(4) ?
    C43 C44 C45 C46 . . . . -1.1(8) ?
    C44 C45 C46 C47 . . . . -2.1(7) ?
    C45 C46 C47 C42 . . . . 5.5(7) ?
    C45 C46 C47 C48 . . . . -178.4(4) ?
    C46 C47 C48 N4 . . . . 12.4(7) ?
    C46 C47 C48 C39 . . . . -165.3(4) ?
    C47 C42 C43 C44 . . . . 2.5(8) ?
    C48 N4 C36 C35 . . . . 171.7(4) ?
    C48 N4 C36 C37 . . . . -7.7(7) ?
    C48 C39 C40 C41 . . . . 2.1(7) ?
    C49 S1 O1 Zn1 . . . . 167.8(3) ?
    Zn1A N1A C1A C2A . . . . 26.9(6) ?
    Zn1A N1A C1A C10A . . . . -151.3(4) ?
    Zn1A N1A C13A C12A . . . . 164.9(4) ?
    Zn1A N1A C13A C14A . . . . -13.1(5) ?
    Zn1A N2A C14A C13A . . . . -7.1(5) ?
    Zn1A N2A C15A C16A . . . . -118.4(4) ?
    Zn1A N2A C15A C24A . . . . 55.0(5) ?
    Zn1A N3A C34A C25A . . . . 73.7(4) ?
    Zn1A N3A C34A C33A . . . . -103.6(4) ?
    Zn1A N3A C35A C36A . . . . 39.2(4) ?
    Zn1A N4A C36A C35A . . . . -34.1(4) ?
    Zn1A N4A C36A C37A . . . . 148.4(4) ?
    Zn1A N4A C48A C39A . . . . -139.9(4) ?
    Zn1A N4A C48A C47A . . . . 40.9(5) ?
    O2B S1B O1B Zn1A . . . . -6.0(16) ?
    O2B S1B C49B F3B . . . . 180.0 ?
    O2B S1B C49B F1B . . . . -60.0 ?
    O2B S1B C49B F2B . . . . 60.0 ?
    O3B S1B O1B Zn1A . . . . 133.3(16) ?
    O3B S1B C49B F3B . . . . 60.0 ?
    O3B S1B C49B F1B . . . . -180.0 ?
    O3B S1B C49B F2B . . . . -59.9 ?
    O1B S1B C49B F3B . . . . -60.0 ?
    O1B S1B C49B F1B . . . . 60.0 ?
    O1B S1B C49B F2B . . . . -180.0 ?
    C49B S1B O1B Zn1A . . . . -116.3(16) ?
    O1A S1A C49A F1A . . . . 63.5(4) ?
    O1A S1A C49A F2A . . . . -175.0(4) ?
    O1A S1A C49A F3A . . . . -55.5(5) ?
    O2A S1A O1A Zn1A . . . . -155.7(4) ?
    O2A S1A C49A F1A . . . . -55.0(4) ?
    O2A S1A C49A F2A . . . . 66.5(4) ?
    O2A S1A C49A F3A . . . . -174.0(5) ?
    O3A S1A O1A Zn1A . . . . -19.3(6) ?
    O3A S1A C49A F1A . . . . -180.0(4) ?
    O3A S1A C49A F2A . . . . -58.4(4) ?
    O3A S1A C49A F3A . . . . 61.0(5) ?
    N1A C1A C2A C3A . . . . 14.3(7) ?
    N1A C1A C2A C7A . . . . -167.9(4) ?
    N1A C1A C10A C9A . . . . 169.7(4) ?
    N1A C1A C10A C11A . . . . -9.9(7) ?
    N1A C13A C14A N2A . . . . 14.8(7) ?
    N2A C15A C16A C17A . . . . 171.9(4) ?
    N2A C15A C24A C23A . . . . -172.0(4) ?
    N2A C15A C24A C25A . . . . 10.2(7) ?
    N3A C35A C36A N4A . . . . -6.4(6) ?
    N3A C35A C36A C37A . . . . 171.1(4) ?
    N4A C36A C37A C38A . . . . -0.6(7) ?
    C1A N1A C13A C12A . . . . 1.4(7) ?
    C1A N1A C13A C14A . . . . -176.6(4) ?
    C1A C2A C3A C4A . . . . -178.6(4) ?
    C1A C2A C7A C6A . . . . 177.6(4) ?
    C1A C2A C7A C8A . . . . -4.7(7) ?
    C1A C10A C11A C12A . . . . 4.2(8) ?
    C2A C1A C10A C9A . . . . -8.6(7) ?
    C2A C1A C10A C11A . . . . 171.8(4) ?
    C2A C3A C4A C5A . . . . -0.2(7) ?
    C2A C7A C8A C9A . . . . -3.3(8) ?
    C3A C2A C7A C6A . . . . -4.4(7) ?
    C3A C2A C7A C8A . . . . 173.2(4) ?
    C3A C4A C5A C6A . . . . -2.3(8) ?
    C4A C5A C6A C7A . . . . 1.4(8) ?
    C5A C6A C7A C2A . . . . 2.0(8) ?
    C5A C6A C7A C8A . . . . -175.6(5) ?
    C6A C7A C8A C9A . . . . 174.4(5) ?
    C7A C2A C3A C4A . . . . 3.6(7) ?
    C7A C8A C9A C10A . . . . 5.4(9) ?
    C8A C9A C10A C1A . . . . 0.6(8) ?
    C8A C9A C10A C11A . . . . -179.8(5) ?
    C9A C10A C11A C12A . . . . -175.3(5) ?
    C10A C1A C2A C3A . . . . -167.4(4) ?
    C10A C1A C2A C7A . . . . 10.4(6) ?
    C10A C11A C12A C13A . . . . 3.8(8) ?
    C11A C12A C13A N1A . . . . -6.9(8) ?
    C11A C12A C13A C14A . . . . 171.0(5) ?
    C12A C13A C14A N2A . . . . -163.2(4) ?
    C13A N1A C1A C2A . . . . -174.7(4) ?
    C13A N1A C1A C10A . . . . 7.0(6) ?
    C14A N2A C15A C16A . . . . 42.5(6) ?
    C14A N2A C15A C24A . . . . -144.0(4) ?
    C15A N2A C14A C13A . . . . -170.4(4) ?
    C15A C16A C17A C18A . . . . 0.6(7) ?
    C15A C24A C25A C26A . . . . 108.6(5) ?
    C15A C24A C25A C34A . . . . -76.5(6) ?
    C16A C15A C24A C23A . . . . 1.2(7) ?
    C16A C15A C24A C25A . . . . -176.5(4) ?
    C16A C17A C18A C19A . . . . -178.9(4) ?
    C16A C17A C18A C23A . . . . 0.4(7) ?
    C17A C18A C19A C20A . . . . 179.9(5) ?
    C17A C18A C23A C22A . . . . -179.5(4) ?
    C17A C18A C23A C24A . . . . -0.7(7) ?
    C18A C19A C20A C21A . . . . -0.6(8) ?
    C18A C23A C24A C15A . . . . -0.2(7) ?
    C18A C23A C24A C25A . . . . 177.7(4) ?
    C19A C18A C23A C22A . . . . -0.1(7) ?
    C19A C18A C23A C24A . . . . 178.7(4) ?
    C19A C20A C21A C22A . . . . 0.4(8) ?
    C20A C21A C22A C23A . . . . 0.0(8) ?
    C21A C22A C23A C18A . . . . -0.2(7) ?
    C21A C22A C23A C24A . . . . -178.9(4) ?
    C22A C23A C24A C15A . . . . 178.6(4) ?
    C22A C23A C24A C25A . . . . -3.6(6) ?
    C23A C18A C19A C20A . . . . 0.5(7) ?
    C23A C24A C25A C26A . . . . -69.2(5) ?
    C23A C24A C25A C34A . . . . 105.8(5) ?
    C24A C15A C16A C17A . . . . -1.5(7) ?
    C24A C25A C26A C27A . . . . -8.4(6) ?
    C24A C25A C26A C31A . . . . 171.5(4) ?
    C24A C25A C34A N3A . . . . 10.4(6) ?
    C24A C25A C34A C33A . . . . -172.2(4) ?
    C25A C26A C27A C28A . . . . 179.2(4) ?
    C25A C26A C31A C30A . . . . -177.8(4) ?
    C25A C26A C31A C32A . . . . 1.8(6) ?
    C26A C25A C34A N3A . . . . -174.6(4) ?
    C26A C25A C34A C33A . . . . 2.7(6) ?
    C26A C27A C28A C29A . . . . -1.4(7) ?
    C26A C31A C32A C33A . . . . 0.8(7) ?
    C27A C26A C31A C30A . . . . 2.1(6) ?
    C27A C26A C31A C32A . . . . -178.3(4) ?
    C27A C28A C29A C30A . . . . 2.1(7) ?
    C28A C29A C30A C31A . . . . -0.6(7) ?
    C29A C30A C31A C26A . . . . -1.5(7) ?
    C29A C30A C31A C32A . . . . 178.9(4) ?
    C30A C31A C32A C33A . . . . -179.5(4) ?
    C31A C26A C27A C28A . . . . -0.7(6) ?
    C31A C32A C33A C34A . . . . -1.7(7) ?
    C32A C33A C34A N3A . . . . 177.2(4) ?
    C32A C33A C34A C25A . . . . -0.1(6) ?
    C34A N3A C35A C36A . . . . -75.9(5) ?
    C34A C25A C26A C27A . . . . 176.5(4) ?
    C34A C25A C26A C31A . . . . -3.6(6) ?
    C35A N3A C34A C25A . . . . -174.4(4) ?
    C35A N3A C34A C33A . . . . 8.3(6) ?
    C35A C36A C37A C38A . . . . -178.0(4) ?
    C36A N4A C48A C39A . . . . 10.2(6) ?
    C36A N4A C48A C47A . . . . -169.0(4) ?
    C36A C37A C38A C39A . . . . 4.7(7) ?
    C37A C38A C39A C40A . . . . 179.1(5) ?
    C37A C38A C39A C48A . . . . -1.4(7) ?
    C38A C39A C40A C41A . . . . -179.4(5) ?
    C38A C39A C48A N4A . . . . -6.0(7) ?
    C38A C39A C48A C47A . . . . 173.2(4) ?
    C39A C40A C41A C42A . . . . 3.6(8) ?
    C40A C39A C48A N4A . . . . 173.5(4) ?
    C40A C39A C48A C47A . . . . -7.3(7) ?
    C40A C41A C42A C43A . . . . 176.9(5) ?
    C40A C41A C42A C47A . . . . -2.2(8) ?
    C41A C42A C43A C44A . . . . -175.9(5) ?
    C41A C42A C47A C46A . . . . 173.3(5) ?
    C41A C42A C47A C48A . . . . -3.9(7) ?
    C42A C43A C44A C45A . . . . 0.5(9) ?
    C42A C47A C48A N4A . . . . -172.3(4) ?
    C42A C47A C48A C39A . . . . 8.5(6) ?
    C43A C42A C47A C46A . . . . -5.8(7) ?
    C43A C42A C47A C48A . . . . 177.0(4) ?
    C43A C44A C45A C46A . . . . -1.6(8) ?
    C44A C45A C46A C47A . . . . -1.2(8) ?
    C45A C46A C47A C42A . . . . 4.8(7) ?
    C45A C46A C47A C48A . . . . -178.2(4) ?
    C46A C47A C48A N4A . . . . 10.7(7) ?
    C46A C47A C48A C39A . . . . -168.5(4) ?
    C47A C42A C43A C44A . . . . 3.2(8) ?
    C48A N4A C36A C35A . . . . 170.6(4) ?
    C48A N4A C36A C37A . . . . -6.9(6) ?
    C48A C39A C40A C41A . . . . 1.1(7) ?
    C49A S1A O1A Zn1A . . . . 91.3(5) ?
    O7 S3 C51 F7 . . . . -63.0(5) ?
    O7 S3 C51 F8 . . . . 57.8(5) ?
    O7 S3 C51 F9 . . . . 176.6(4) ?
    O8 S3 C51 F7 . . . . 178.3(5) ?
    O8 S3 C51 F8 . . . . -60.9(5) ?
    O8 S3 C51 F9 . . . . 57.9(5) ?
    O9 S3 C51 F7 . . . . 58.7(5) ?
    O9 S3 C51 F8 . . . . 179.5(5) ?
    O9 S3 C51 F9 . . . . -61.6(5) ?
    O4 S2 C50 F4 . . . . -61.3(5) ?
    O4 S2 C50 F5 . . . . 58.4(5) ?
    O4 S2 C50 F6 . . . . -179.6(4) ?
    O5 S2 C50 F4 . . . . 178.7(4) ?
    O5 S2 C50 F5 . . . . -61.7(5) ?
    O5 S2 C50 F6 . . . . 60.3(5) ?
    O6 S2 C50 F4 . . . . 59.0(5) ?
    O6 S2 C50 F5 . . . . 178.6(4) ?
    O6 S2 C50 F6 . . . . -59.3(5) ?
_shelx_hkl_file
;
   1   0   0    0.70    0.70
   1   0   0    5.40    1.40
  -1   0   0   -1.10    0.40
  -1   0   0   -0.10    0.40
   2   0   0  471.25   27.30
  -2   0   0  491.15   28.00
   2   0   0  531.65   28.00
   2   0   0  487.15   27.70
   2   0   0  563.54   28.40
  -2   0   0  434.86   28.10
   2   0   0  468.35   29.80
   2   0   0  490.65   30.10
  -2   0   0  499.75   27.30
  -2   0   0  519.55   30.10
  -3   0   0  586.04   30.70
   3   0   0  548.15   34.00
   3   0   0  546.05   30.60
  -3   0   0  540.05   33.90
  -3   0   0  531.75   31.00
   3   0   0  502.15   30.10
   3   0   0  520.95   29.70
  -3   0   0  515.35   29.70
  -4   0   0   96.99    6.80
  -4   0   0  102.99    7.30
   4   0   0   89.59    6.30
  -4   0   0   96.29    5.60
   4   0   0   91.49   10.00
   4   0   0   85.89    5.60
   4   0   0   91.79    6.70
   4   0   0   91.49    6.70
  -4   0   0   83.29    9.90
  -5   0   0   24.60    4.00
   5   0   0   23.20    3.30
  -5   0   0   28.30    3.50
  -5   0   0   19.30    1.90
   5   0   0   20.90    3.00
  -5   0   0   32.80    7.70
  -5   0   0   22.30    3.40
   5   0   0   24.40    6.30
   5   0   0   27.00    3.80
   5   0   0   24.00    2.00
  -6   0   0  820.32   49.90
   6   0   0  867.71   50.79
   6   0   0  867.71   50.69
  -6   0   0  911.31   48.70
   6   0   0  904.51   49.99
   6   0   0  857.11   48.60
  -6   0   0  834.32   51.09
  -6   0   0  954.80   50.89
   6   0   0  820.02   56.69
  -6   0   0  939.01   57.19
  -7   0   0  280.97   24.00
   7   0   0  283.97   24.80
  -7   0   0  253.57   17.80
   7   0   0  266.77   18.10
  -7   0   0  275.27   18.60
   7   0   0  285.77   18.10
   7   0   0  260.97   17.10
  -7   0   0  268.27   17.20
  -8   0   0    7.90    2.70
   8   0   0    5.20    2.30
   8   0   0    8.60    3.10
   8   0   0    6.90    2.30
   8   0   0    2.10    2.60
   8   0   0   -1.10    5.10
  -8   0   0    4.90    1.80
  -8   0   0    4.40    5.40
  -8   0   0    7.30    2.40
  -8   0   0    2.00    2.50
   9   0   0  165.38   11.60
  -9   0   0  153.18   11.70
  -9   0   0  142.49   12.10
   9   0   0  137.89   12.30
  -9   0   0  145.69   13.00
  -9   0   0  160.78   19.20
  10   0   0   78.49   10.20
 -10   0   0   83.89    8.80
 -10   0   0   94.79   17.80
 -10   0   0   92.99   10.10
  10   0   0   83.09    8.20
  11   0   0   39.10    7.00
 -11   0   0   38.40    6.80
 -11   0   0   84.29   16.90
 -11   0   0   41.40    7.90
  11   0   0   43.30    6.60
  12   0   0   -0.80    2.80
 -12   0   0    3.00    3.70
 -12   0   0   -0.90    2.70
 -12   0   0   -3.70    5.40
  12   0   0    2.80    3.30
  13   0   0   34.50    7.70
  13   0   0   31.80    6.40
 -13   0   0   36.20    8.00
 -13   0   0   18.20    5.90
  14   0   0    8.60    4.30
  14   0   0   21.50    6.40
 -14   0   0    7.50    4.40
 -14   0   0   26.50    7.10
   0  -1   0   -3.10    0.10
   0  -1   0   -3.10    0.10
   0  -1   0   -3.40    0.20
   0  -1   0   -3.30    0.10
   0   1   0   -3.10    0.10
   0   1   0   -3.20    0.10
   0   1   0   -3.20    0.20
   0   1   0   -3.20    0.10
  -1   1   0   63.99    4.20
   1   1   0   56.19    4.90
   1   1   0   71.99    4.10
   1   1   0   66.69    4.20
   1   1   0   72.59    5.20
  -2  -1   0   93.69    5.40
  -2  -1   0   71.29    5.40
   2  -1   0   75.69    5.20
   2  -1   0   81.19    5.30
  -2  -1   0   94.09    7.20
   2  -1   0   76.49    5.10
  -2   1   0   86.99    7.40
   2   1   0   79.99    4.80
   2   1   0   84.79    5.00
   2   1   0   71.29    6.80
  -2   1   0   91.19    5.10
   2   1   0   80.99    5.30
   2   1   0   76.09    6.80
   2   1   0   72.39    4.90
  -2   1   0   74.99    5.20
  -2   1   0   78.29    4.70
  -3  -1   0 2914.11  166.28
   3  -1   0 2671.93  163.18
   3  -1   0 3132.79  162.98
   3  -1   0 2657.43  163.08
  -3  -1   0 3254.47  163.68
  -3  -1   0 3163.88  163.38
   3  -1   0 2958.10  166.68
  -3   1   0 3218.58  170.98
   3   1   0 2657.33  167.38
   3   1   0 3081.39  166.78
  -3   1   0 3107.89  166.28
  -3   1   0 2962.50  166.88
   3   1   0 2855.21  170.38
   3   1   0 3140.09  167.38
  -3   1   0 3317.87  167.58
   3   1   0 3014.80  166.48
   4  -1   0  204.18   16.70
  -4  -1   0  236.58   17.00
  -4  -1   0  190.08   13.20
  -4  -1   0  199.58   12.50
   4  -1   0  212.88   12.90
  -4  -1   0  208.08   13.00
   4  -1   0  204.58   12.90
   4  -1   0  192.88   12.40
  -4   1   0  226.18   13.50
  -4   1   0  244.78   14.20
   4   1   0  246.98   15.00
   4   1   0  215.58   13.90
   4   1   0  194.48   12.80
  -4   1   0  219.38   17.70
   4   1   0  208.18   13.30
  -4   1   0  220.78   12.70
   4   1   0  254.77   18.40
  -5  -1   0  252.47   16.20
   5  -1   0  260.27   15.20
   5  -1   0  249.38   15.70
   5  -1   0  261.67   20.80
  -5  -1   0  265.27   15.30
  -5  -1   0  204.28   15.40
   5  -1   0  239.58   15.60
  -5  -1   0  255.67   20.40
  -5   1   0  207.18   12.50
   5   1   0  238.28   13.50
  -5   1   0  210.78   18.20
   5   1   0  230.08   14.30
   5   1   0  241.28   19.40
   5   1   0  227.58   14.10
  -5   1   0  232.98   13.40
  -5   1   0  171.08   13.70
  -5   1   0  197.48   14.80
  -5   1   0  223.98   13.70
   6  -1   0  107.19    8.20
  -6  -1   0  112.09    8.30
  -6  -1   0   86.19    8.20
  -6  -1   0  108.89   12.90
  -6  -1   0  105.79    7.60
   6  -1   0   99.39    8.00
   6  -1   0   88.59    7.40
   6  -1   0  106.69   13.10
   6   1   0   93.49    7.30
   6   1   0   99.59    7.90
  -6   1   0  109.69    7.30
  -6   1   0   83.49    8.30
  -6   1   0  107.29   12.80
  -6   1   0   97.59    6.10
  -6   1   0  104.69    8.00
  -6   1   0  104.99    7.60
   6   1   0   89.99    6.20
   6   1   0  102.79    8.10
   6   1   0   97.69   14.60
   7  -1   0  169.88   12.80
   7  -1   0  161.08   11.90
  -7  -1   0  176.08   13.30
  -7  -1   0  180.88   12.70
  -7  -1   0  179.98   11.50
  -7  -1   0  181.08   12.00
   7  -1   0  158.18   12.50
  -7  -1   0  212.38   19.20
   7   1   0  162.18    9.90
   7   1   0  154.48   17.60
  -7   1   0  145.49   11.30
   7   1   0  151.08   11.20
  -7   1   0  165.18   17.20
  -7   1   0  169.98    9.80
  -7   1   0  160.48   12.00
  -7   1   0  148.39   12.40
  -7   1   0  176.08   11.20
   7   1   0  157.48   12.00
   7   1   0  180.98   10.80
   7   1   0  161.68   12.20
   8  -1   0   77.79    7.60
  -8  -1   0   74.29    6.10
   8  -1   0   73.19    6.80
  -8  -1   0   79.19    8.20
  -8  -1   0   63.19   13.40
  -8  -1   0   82.49    7.00
   8  -1   0   69.99    7.50
  -8  -1   0   68.69    7.10
  -8   1   0   90.29    7.20
   8   1   0   61.99    7.10
   8   1   0   72.39    5.10
   8   1   0   75.99    6.00
  -8   1   0   64.79   12.90
   8   1   0   50.19   12.40
   8   1   0   72.99    6.70
  -8   1   0   78.79    8.20
  -8   1   0   81.89    7.60
   8   1   0   83.09    7.70
  -9  -1   0  175.68   12.80
  -9  -1   0  160.88   12.00
   9  -1   0  187.48   13.30
  -9  -1   0  162.78   19.00
   9  -1   0  161.28   12.20
  -9  -1   0  134.89   13.10
   9   1   0  197.38   14.30
  -9   1   0  210.58   14.60
   9   1   0  187.68   13.20
  -9   1   0  152.18   14.30
   9   1   0  244.48   24.30
   9   1   0  164.48   12.00
  -9   1   0  210.88   21.90
  -9   1   0  172.88   13.20
  10  -1   0  304.67   19.30
  10  -1   0  280.27   20.20
 -10  -1   0  301.77   28.10
 -10  -1   0  230.98   20.20
 -10  -1   0  312.77   20.20
 -10   1   0  226.28   24.90
  10   1   0  273.87   17.30
 -10   1   0  228.58   17.80
  10   1   0  244.18   28.80
  10   1   0  269.97   18.40
 -10   1   0  211.68   18.50
 -11  -1   0    3.70    3.30
 -11  -1   0   -0.80    2.40
 -11  -1   0   -0.80    7.10
  11  -1   0   -1.50    2.50
  11  -1   0    2.40    2.80
 -11   1   0    0.40    7.20
  11   1   0    1.10    2.90
 -11   1   0    1.10    3.30
  11   1   0   -0.40    2.10
 -11   1   0    2.70    2.70
  12  -1   0   16.60    4.60
 -12  -1   0   14.50    5.40
 -12  -1   0    7.10    3.70
  12  -1   0    6.50    3.40
 -12  -1   0   -6.00    6.20
  12   1   0   14.40    4.70
 -12   1   0   18.50    5.30
 -12   1   0   17.20    5.70
  12   1   0   21.50    4.90
 -12   1   0    9.80   10.00
  13  -1   0   12.60    4.80
  13  -1   0   13.90    5.30
 -13  -1   0    6.60    5.30
 -13  -1   0    9.30    4.10
  13   1   0   11.00    4.80
 -13   1   0   13.40    6.10
  13   1   0   10.00    4.10
 -13   1   0   15.30    5.30
  14  -1   0   15.30    5.80
 -14  -1   0   23.90    6.40
 -14  -1   0   26.30    8.10
  14  -1   0   30.80    7.00
 -14   1   0   22.90    6.90
  14   1   0   22.80    6.50
 -14   1   0   22.90    6.90
  14   1   0   28.30    7.50
   0   2   0 1859.01  114.49
   0   2   0 2282.47  113.49
  -1  -2   0  149.39    9.90
   1   2   0  440.76   24.10
   1   2   0  433.66   24.10
  -1   2   0  418.76   24.50
  -1   2   0  447.26   24.40
   1   2   0  422.66   25.60
   1   2   0  439.66   24.10
   1   2   0  443.36   25.70
  -2  -2   0 1132.09   62.19
   2  -2   0  986.10   59.89
   2  -2   0 1042.20   60.29
   2  -2   0 1114.59   60.09
  -2  -2   0 1116.39   60.09
  -2  -2   0 1122.59   59.79
   2   2   0 1122.29   62.29
  -2   2   0 1073.49   62.29
  -2   2   0 1154.98   62.09
   2   2   0 1137.49   62.29
   2   2   0 1112.29   64.39
   2   2   0 1029.50   61.89
   2   2   0 1146.99   61.89
  -2   2   0 1218.48   65.19
  -3  -2   0  120.39   10.20
  -3  -2   0  119.69    7.60
  -3  -2   0  114.49    7.20
   3  -2   0  108.29    7.70
  -3  -2   0  114.69    7.30
  -3  -2   0  113.49    7.80
   3  -2   0  124.89    7.80
   3  -2   0  113.49    7.40
   3   2   0   90.19    6.50
   3   2   0  102.49    6.60
  -3   2   0   95.29    6.10
   3   2   0   92.09    5.80
   3   2   0   80.79    5.90
  -3   2   0   90.69    9.30
   3   2   0   97.79    9.20
   3   2   0   97.69    6.40
  -3   2   0   89.59    6.40
  -4  -2   0   69.89    5.60
  -4  -2   0   74.39    5.90
  -4  -2   0   76.79    5.40
   4  -2   0   83.89    6.30
  -4  -2   0   84.89    6.40
   4  -2   0   80.79    5.90
   4  -2   0   88.89    6.20
  -4  -2   0   92.89    9.20
  -4   2   0   77.99    4.60
  -4   2   0   68.99    5.70
   4   2   0   77.59    6.00
  -4   2   0   71.49    5.30
   4   2   0   71.99    5.20
  -4   2   0   78.99    9.30
   4   2   0   68.79    5.70
   4   2   0   69.89    4.80
   4   2   0   66.49    8.60
  -5  -2   0   55.29    4.80
  -5  -2   0   51.39    8.80
  -5  -2   0   52.49    4.40
   5  -2   0   50.99    4.40
   5  -2   0   46.10    4.80
  -5  -2   0   55.79    4.20
   5  -2   0   54.59    4.90
  -5  -2   0   49.60    5.20
   5   2   0   35.50    3.00
  -5   2   0   34.00    7.40
   5   2   0   30.50    3.40
   5   2   0   30.20    4.20
  -5   2   0   36.60    3.60
  -5   2   0   35.30    2.70
  -5   2   0   39.50    4.20
   5   2   0   47.30    8.70
  -5   2   0   40.60    4.20
   6  -2   0   59.69    5.20
   6  -2   0   60.09    5.70
  -6  -2   0   53.29    5.90
  -6  -2   0   58.49    5.20
   6  -2   0   50.49    5.50
  -6  -2   0   58.79    5.40
  -6  -2   0   67.39   11.60
  -6  -2   0   61.79    4.70
   6   2   0   64.39    5.80
  -6   2   0   55.69    3.90
  -6   2   0   56.69    6.50
   6   2   0   56.89    4.20
  -6   2   0   52.19    5.60
  -6   2   0   59.09    5.00
   6   2   0   59.09    5.60
  -6   2   0   49.90    5.10
  -6   2   0   68.89   12.40
   6   2   0   54.89    5.00
   6   2   0   57.19   11.10
  -7  -2   0   53.19    5.00
   7  -2   0   43.10    4.80
   7  -2   0   43.10    5.80
  -7  -2   0   37.90    9.40
  -7  -2   0   42.70    4.30
   7  -2   0   54.19    5.70
  -7  -2   0   52.49    5.20
  -7  -2   0   38.80    6.10
  -7   2   0   49.80    5.80
  -7   2   0   46.50    4.50
  -7   2   0   47.30    3.20
   7   2   0   39.20    5.70
   7   2   0   33.90    4.50
   7   2   0   40.80    3.70
   7   2   0   38.60   10.00
  -7   2   0   34.50    9.20
  -7   2   0   43.60    5.20
   7   2   0   37.60    3.40
  -7   2   0   34.00    6.10
   7   2   0   40.20    5.50
  -8  -2   0  374.16   31.20
  -8  -2   0  337.77   24.00
  -8  -2   0  396.16   25.30
   8  -2   0  364.56   24.40
  -8  -2   0  387.16   23.70
   8  -2   0  405.76   23.90
   8  -2   0  402.26   25.00
   8   2   0  423.06   24.30
   8   2   0  372.86   24.00
  -8   2   0  372.16   21.00
   8   2   0  339.17   21.40
   8   2   0  354.96   22.80
   8   2   0  369.36   21.70
  -8   2   0  430.66   32.40
  -8   2   0  380.36   22.80
  -8   2   0  390.36   24.10
  -8   2   0  335.17   23.10
  -8   2   0  348.87   24.70
   8   2   0  369.86   31.70
  -9  -2   0   98.49    9.00
  -9  -2   0   72.99    7.20
   9  -2   0   83.09    7.70
  -9  -2   0   61.29    7.40
   9  -2   0   75.19    8.20
  -9  -2   0   78.19   14.90
   9   2   0   85.09    8.30
  -9   2   0   88.29   16.00
   9   2   0   64.59    6.70
  -9   2   0   71.79    8.50
   9   2   0   34.10   12.10
  -9   2   0   74.49    7.70
  10  -2   0  162.78   13.20
 -10  -2   0  145.29   12.20
 -10  -2   0  147.19   13.10
  10  -2   0  148.49   11.90
 -10  -2   0  148.59   22.80
 -10   2   0  136.79   12.50
 -10   2   0  142.49   13.50
  10   2   0  134.39   22.50
  10   2   0  150.38   12.80
 -10   2   0  157.88   19.60
  10   2   0  168.08   11.90
  11  -2   0   14.20    4.10
 -11  -2   0    4.40    7.00
  11  -2   0   10.40    4.30
 -11  -2   0    6.80    3.90
 -11  -2   0    5.40    3.10
 -11   2   0    2.80    9.00
  11   2   0   15.20    3.90
 -11   2   0   21.40    5.90
 -11   2   0   12.80    5.00
  11   2   0  -20.30    9.80
  11   2   0   16.10    4.80
 -12  -2   0   75.49    8.80
 -12  -2   0   63.89   15.80
 -12  -2   0   63.29   10.30
  12  -2   0   75.29   10.30
  12  -2   0   73.79    9.40
 -12   2   0   46.10    9.00
 -12   2   0   52.79    8.40
 -12   2   0   88.99   19.50
  12   2   0   60.29    8.00
  12   2   0   48.00    8.70
  13  -2   0   47.10    8.30
 -13  -2   0   41.30    7.20
  13  -2   0   44.20    7.80
 -13  -2   0   30.10    7.80
 -13   2   0   18.00    5.20
  13   2   0   28.00    6.70
 -13   2   0   12.80    6.20
  13   2   0   25.90    6.00
 -13   2   0   22.20   10.80
  14  -2   0    6.40    4.40
 -14  -2   0    5.80    4.00
  14  -2   0    5.40    4.30
 -14   2   0    6.20    5.50
  14   2   0    2.50    4.10
  14   2   0    2.60    3.80
 -14   2   0    7.20    4.60
   0  -3   0   -1.00    0.70
   0  -3   0    0.70    0.80
   0  -3   0   -0.20    0.10
   0  -3   0    0.40    0.40
   0   3   0    0.20    1.00
   0   3   0   -0.10    0.30
   0   3   0    0.10    1.00
   0   3   0   -0.40    0.30
  -1  -3   0  881.91   49.99
  -1  -3   0  898.31   48.40
   1  -3   0  874.41   48.40
  -1  -3   0  749.33   49.90
   1  -3   0  855.31   50.69
  -1  -3   0  981.60   48.50
   1  -3   0  890.01   48.40
   1  -3   0  927.01   48.70
  -1  -3   0  802.72   48.30
   1   3   0  868.21   49.40
  -1   3   0  875.91   49.60
  -1   3   0  931.01   49.40
   1   3   0  903.81   49.20
   1   3   0  915.21   51.29
  -1   3   0  896.31   51.69
   1   3   0  949.90   49.20
   1   3   0  800.62   50.99
   2  -3   0  652.03   42.10
  -2  -3   0  725.43   44.40
   2  -3   0  808.82   42.60
  -2  -3   0  789.62   41.80
  -2  -3   0  713.43   42.00
  -2  -3   0  774.92   42.20
  -2  -3   0  752.42   42.30
   2  -3   0  822.52   42.30
   2   3   0  795.32   46.10
   2   3   0  790.72   48.30
   2   3   0  770.42   45.60
   2   3   0  848.82   48.30
   2   3   0  817.22   45.30
  -2   3   0  877.61   49.30
  -2   3   0  835.82   46.10
  -2   3   0  844.22   45.80
   2   3   0  836.12   45.60
   3  -3   0  158.28    9.80
  -3  -3   0  145.09    9.40
   3  -3   0  154.18   10.20
  -3  -3   0  169.98    9.80
   3  -3   0  162.18   10.00
  -3  -3   0  171.08   10.10
  -3  -3   0  148.09   12.30
  -3   3   0  201.78   11.90
  -3   3   0  181.28   15.40
   3   3   0  194.88   11.50
   3   3   0  200.68   11.50
   3   3   0  178.38   14.70
   3   3   0  175.98   12.10
   3   3   0  202.88   12.20
  -3   3   0  209.48   12.30
   4  -3   0  116.79    7.70
  -4  -3   0   92.49   10.00
  -4  -3   0  111.59    8.00
   4  -3   0  111.79    7.90
   4  -3   0  113.49    7.60
  -4  -3   0  102.39    7.20
  -4  -3   0  111.89    7.60
   4   3   0  162.38   13.10
   4   3   0  125.19    7.90
  -4   3   0  117.29    8.70
  -4   3   0  135.19   12.80
  -4   3   0  127.89    8.30
   4   3   0  127.99    8.10
   4   3   0  121.99    8.70
   4   3   0  119.39    8.70
  -5  -3   0  252.57   15.50
  -5  -3   0  256.47   15.80
   5  -3   0  240.28   15.90
   5  -3   0  235.98   16.20
  -5  -3   0  251.27   16.30
   5  -3   0  254.27   15.70
  -5  -3   0  258.87   20.30
  -5  -3   0  266.27   15.70
  -5   3   0  237.98   14.40
   5   3   0  267.57   15.30
   5   3   0  238.48   16.00
  -5   3   0  271.17   21.40
   5   3   0  238.18   14.70
  -5   3   0  262.37   15.40
   5   3   0  243.88   20.50
   5   3   0  264.87   16.30
  -5   3   0  237.88   16.00
   6  -3   0  137.29    9.40
  -6  -3   0  112.59    9.30
  -6  -3   0  138.39    9.30
  -6  -3   0  127.89   10.00
   6  -3   0  116.69    9.60
  -6  -3   0  144.79    9.70
   6  -3   0  142.09   10.10
  -6  -3   0  148.39   14.50
   6   3   0  156.48   10.20
  -6   3   0  162.58   12.10
   6   3   0  157.58   16.70
  -6   3   0  187.18   17.60
  -6   3   0  172.38   12.10
   6   3   0  169.88   10.90
   6   3   0  171.88   11.90
  -6   3   0  156.28    9.80
  -6   3   0  162.18   11.00
   7  -3   0   66.79    6.60
   7  -3   0   64.79    6.50
  -7  -3   0   84.89    6.60
   7  -3   0   55.19    5.80
  -7  -3   0   69.39   12.90
  -7  -3   0   55.59    6.50
  -7  -3   0   65.59    6.10
  -7  -3   0   69.89    6.10
   7   3   0   47.70   11.10
  -7   3   0   79.19    5.20
  -7   3   0   72.49    6.60
  -7   3   0   64.19   12.80
   7   3   0   85.19    7.40
   7   3   0   79.19    5.70
   7   3   0   74.59    8.10
  -7   3   0   81.59    8.40
  -7   3   0   88.19    7.60
  -7   3   0   76.99    7.00
   7   3   0   76.89    6.50
  -8  -3   0  333.27   20.80
  -8  -3   0  360.66   21.50
  -8  -3   0  326.07   28.30
   8  -3   0  359.16   22.10
   8  -3   0  290.27   21.40
  -8  -3   0  360.96   22.40
  -8  -3   0  298.97   20.90
   8  -3   0  302.07   20.80
   8   3   0  282.07   20.70
  -8   3   0  313.47   21.20
  -8   3   0  343.77   22.80
   8   3   0  316.57   29.00
  -8   3   0  334.57   20.70
   8   3   0  313.37   20.80
  -8   3   0  353.26   20.00
   8   3   0  264.67   19.60
  -8   3   0  298.17   28.00
  -8   3   0  327.47   18.10
   8   3   0  309.67   18.60
  -9  -3   0   54.29    6.00
  -9  -3   0   51.69    7.90
   9  -3   0   37.80    6.30
  -9  -3   0   54.89    6.60
   9  -3   0   53.79    6.50
  -9  -3   0   56.99   13.50
   9   3   0   76.09   16.20
   9   3   0   58.39    7.80
  -9   3   0   64.49   14.20
   9   3   0   68.59    6.60
  -9   3   0   61.49    8.00
  -9   3   0   61.09    7.00
  10  -3   0   77.59    8.40
 -10  -3   0   71.99    7.70
  10  -3   0   75.19    8.00
 -10  -3   0   76.99   15.90
 -10  -3   0   77.79    8.70
 -10   3   0   65.39    7.50
 -10   3   0   53.79   14.40
  10   3   0   57.49    8.50
  10   3   0   64.19    6.70
 -10   3   0   53.59    9.10
  10   3   0   26.30   11.00
 -11  -3   0   33.80   11.90
 -11  -3   0   26.60    6.00
 -11  -3   0   39.30    6.30
  11  -3   0   27.90    5.90
  11  -3   0   29.30    5.60
 -11   3   0   44.50   14.30
  11   3   0   25.80   12.10
  11   3   0   30.50    6.30
 -11   3   0   26.80    6.50
  11   3   0   24.90    5.10
 -11   3   0   26.70    6.40
  12  -3   0   92.09    9.70
 -12  -3   0   75.39    9.10
  12  -3   0   68.19    9.30
 -12  -3   0   75.39    9.90
 -12   3   0   89.99   10.50
 -12   3   0   70.29   11.90
  12   3   0   74.09   10.90
  12   3   0   96.09    9.70
 -12   3   0   93.69   20.30
  13  -3   0    7.90    4.30
 -13  -3   0    9.70    3.90
  13  -3   0   -0.20    3.50
 -13   3   0   -4.40    7.70
 -13   3   0    0.70    4.60
  13   3   0   -1.00    3.40
  13   3   0    4.40    4.40
 -13   3   0    1.50    3.00
  14  -3   0    2.00    3.60
 -14  -3   0    3.50    3.30
  14  -3   0    7.10    4.40
  14   3   0    5.90    4.50
  14   3   0    9.90    4.60
 -14   3   0    4.60    4.90
 -14   3   0    1.20    3.40
   0  -4   0  324.47   18.30
   0  -4   0  308.47   20.30
   0   4   0  346.27   19.10
   0   4   0  348.47   18.90
   0   4   0  282.87   21.00
   0   4   0  350.46   21.20
   1  -4   0  278.17   16.80
  -1  -4   0  286.47   16.20
   1  -4   0  311.07   19.50
  -1  -4   0  290.27   16.40
  -1  -4   0  294.87   16.60
   1  -4   0  280.97   16.50
  -1  -4   0  283.17   16.60
  -1   4   0  329.87   18.50
   1   4   0  341.97   20.80
  -1   4   0  337.27   18.70
   1   4   0  366.56   21.00
   1   4   0  317.57   18.20
   1   4   0  272.07   18.20
   1   4   0  315.47   18.40
  -1   4   0  334.67   21.30
  -2  -4   0    4.80    2.20
   2  -4   0    3.20    1.10
  -2  -4   0    1.90    0.90
  -2  -4   0    1.60    0.80
  -2  -4   0    1.40    0.80
   2  -4   0    0.90    0.80
  -2  -4   0    2.20    0.90
   2  -4   0    1.40    1.00
  -2  -4   0    1.30    0.70
  -2  -4   0    1.60    0.80
   2   4   0    2.30    2.20
  -2   4   0   -1.30    2.00
  -2   4   0   -0.10    0.80
   2   4   0    1.00    0.80
   2   4   0    3.40    2.40
   2   4   0    1.10    0.60
  -2   4   0    1.40    0.80
   2   4   0    0.90    0.80
  -2   4   0    1.40    1.00
   3  -4   0  102.59    7.00
  -3  -4   0  109.79    7.10
  -3  -4   0   95.89    6.80
   3  -4   0  109.99    7.00
  -3  -4   0  101.29    9.50
   3  -4   0  112.29    7.40
  -3  -4   0  101.09    7.20
  -3  -4   0   99.99    7.00
   3   4   0  119.79   11.10
  -3   4   0  131.89   12.10
  -3   4   0  118.49    8.10
   3   4   0  133.39    7.90
  -3   4   0  129.59    8.50
   3   4   0  123.99    8.40
   3   4   0  121.79    7.80
   3   4   0  117.49    8.40
  -4  -4   0   99.19    9.70
  -4  -4   0   86.89    6.60
   4  -4   0   83.39    6.80
  -4  -4   0   86.69    6.20
   4  -4   0   98.99    6.60
  -4  -4   0  100.19    7.00
   4  -4   0   88.89    6.60
  -4  -4   0   81.49    6.50
   4   4   0  102.39   10.80
  -4   4   0  106.99    7.10
  -4   4   0  105.79    7.60
  -4   4   0   89.89   11.10
   4   4   0  115.29    7.70
   4   4   0  107.89    7.60
   4   4   0   87.39    6.60
   4   4   0   93.79    6.70
   5  -4   0  104.89    8.30
  -5  -4   0  131.69   12.50
  -5  -4   0  117.99    8.40
   5  -4   0  118.09    8.90
  -5  -4   0  114.89    8.20
   5  -4   0  125.79    8.60
  -5  -4   0  130.99    8.70
   5   4   0  100.29    7.70
   5   4   0  103.99    7.00
  -5   4   0  107.39    7.30
   5   4   0   87.49    6.70
  -5   4   0   98.59   12.40
   5   4   0  107.89    8.00
   5   4   0  112.99   12.10
  -5   4   0   91.79    7.70
  -6  -4   0  242.98   15.30
   6  -4   0  210.68   15.80
  -6  -4   0  235.58   20.40
   6  -4   0  251.27   15.20
  -6  -4   0  236.88   15.30
   6  -4   0  241.18   15.40
  -6  -4   0  227.48   14.90
  -6   4   0  247.68   15.50
   6   4   0  249.38   15.40
   6   4   0  257.17   15.00
  -6   4   0  255.17   16.50
  -6   4   0  256.87   14.40
   6   4   0  222.48   16.20
   6   4   0  232.28   21.60
  -6   4   0  227.88   21.60
  -7  -4   0   11.70    2.70
  -7  -4   0   15.40    3.60
   7  -4   0    7.90    2.70
  -7  -4   0   14.10    6.30
  -7  -4   0    3.80    2.00
   7  -4   0    9.30    3.10
   7  -4   0   17.80    3.20
  -7  -4   0   12.20    2.70
  -7   4   0   15.40    7.70
  -7   4   0   17.70    3.10
   7   4   0   16.60    3.70
  -7   4   0   23.60    4.60
  -7   4   0   12.50    1.90
   7   4   0   17.50    3.10
  -7   4   0   19.30    3.90
   7   4   0   10.70    6.00
   8  -4   0   90.59    8.30
  -8  -4   0   88.19    7.60
  -8  -4   0   82.49    8.30
  -8  -4   0   87.59    7.60
   8  -4   0   78.19    7.40
  -8  -4   0   89.19   15.60
  -8  -4   0   80.09    7.40
   8  -4   0   84.59    7.80
  -8   4   0   96.39    6.00
  -8   4   0  105.79   17.80
  -8   4   0   88.09    9.70
   8   4   0   88.59    7.60
  -8   4   0   92.99    8.00
  -8   4   0   89.89    8.60
   8   4   0   81.09    8.30
  -8   4   0   89.89    7.80
   8   4   0   74.89   15.10
  -9  -4   0  208.48   14.50
  -9  -4   0  203.78   15.80
  -9  -4   0  199.38   14.80
   9  -4   0  205.58   15.10
   9  -4   0  222.08   15.00
  -9  -4   0  191.88   21.30
  -9   4   0  204.28   15.30
   9   4   0  177.98   14.70
  -9   4   0  203.28   22.90
   9   4   0  186.78   22.80
   9   4   0  198.78   13.80
  -9   4   0  206.68   16.70
  10  -4   0   67.89    7.50
  10  -4   0   54.99    7.30
 -10  -4   0   57.59    7.70
 -10  -4   0   60.89   13.90
 -10   4   0   44.90   14.00
  10   4   0   57.09    7.90
 -10   4   0   42.30    7.90
 -10   4   0   53.19    7.50
  10   4   0   62.89   15.50
  10   4   0   56.09    7.00
 -11  -4   0   27.10    5.50
  11  -4   0   28.50    5.90
 -11  -4   0   13.70    9.30
  11  -4   0   20.50    5.00
 -11   4   0   26.10   10.90
  11   4   0   23.10    4.80
  11   4   0    5.70    8.70
 -11   4   0   25.80    6.20
 -11   4   0   24.10    6.40
  11   4   0   23.50    5.60
  12  -4   0   76.29   10.30
  12  -4   0   72.59    9.60
 -12  -4   0   96.59    9.70
 -12   4   0   75.19   10.80
 -12   4   0   78.79   12.40
  12   4   0   91.89   11.80
  12   4   0  105.79   23.30
  12   4   0  109.19   10.20
 -12   4   0   78.59   19.00
  13  -4   0   32.10    6.70
 -13  -4   0   37.20    7.00
  13  -4   0   24.20    6.10
 -13   4   0   23.20   11.80
  13   4   0   25.80    6.00
 -13   4   0   28.20    6.90
 -13   4   0   36.40    8.90
  13   4   0   36.50    7.90
  13   4   0   40.90   14.90
  14  -4   0   78.59   10.60
 -14  -4   0   60.89    9.90
  14  -4   0   53.49    9.20
 -14   4   0   56.19   11.10
  14   4   0   59.49    8.90
 -14   4   0   49.60    9.80
  14   4   0   69.89   11.00
   0  -5   0   -0.80    0.20
   0  -5   0    0.20    0.70
   0  -5   0   -0.40    0.70
   0  -5   0   -2.00    1.80
   0   5   0   -2.50    1.40
   0   5   0   -0.40    0.60
   1  -5   0  182.28   10.90
  -1  -5   0  192.38   10.80
  -1  -5   0  173.08   10.60
  -1  -5   0  166.68   10.40
  -1  -5   0  172.88   10.50
   1  -5   0  169.28   10.40
  -1  -5   0  179.78   10.20
  -1  -5   0  148.39   12.80
   1   5   0  180.88   13.40
   1   5   0  179.18   10.40
  -1   5   0  162.38   13.30
   1   5   0  167.68   10.30
   1   5   0  159.78   10.20
  -1   5   0  169.48   10.50
   1   5   0  188.68   14.40
  -1   5   0  188.48   10.80
  -2  -5   0  321.97   19.10
  -2  -5   0  365.86   19.50
  -2  -5   0  303.27   19.40
   2  -5   0  329.87   23.30
  -2  -5   0  322.67   19.10
   2  -5   0  329.17   19.50
  -2  -5   0  318.67   19.30
   2  -5   0  348.57   19.80
  -2  -5   0  371.86   22.50
   2  -5   0  339.67   19.30
   2   5   0  319.77   19.30
   2   5   0  334.97   22.60
  -2   5   0  330.47   19.40
  -2   5   0  342.57   19.70
   2   5   0  329.67   19.00
   2   5   0  346.87   19.10
  -2   5   0  328.57   23.10
  -3  -5   0   17.90    2.40
  -3  -5   0   19.50    2.10
   3  -5   0   14.80    2.40
  -3  -5   0   11.20    3.90
   3  -5   0   11.70    2.60
   3  -5   0   18.30    2.40
  -3  -5   0   19.10    2.60
  -3  -5   0   18.30    2.50
  -3   5   0   24.20    2.90
   3   5   0   17.40    2.80
   3   5   0   27.70    2.40
   3   5   0   23.90    5.70
  -3   5   0   10.40    4.10
  -3   5   0   23.70    3.20
   3   5   0   23.50    2.30
   4  -5   0  485.55   28.40
  -4  -5   0  469.95   28.50
  -4  -5   0  501.15   28.60
  -4  -5   0  479.35   32.20
  -4  -5   0  499.35   28.40
   4  -5   0  473.15   28.50
  -4  -5   0  499.25   28.90
   4  -5   0  512.25   29.10
  -4   5   0  490.65   35.00
   4   5   0  530.95   29.80
  -4   5   0  566.84   30.40
  -4   5   0  467.75   29.50
   4   5   0  526.05   29.30
   4   5   0  512.85   30.00
   4   5   0  515.25   30.10
   4   5   0  461.95   33.80
  -5  -5   0   45.30    8.30
  -5  -5   0   33.90    3.80
   5  -5   0   34.30    3.90
   5  -5   0   33.10    3.90
  -5  -5   0   35.00    4.20
  -5  -5   0   41.00    3.80
   5  -5   0   37.40    4.30
  -5  -5   0   38.80    3.90
  -5   5   0   40.40    3.80
   5   5   0   27.40    4.20
   5   5   0   29.60    3.40
  -5   5   0   28.10    7.50
   5   5   0   33.40    4.00
   5   5   0   31.30    7.40
  -5   5   0   38.40    4.10
  -6  -5   0  302.67   18.50
  -6  -5   0  244.88   17.50
   6  -5   0  289.57   17.80
  -6  -5   0  239.88   17.30
   6  -5   0  268.57   17.50
  -6  -5   0  268.67   17.20
   6  -5   0  334.17   18.80
  -6  -5   0  300.87   23.00
   6   5   0  297.17   24.80
  -6   5   0  304.57   18.50
   6   5   0  327.77   18.40
   6   5   0  239.68   18.90
  -6   5   0  288.97   25.30
  -6   5   0  324.87   19.60
  -7  -5   0   35.30    4.90
  -7  -5   0   37.80    5.10
   7  -5   0   34.40    4.60
   7  -5   0   31.90    5.00
  -7  -5   0   37.50    9.20
  -7  -5   0   22.40    3.70
   7  -5   0   24.80    4.30
   7   5   0   31.80    5.30
   7   5   0   25.80    8.50
  -7   5   0   37.70    3.30
  -7   5   0   35.50    5.10
   7   5   0   43.60    4.50
  -7   5   0   30.20    9.40
  -7   5   0   36.20    4.70
  -8  -5   0   14.30    3.10
  -8  -5   0   12.30    3.10
  -8  -5   0    4.00    2.10
   8  -5   0    6.30    2.70
   8  -5   0   10.30    3.30
  -8  -5   0    2.70    3.70
   8  -5   0    3.50    2.20
  -8   5   0    6.20    2.40
   8   5   0    7.90    2.40
  -8   5   0    5.70    1.30
   8   5   0    4.40    2.80
  -8   5   0   -2.00    4.20
  -8   5   0    7.20    2.40
   8   5   0   12.90    7.80
   9  -5   0  313.57   23.70
   9  -5   0  324.17   21.40
   9  -5   0  306.07   20.90
  -9  -5   0  325.67   29.10
  -9  -5   0  310.57   20.80
  -9  -5   0  336.87   21.60
  -9   5   0  289.57   22.90
  -9   5   0  302.77   17.80
   9   5   0  309.87   30.20
   9   5   0  295.47   20.00
  -9   5   0  309.37   29.70
   9   5   0  334.67   21.50
  -9   5   0  316.57   21.60
  10  -5   0  192.88   14.90
 -10  -5   0  189.08   22.00
  10  -5   0  186.48   14.40
 -10  -5   0  200.68   14.90
 -10   5   0  202.28   15.50
  10   5   0  204.38   15.50
 -10   5   0  176.28   16.40
 -10   5   0  214.88   24.20
  10   5   0  167.38   25.70
  10   5   0  174.58   14.00
  11  -5   0    7.70    3.70
 -11  -5   0    8.20    6.90
 -11  -5   0    5.10    3.20
  11  -5   0    9.60    3.90
 -11   5   0    0.80    7.30
  11   5   0    3.80    2.90
 -11   5   0   10.50    5.10
  11   5   0    7.90    3.80
 -11   5   0    3.00    2.50
  11   5   0    8.50    8.10
  12  -5   0   47.40    8.10
  12  -5   0   45.20    7.20
 -12  -5   0   41.40    7.60
  12   5   0   14.00   12.80
  12   5   0   33.10    7.20
 -12   5   0   33.50    8.20
 -12   5   0   40.00   14.10
 -12   5   0   36.70    6.90
  12   5   0   37.00    6.50
  13  -5   0   31.20    7.20
 -13  -5   0   37.00    7.30
  13  -5   0   27.80    6.10
  13   5   0   56.69   17.10
 -13   5   0   36.90   14.20
 -13   5   0   19.30    7.30
 -13   5   0   47.50    9.30
  13   5   0   32.70    7.30
  13   5   0   23.90    5.70
  14  -5   0    1.50    3.10
  14  -5   0    2.30    3.90
 -14  -5   0    2.80    3.50
 -14   5   0    0.50    4.70
 -14   5   0   -2.30    3.60
  14   5   0   -1.80    3.50
  14   5   0   18.30   11.80
  14   5   0   -5.80    2.90
   0  -6   0  202.98   12.20
   0  -6   0  187.08   11.90
   0  -6   0  192.38   11.90
   0  -6   0  206.38   15.20
   0   6   0  207.68   12.60
   0   6   0  216.68   16.20
  -1  -6   0  400.66   25.70
   1  -6   0  390.46   26.10
  -1  -6   0  373.66   22.70
  -1  -6   0  395.56   22.50
   1  -6   0  400.56   22.90
  -1  -6   0  392.16   22.70
   1  -6   0  403.66   22.40
  -1  -6   0  387.36   22.40
  -1  -6   0  368.96   22.00
   1  -6   0  408.66   22.70
   1   6   0  318.97   22.00
  -1   6   0  339.97   19.00
   1   6   0  350.26   18.50
  -1   6   0  297.57   18.40
  -1   6   0  311.37   22.10
   1   6   0  296.57   18.30
  -2  -6   0   24.00    2.50
  -2  -6   0   21.90    2.50
  -2  -6   0   23.00    4.90
   2  -6   0   19.90    2.90
  -2  -6   0   24.90    2.60
  -2  -6   0   21.60    2.30
   2  -6   0   25.20    2.40
   2  -6   0   16.80    4.90
  -2  -6   0   21.90    2.40
   2   6   0   16.90    4.40
   2   6   0   17.80    2.40
   2   6   0   18.80    2.00
   2   6   0   20.70    2.10
  -2   6   0   15.40    4.90
  -2   6   0   22.90    2.70
  -3  -6   0  134.09    8.70
   3  -6   0  125.19    8.70
  -3  -6   0  130.49    8.70
  -3  -6   0  129.09    8.40
  -3  -6   0  110.29   11.20
   3  -6   0  135.19    8.70
  -3  -6   0  141.29    8.80
  -3   6   0  147.29    9.60
  -3   6   0  138.69   10.00
   3   6   0  141.29    9.20
   3   6   0  157.68    9.30
  -3   6   0  153.08   14.00
   3   6   0  160.08   13.50
  -4  -6   0  207.38   12.20
   4  -6   0  187.68   12.40
   4  -6   0  170.88   11.90
  -4  -6   0  187.08   12.20
   4  -6   0  197.08   12.70
  -4  -6   0  183.48   12.30
  -4  -6   0  205.28   16.10
  -4  -6   0  185.48   12.20
   4   6   0  179.58   16.70
   4   6   0  201.68   12.10
  -4   6   0  193.38   13.10
   4   6   0  201.68   13.10
  -4   6   0  197.78   18.00
   4   6   0  180.68   13.00
   4   6   0  206.88   12.40
  -4   6   0  206.88   12.60
  -5  -6   0  130.19    9.00
  -5  -6   0  130.39    9.20
  -5  -6   0  129.29    8.60
   5  -6   0  120.59    8.80
  -5  -6   0  111.19   12.10
   5  -6   0  114.09    9.20
   5  -6   0  109.69    8.60
  -5  -6   0  115.49    8.60
   5   6   0  121.99   13.70
   5   6   0  122.59    8.50
  -5   6   0  143.59    9.20
   5   6   0  108.59    9.20
   5   6   0  121.99    9.50
  -5   6   0  125.19   14.40
  -5   6   0  139.19    9.70
  -6  -6   0   30.40    7.70
  -6  -6   0   38.20    4.10
   6  -6   0   32.40    4.80
   6  -6   0   43.70    4.70
  -6  -6   0   42.90    4.50
  -6  -6   0   40.80    5.50
   6  -6   0   43.10    5.00
  -6   6   0   57.69    5.40
   6   6   0   56.79    6.20
  -6   6   0   64.59    6.10
   6   6   0   54.69   11.30
   6   6   0   62.09    5.40
  -6   6   0   74.39   13.20
  -7  -6   0   35.80    4.90
   7  -6   0   41.40    5.50
   7  -6   0   36.40    5.60
  -7  -6   0   37.80    9.20
  -7  -6   0   36.50    4.40
   7  -6   0   45.30    4.80
   7   6   0   46.80    6.30
  -7   6   0   42.10    3.60
  -7   6   0   42.50    4.70
  -7   6   0   49.99   11.90
   7   6   0   39.80    5.20
  -7   6   0   38.50    5.40
   7   6   0   47.00   10.70
   8  -6   0    3.50    2.10
  -8  -6   0    5.80    2.60
   8  -6   0    7.70    3.00
   8  -6   0    8.30    3.30
  -8  -6   0    4.30    2.30
  -8  -6   0   10.90    3.00
  -8  -6   0   11.00    6.70
   8   6   0    6.60    2.60
   8   6   0    0.70    5.70
   8   6   0    8.20    3.00
  -8   6   0   12.70    6.70
  -8   6   0   11.60    1.90
  -8   6   0    5.00    2.60
  -8   6   0    7.50    2.60
  -9  -6   0   46.70    6.70
  -9  -6   0   84.19   15.80
   9  -6   0   76.19    7.50
   9  -6   0   70.59    8.00
  -9  -6   0   66.59    7.00
   9  -6   0   60.79    6.90
   9   6   0   74.69   16.20
   9   6   0   59.39    7.00
  -9   6   0   81.09    8.50
   9   6   0   69.29    8.00
  -9   6   0   74.39    5.20
  -9   6   0   71.59   15.80
 -10  -6   0  104.89   18.80
  10  -6   0  136.39   11.00
  10  -6   0  123.49   11.00
 -10  -6   0  125.69   11.00
 -10   6   0  104.09   19.80
  10   6   0  118.89   10.30
  10   6   0  117.79   11.20
 -10   6   0  114.99   12.90
 -10   6   0  129.49   11.70
  11  -6   0   50.09    7.90
  11  -6   0   44.00    7.20
 -11  -6   0   68.19    9.00
  11   6   0   30.30    5.80
 -11   6   0   61.59   10.20
 -11   6   0   55.69   15.60
 -11   6   0   58.99    8.80
  11   6   0   49.70   15.70
  11   6   0   57.69    8.80
  12  -6   0   20.50    5.00
  12  -6   0   13.20    4.80
 -12  -6   0   24.00    5.60
  12   6   0    4.30    7.70
  12   6   0   13.10    5.00
 -12   6   0   15.50   11.00
 -12   6   0   19.20    6.40
 -12   6   0   15.70    5.30
  12   6   0   15.60    4.70
  13  -6   0    6.80    4.30
 -13  -6   0   15.20    5.10
  13  -6   0    6.40    4.60
  13   6   0   29.60   13.90
  13   6   0    8.50    5.00
  13   6   0   15.20    4.80
 -13   6   0   14.00    6.50
 -13   6   0    0.00    8.70
 -13   6   0   13.00    5.00
  14  -6   0   28.90    8.50
  14  -6   0   41.60    7.90
 -14  -6   0   32.30    7.10
  14   6   0   50.29    8.40
 -14   6   0   54.19   11.70
  14   6   0   33.10    7.90
 -14   6   0   19.80    6.70
   0  -7   0   -0.70    0.70
   0  -7   0   -0.40    0.90
   0  -7   0   -0.20    0.30
   0  -7   0    2.40    2.60
   0  -7   0   -0.80    0.90
   0  -7   0    0.50    1.00
   0   7   0   -1.00    0.70
   0   7   0   -0.70    2.30
  -1  -7   0  100.99    6.80
   1  -7   0   94.79    7.10
  -1  -7   0   97.29    6.40
  -1  -7   0  121.59   10.30
  -1  -7   0  104.89    7.20
   1  -7   0  101.19   10.40
   1  -7   0   97.59    7.00
   1  -7   0  105.19    6.70
  -1  -7   0  106.29    6.80
  -1  -7   0   97.69    6.90
  -1   7   0  106.79   11.30
   1   7   0  122.19    7.70
   1   7   0  132.99    8.40
  -1   7   0  110.89    8.10
   1   7   0  119.79   11.50
  -1   7   0  123.19    7.80
  -2  -7   0  463.15   26.10
  -2  -7   0  420.56   29.80
  -2  -7   0  470.05   26.40
   2  -7   0  468.05   26.20
  -2  -7   0  435.86   26.30
   2  -7   0  466.65   26.90
   2  -7   0  491.25   31.80
  -2  -7   0  438.06   26.50
   2   7   0  541.05   30.00
   2   7   0  549.54   34.70
  -2   7   0  545.45   30.80
   2   7   0  543.85   30.10
  -2   7   0  461.75   34.70
  -2   7   0  543.55   30.40
   2   7   0  510.55   30.20
  -3  -7   0   11.80    2.30
  -3  -7   0   16.50    2.00
  -3  -7   0   17.90    2.60
   3  -7   0   16.80    2.70
  -3  -7   0   12.70    2.30
  -3  -7   0   16.40    2.50
  -3  -7   0   16.20    4.50
   3  -7   0    7.90    4.50
   3  -7   0   13.80    2.40
   3   7   0   13.50    4.70
   3   7   0   10.20    1.80
  -3   7   0   13.20    2.70
   3   7   0    9.40    2.10
  -3   7   0    7.20    2.10
  -3   7   0   13.80    2.30
  -3   7   0   11.30    4.90
   3   7   0   15.50    2.10
   4  -7   0 1960.30  103.79
  -4  -7   0 1783.12  103.19
   4  -7   0 1889.41  104.29
  -4  -7   0 1699.33  103.29
  -4  -7   0 1879.91  103.59
   4  -7   0 1880.91  103.39
  -4  -7   0 1812.32  103.39
  -4  -7   0 1996.10  108.49
  -4   7   0 1813.42  110.39
   4   7   0 2014.80  104.69
  -4   7   0 1844.02  103.79
   4   7   0 1795.22  109.39
  -4   7   0 1766.22  104.29
   4   7   0 1830.32  103.49
   4   7   0 1979.90  103.39
  -5  -7   0  135.59    9.60
   5  -7   0  115.19    9.60
   5  -7   0  130.09    9.20
  -5  -7   0  129.99    9.10
  -5  -7   0  126.99   13.00
  -5  -7   0  118.59    9.00
   5  -7   0  125.29    9.50
  -5  -7   0  141.49    9.40
   5   7   0  123.59    9.00
  -5   7   0  117.49    8.50
  -5   7   0  115.19   14.30
   5   7   0   96.69    7.80
  -5   7   0  124.39    9.20
   5   7   0  114.49   13.30
  -6  -7   0   70.99    6.10
  -6  -7   0   64.89    6.30
  -6  -7   0   58.99   10.60
  -6  -7   0   73.29    6.30
   6  -7   0   76.29    7.00
   6  -7   0   70.59    6.50
  -6  -7   0   81.19    7.00
   6  -7   0   72.39    6.50
   6   7   0   55.49    5.30
  -6   7   0   67.09    5.80
  -6   7   0   72.29    6.60
   6   7   0   71.79   12.60
  -6   7   0   74.59   13.70
   6   7   0   69.39    6.80
   7  -7   0    3.60    2.20
  -7  -7   0    0.40    1.20
   7  -7   0    2.30    1.80
   7  -7   0   -0.80    1.90
  -7  -7   0    2.60    1.50
  -7  -7   0   -0.50    2.40
  -7  -7   0    3.50    1.80
   7   7   0    2.40    2.20
   7   7   0    0.80    4.60
  -7   7   0    7.80    2.60
   7   7   0    5.70    2.20
  -7   7   0   -0.70    5.10
  -7   7   0    4.80    1.90
  -8  -7   0  222.38   15.60
   8  -7   0  230.38   16.30
   8  -7   0  252.27   17.50
  -8  -7   0  234.58   15.90
  -8  -7   0  283.27   23.40
  -8  -7   0  214.18   15.90
   8  -7   0  231.58   16.00
   8   7   0  234.58   16.60
  -8   7   0  204.28   23.20
  -8   7   0  226.28   13.60
  -8   7   0  232.48   15.20
  -8   7   0  200.58   16.00
   8   7   0  262.37   24.70
   8   7   0  210.68   14.80
   9  -7   0  257.37   19.10
  -9  -7   0  255.77   25.70
   9  -7   0  290.17   19.10
   9  -7   0  308.17   20.60
  -9  -7   0  289.17   18.60
  -9  -7   0  268.27   19.00
  -9   7   0  252.87   27.80
   9   7   0  270.77   19.60
   9   7   0  262.07   27.70
  -9   7   0  275.27   20.00
  -9   7   0  279.07   16.20
   9   7   0  276.07   18.10
  10  -7   0   41.60    6.30
 -10  -7   0   28.00    5.20
 -10  -7   0   50.09   13.10
  10  -7   0   44.60    7.00
  10   7   0   35.90    5.60
  10   7   0   57.89   15.70
 -10   7   0   52.69    8.70
 -10   7   0   53.19   15.30
 -10   7   0   44.80    8.80
  10   7   0   35.20    6.50
 -11  -7   0   74.39    8.30
  11  -7   0   78.09    9.50
  11  -7   0   66.09    9.20
  11   7   0  107.19    9.70
  11   7   0  106.39   11.30
 -11   7   0   99.99   12.50
 -11   7   0   86.49   10.40
  11   7   0  107.69   22.40
 -11   7   0  100.99   21.20
 -12  -7   0   11.00    4.20
  12  -7   0   20.90    5.40
  12  -7   0   25.80    6.10
 -12   7   0   16.50    5.00
  12   7   0   13.50    4.40
  12   7   0   20.20   12.40
 -12   7   0    7.00    5.20
 -12   7   0   25.00   12.10
  12   7   0   23.00    6.60
 -13  -7   0   18.30    5.30
  13  -7   0    8.10    4.60
  13  -7   0   27.70    6.50
  13   7   0   10.60    4.30
 -13   7   0   19.30    7.30
 -13   7   0   16.30    5.70
 -13   7   0   26.80   13.60
  13   7   0   -7.90    8.10
  13   7   0   23.10    6.70
  14  -7   0    1.70    3.60
 -14  -7   0    4.70    3.90
  14  -7   0    1.40    3.70
  14   7   0   22.90   13.80
  14   7   0   12.00    5.90
 -14   7   0   -1.00    5.00
 -14   7   0    5.60    4.90
 -14   7   0   27.10   20.00
  14   7   0    3.30    4.00
   0  -8   0  138.99    9.20
   0  -8   0  139.69    9.90
   0  -8   0  132.19    9.20
   0  -8   0  147.29   13.10
   0  -8   0  155.18    9.70
   0   8   0  168.18   14.00
   0   8   0  154.68   10.30
   0   8   0  135.79    9.40
  -1  -8   0 1968.70  107.99
   1  -8   0 1873.01  107.79
   1  -8   0 2088.89  108.29
  -1  -8   0 1980.30  107.59
   1  -8   0 1815.62  108.39
  -1  -8   0 1963.70  108.19
  -1  -8   0 1929.01  107.99
  -1  -8   0 2035.40  108.59
   1  -8   0 1938.31  108.69
   1  -8   0 2037.00  113.19
  -1  -8   0 1850.71  111.79
  -1   8   0 1923.81  110.39
  -1   8   0 1914.41  104.69
   1   8   0 1869.71  104.49
   1   8   0 1772.02  109.39
  -1   8   0 1968.60  105.29
  -2  -8   0   32.40    3.50
   2  -8   0   37.20    3.90
   2  -8   0   35.50    7.70
  -2  -8   0   39.00    3.60
  -2  -8   0   33.50    3.30
  -2  -8   0   40.60    7.40
   2  -8   0   39.60    3.70
  -2  -8   0   34.60    3.30
  -2  -8   0   33.70    3.50
   2  -8   0   39.70    3.40
   2   8   0   33.40    2.90
  -2   8   0   29.70    7.20
  -2   8   0   24.50    3.20
   2   8   0   28.00    6.60
   2   8   0   32.60    3.10
  -2   8   0   29.90    3.40
   2   8   0   26.40    2.80
   3  -8   0    2.00    3.60
   3  -8   0    5.30    1.60
  -3  -8   0    3.10    2.30
  -3  -8   0    3.60    1.40
  -3  -8   0    6.10    1.70
  -3  -8   0    4.10    1.40
  -3  -8   0    6.90    1.80
   3  -8   0    5.00    1.80
  -3  -8   0    7.00    1.80
   3   8   0    4.30    1.40
  -3   8   0    2.50    1.40
  -3   8   0    3.90    1.70
   3   8   0    2.70    1.50
   3   8   0    4.10    1.30
  -3   8   0    9.10    5.10
   3   8   0    2.60    3.60
  -4  -8   0  241.98   15.50
  -4  -8   0  259.27   19.90
   4  -8   0  268.97   15.40
  -4  -8   0  249.68   15.00
   4  -8   0  273.27   15.70
   4  -8   0  211.58   15.80
  -4  -8   0  231.68   15.50
  -4  -8   0  223.08   15.20
   4   8   0  269.27   15.50
  -4   8   0  282.37   16.20
   4   8   0  270.37   16.50
   4   8   0  243.68   21.00
  -4   8   0  227.98   21.70
  -4   8   0  224.58   16.40
  -5  -8   0  199.68   12.80
   5  -8   0  190.48   12.70
  -5  -8   0  177.68   12.30
  -5  -8   0  171.88   12.30
   5  -8   0  197.18   13.30
   5  -8   0  185.18   12.40
  -5  -8   0  152.68   15.90
  -5  -8   0  197.18   12.50
  -5   8   0  222.18   14.40
   5   8   0  209.68   14.20
   5   8   0  208.38   13.00
  -5   8   0  209.48   13.50
   5   8   0  168.28   18.20
  -5   8   0  178.58   19.10
  -6  -8   0  239.08   15.30
   6  -8   0  240.58   16.00
  -6  -8   0  237.98   15.60
  -6  -8   0  224.18   20.00
   6  -8   0  258.57   16.70
   6  -8   0  239.48   15.70
  -6  -8   0  227.78   15.90
  -6  -8   0  220.18   15.50
  -6   8   0  267.47   16.40
   6   8   0  225.68   22.10
  -6   8   0  225.68   23.30
  -6   8   0  276.17   17.20
   6   8   0  247.58   15.60
   6   8   0  219.48   16.60
   7  -8   0  495.45   30.00
  -7  -8   0  484.55   29.50
   7  -8   0  497.95   30.50
   7  -8   0  468.05   29.30
  -7  -8   0  504.45   29.20
  -7  -8   0  459.55   29.30
  -7  -8   0  468.15   35.10
   7   8   0  473.15   37.00
   7   8   0  455.15   29.60
  -7   8   0  479.35   28.60
  -7   8   0  466.95   29.50
   7   8   0  468.55   28.10
  -7   8   0  473.85   37.70
   8  -8   0   11.50    3.70
  -8  -8   0   16.20    3.60
  -8  -8   0   13.00    3.00
  -8  -8   0   16.50    3.40
   8  -8   0   18.90    3.80
  -8  -8   0   12.20    6.40
   8  -8   0   13.40    3.90
   8   8   0   14.70    4.20
  -8   8   0   11.20    2.30
   8   8   0    9.00    2.70
  -8   8   0   14.80    3.50
   8   8   0    2.40    5.80
  -8   8   0   17.30    4.30
  -8   8   0   18.00    9.00
   9  -8   0   45.70    6.90
  -9  -8   0   45.30    6.00
   9  -8   0   36.50    5.80
   9  -8   0   49.00    7.10
  -9  -8   0   52.49    6.00
  -9  -8   0   66.59   13.90
   9   8   0   25.60   10.00
  -9   8   0   46.00   13.90
  -9   8   0   43.20    6.50
   9   8   0   37.90    6.90
   9   8   0   34.20    5.20
  -9   8   0   32.50    3.60
 -10  -8   0  104.69   19.40
  10  -8   0  100.69   10.00
 -10  -8   0  101.49    9.60
  10  -8   0  118.19   10.30
  10   8   0   83.29    9.50
 -10   8   0   85.09    9.70
  10   8   0   87.49   18.80
  10   8   0  101.79    8.70
 -10   8   0   79.99   18.70
 -11  -8   0    2.20    2.40
  11  -8   0    1.10    2.90
  11  -8   0   -3.30    2.20
  11   8   0    0.80    3.30
 -11   8   0    2.60    4.10
  11   8   0   11.80    9.10
 -11   8   0    0.40    6.40
 -11   8   0    1.80    2.80
  11   8   0    2.10    2.60
 -12  -8   0    8.20    3.80
  12  -8   0   23.30    6.00
  12  -8   0    6.60    4.00
 -12   8   0   10.40    5.80
 -12   8   0   13.70   11.80
  12   8   0   16.10    5.80
  12   8   0    3.40    7.90
  12   8   0    3.00    2.80
 -12   8   0    6.20    4.00
  13  -8   0  127.09   13.00
 -13  -8   0  135.89   12.70
  13  -8   0  129.69   12.60
 -13   8   0  131.89   13.60
  13   8   0  106.89   24.80
 -13   8   0  163.68   28.80
  13   8   0  121.89   12.00
 -13   8   0  136.49   15.20
  13   8   0  113.79   13.30
 -14  -8   0   14.50    5.10
  14  -8   0   10.00    5.40
  14  -8   0   16.30    6.40
 -14   8   0    8.00    5.80
  14   8   0    6.90   12.40
  14   8   0   16.70    5.50
 -14   8   0   23.70   12.50
 -14   8   0   13.90    5.80
  14   8   0    1.60    4.40
   0  -9   0    0.40    1.20
   0  -9   0    1.10    0.90
   0  -9   0    1.30    1.10
   0  -9   0   -1.20    2.20
   0   9   0    2.30    3.10
   0   9   0    2.20    1.20
   0   9   0    0.60    0.80
  -1  -9   0  156.28    9.80
   1  -9   0  163.78    9.80
  -1  -9   0  131.39    9.40
   1  -9   0  138.29   13.50
  -1  -9   0  145.79   13.20
  -1  -9   0  127.39    9.40
   1  -9   0  133.89    9.80
  -1  -9   0  151.88   10.10
   1  -9   0  159.68    9.40
  -1  -9   0  144.09    9.10
   1   9   0  153.38    9.70
  -1   9   0  151.48    9.90
  -1   9   0  156.18   14.90
  -1   9   0  144.49   10.30
   1   9   0  163.88   14.80
  -2  -9   0  283.97   16.30
  -2  -9   0  272.87   20.70
  -2  -9   0  277.67   16.50
  -2  -9   0  280.77   16.80
   2  -9   0  267.17   16.20
   2  -9   0  319.57   22.90
  -2  -9   0  268.97   16.60
   2  -9   0  251.77   16.60
  -2  -9   0  258.77   16.60
   2  -9   0  242.98   16.90
   2   9   0  214.78   19.20
   2   9   0  231.78   15.00
   2   9   0  257.87   14.90
  -2   9   0  263.97   15.40
  -2   9   0  261.27   21.00
  -2   9   0  247.48   15.70
  -3  -9   0  153.58    9.80
  -3  -9   0  144.59    9.90
   3  -9   0  160.98   15.90
   3  -9   0  131.79    9.80
  -3  -9   0  160.38    9.80
   3  -9   0  137.69   10.50
  -3  -9   0  142.69   13.60
  -3  -9   0  151.88   10.00
  -3   9   0  139.09   15.00
  -3   9   0  150.38   10.00
  -3   9   0  160.48   10.50
   3   9   0  155.38   10.00
   3   9   0  143.39   10.40
   3   9   0  137.69    9.50
   3   9   0  130.69   14.20
   4  -9   0  303.67   26.40
   4  -9   0  338.07   19.70
  -4  -9   0  311.67   24.00
  -4  -9   0  336.17   20.00
   4  -9   0  270.37   20.20
  -4  -9   0  347.77   19.90
  -4  -9   0  346.17   19.60
   4  -9   0  312.57   19.90
  -4  -9   0  318.67   19.70
   4   9   0  304.77   24.40
  -4   9   0  322.07   18.80
   4   9   0  287.47   18.00
  -4   9   0  316.87   19.50
  -4   9   0  275.17   24.80
  -4   9   0  295.17   19.30
  -5  -9   0  294.27   23.20
  -5  -9   0  303.87   18.40
   5  -9   0  279.37   18.40
   5  -9   0  287.37   18.30
  -5  -9   0  296.77   18.50
  -5  -9   0  279.37   18.20
  -5  -9   0  292.67   18.80
   5  -9   0  305.27   19.30
  -5   9   0  306.77   18.70
  -5   9   0  307.67   19.40
  -5   9   0  299.37   25.90
   5   9   0  290.37   18.00
   5   9   0  300.67   25.20
   5   9   0  277.17   19.30
   6  -9   0  158.98   11.30
  -6  -9   0  142.89   10.80
   6  -9   0  135.89   11.50
  -6  -9   0  140.09   10.90
  -6  -9   0  163.38   10.90
  -6  -9   0  145.39   10.70
   6  -9   0  158.68   11.20
  -6  -9   0  148.99   15.00
   6   9   0  135.59    9.90
  -6   9   0  136.39   10.50
   6   9   0  151.68   11.30
  -6   9   0  153.98   17.90
   6   9   0  126.69   16.40
  -6   9   0  158.58   11.60
   7  -9   0   54.19    6.00
  -7  -9   0   61.99    5.70
   7  -9   0   57.69    6.30
  -7  -9   0   48.80    5.60
  -7  -9   0   45.20    5.40
  -7  -9   0   61.79   11.80
   7  -9   0   57.69    6.70
   7   9   0   56.79    5.60
  -7   9   0   82.09   15.90
   7   9   0   62.99   13.40
  -7   9   0   57.79    6.00
   7   9   0   54.09    7.50
  -7   9   0   64.09    6.80
  -8  -9   0  198.68   21.50
  -8  -9   0  224.18   16.10
  -8  -9   0  248.78   16.00
   8  -9   0  244.88   17.50
  -8  -9   0  220.88   15.90
   8  -9   0  234.98   16.10
   8  -9   0  251.27   17.10
  -8   9   0  228.08   24.10
   8   9   0  251.87   16.80
  -8   9   0  219.58   14.90
   8   9   0  233.38   23.80
  -8   9   0  185.78   15.50
   8   9   0  190.78   14.40
  -9  -9   0  121.39   18.70
   9  -9   0  111.49   10.90
   9  -9   0  102.69    9.50
  -9  -9   0  129.19    9.70
   9  -9   0   96.39    9.90
  -9  -9   0   97.29    9.20
  -9   9   0  113.99   20.40
   9   9   0   95.29   18.50
   9   9   0   98.39    8.70
  -9   9   0   94.29    7.00
   9   9   0   70.29   10.10
  -9   9   0  116.59   10.20
  10  -9   0  128.29   12.00
 -10  -9   0  138.09   11.50
  10  -9   0  137.49   11.60
  10   9   0  143.39   11.50
  10   9   0  139.89   13.00
 -10   9   0  185.08   27.90
 -10   9   0  127.79   12.80
  10   9   0  139.39   23.90
  11  -9   0   91.29    9.80
 -11  -9   0   87.39    9.10
  11  -9   0   80.99   10.00
  11   9   0  103.59   11.00
 -11   9   0   78.19   19.30
 -11   9   0  104.19   13.10
  11   9   0   96.99   20.80
 -11   9   0  104.39   11.20
  11   9   0   79.39    9.10
  12  -9   0    6.70    4.00
  12  -9   0   12.00    4.80
 -12  -9   0    4.60    3.50
  12   9   0   -4.90    2.90
  12   9   0    2.00    3.20
 -12   9   0    5.20    5.10
  12   9   0   14.10    9.90
 -12   9   0    2.60    3.00
 -12   9   0    1.20    7.60
  13  -9   0   21.30    5.40
  13  -9   0   23.20    6.70
 -13  -9   0   24.40    5.80
  13   9   0   18.70    5.40
 -13   9   0   15.20   12.60
 -13   9   0   12.90    5.30
  13   9   0   21.80    6.70
 -13   9   0   12.20    6.80
  13   9   0   21.30   13.80
  14  -9   0   13.90    5.90
 -14  -9   0   17.20    5.30
  14   9   0   27.20    8.20
 -14   9   0    4.80   10.90
 -14   9   0   19.90    8.40
  14   9   0   60.29   21.30
 -14   9   0   23.80    7.10
  14   9   0   20.50    5.80
   0 -10   0  618.14   38.40
   0 -10   0  556.14   33.00
   0 -10   0  537.55   32.60
   0  10   0  605.74   34.20
   0  10   0  603.74   34.80
   0  10   0  575.34   39.80
  -1 -10   0  485.45   32.50
  -1 -10   0  466.15   27.80
   1 -10   0  542.05   33.80
  -1 -10   0  467.65   27.80
   1 -10   0  523.25   28.10
   1 -10   0  530.65   28.10
   1 -10   0  509.65   27.70
   1 -10   0  455.75   28.30
  -1 -10   0  411.06   27.70
  -1 -10   0  419.16   28.00
  -1  10   0  526.15   31.30
   1  10   0  548.95   36.90
  -1  10   0  464.05   36.40
   1  10   0  541.35   30.50
  -1  10   0  550.34   30.80
   2 -10   0  579.54   33.40
  -2 -10   0  598.74   33.60
  -2 -10   0  509.15   33.00
   2 -10   0  607.54   39.70
  -2 -10   0  604.64   33.10
   2 -10   0  598.84   34.00
  -2 -10   0  545.35   33.30
  -2 -10   0  514.25   37.50
   2 -10   0  591.24   33.00
  -2  10   0  609.14   33.80
   2  10   0  583.04   32.90
  -2  10   0  566.34   33.20
   2  10   0  561.64   38.70
   2  10   0  557.84   33.10
  -2  10   0  548.75   39.70
   3 -10   0   18.00    3.10
  -3 -10   0   12.70    5.10
  -3 -10   0   20.20    3.10
  -3 -10   0   19.50    3.10
   3 -10   0   16.40    3.40
   3 -10   0   15.90    6.80
  -3 -10   0   11.80    2.30
  -3 -10   0   14.30    2.60
  -3 -10   0   15.50    2.80
   3 -10   0   13.10    2.50
  -3  10   0   12.00    5.40
   3  10   0   14.10    2.30
  -3  10   0   12.60    3.10
   3  10   0   11.70    5.30
   3  10   0   11.70    2.40
  -3  10   0    7.90    2.20
  -4 -10   0  150.38   11.20
   4 -10   0  179.08   12.30
   4 -10   0  148.59   17.60
  -4 -10   0  163.58   11.40
  -4 -10   0  166.08   11.30
  -4 -10   0  171.68   11.20
   4 -10   0  175.28   11.30
  -4 -10   0  159.08   15.20
  -4  10   0  174.68   12.20
  -4  10   0  172.88   12.30
   4  10   0  177.38   17.10
   4  10   0  154.58   10.90
  -4  10   0  184.38   18.40
  -4  10   0  164.38   11.50
  -5 -10   0  119.79    9.30
   5 -10   0  112.89    9.50
   5 -10   0  123.59   19.50
   5 -10   0  134.99    9.20
  -5 -10   0  123.79    8.80
  -5 -10   0  118.59    8.90
  -5 -10   0  139.39   14.00
   5 -10   0   99.79    9.00
  -5 -10   0  114.49    8.80
   5  10   0  130.59    9.80
  -5  10   0  112.69    8.50
   5  10   0  110.09   14.00
  -5  10   0  109.09    9.00
   5  10   0   91.89    7.60
  -5  10   0  111.69   17.50
   6 -10   0   20.10    4.00
  -6 -10   0   22.90    4.00
  -6 -10   0   28.90    4.10
  -6 -10   0   20.60    3.70
  -6 -10   0   27.20    4.50
   6 -10   0   19.50    4.00
   6 -10   0   24.30    4.30
  -6 -10   0   20.30    6.50
  -6  10   0   23.90    9.20
  -6  10   0   28.80    4.50
  -6  10   0   19.90    4.00
   6  10   0   20.60    4.40
   6  10   0   26.50    8.90
   6  10   0   21.50    3.40
  -7 -10   0   10.90    3.00
   7 -10   0   18.70    4.50
   7 -10   0   17.10    3.90
  -7 -10   0   16.70    3.60
  -7 -10   0   10.10    5.90
   7 -10   0   25.00    4.40
  -7 -10   0   15.10    3.30
  -7  10   0    8.50    3.10
  -7  10   0   12.40    6.70
  -7  10   0   12.40    3.10
   7  10   0   10.60    6.70
   7  10   0   15.50    3.00
   7  10   0   13.00    3.60
  -8 -10   0   67.09    6.90
   8 -10   0   74.29    7.80
  -8 -10   0   71.99    7.20
   8 -10   0   70.89    7.20
   8 -10   0   85.09    8.50
  -8 -10   0   97.79   15.90
  -8  10   0   76.09   16.10
   8  10   0   64.49    6.70
   8  10   0   79.79   15.80
  -8  10   0   77.19    8.20
  -8  10   0   70.89    7.10
   8  10   0   84.09    8.60
   9 -10   0   78.99    8.10
  -9 -10   0   65.19    7.20
   9 -10   0   42.80    7.70
   9 -10   0   82.79    7.70
  -9 -10   0   71.49    7.10
  -9 -10   0   75.59   14.10
  -9  10   0   85.29    9.10
  -9  10   0   77.59    6.30
   9  10   0   78.99    7.60
  -9  10   0   74.59   17.10
   9  10   0   63.89    9.60
   9  10   0   62.79   15.10
  10 -10   0   45.30    7.40
 -10 -10   0   38.20    6.30
  10 -10   0   52.59    7.60
 -10  10   0   18.80   10.90
 -10  10   0   43.40    7.20
  10  10   0   24.50   10.90
  10  10   0   47.00    6.40
  10  10   0   33.70    7.10
  11 -10   0    8.00    3.70
  11 -10   0    4.90    3.60
 -11 -10   0    7.60    3.30
  11  10   0    9.70    4.00
 -11  10   0    7.30    4.10
 -11  10   0    0.90    7.60
  11  10   0    7.50    4.30
  11  10   0    9.50   10.40
  12 -10   0    3.60    3.50
  12 -10   0    1.70    2.90
 -12 -10   0   -0.60    2.50
  12  10   0    0.80    3.00
 -12  10   0   -3.70    6.60
 -12  10   0   -0.50    2.50
  12  10   0    1.40    3.30
 -12  10   0    6.20    5.20
  12  10   0   11.90    9.60
 -13 -10   0   16.60    4.90
  13 -10   0    7.80    4.40
  13 -10   0   16.50    5.60
  13  10   0    6.10    4.80
  13  10   0    9.00    3.90
  13  10   0    1.20   10.40
 -13  10   0    4.90    4.00
 -13  10   0   16.20   12.30
 -13  10   0   -0.80    4.90
   0 -11   0   -0.10    1.00
   0 -11   0    2.20    3.10
   0 -11   0   -0.50    1.10
   0 -11   0   -0.80    0.90
   0 -11   0    0.40    0.80
   0 -11   0    0.30    0.60
   0  11   0    3.30    3.70
  -1 -11   0  631.14   36.40
   1 -11   0  594.74   35.50
   1 -11   0  650.13   42.20
   1 -11   0  635.44   36.10
  -1 -11   0  654.63   41.20
  -1 -11   0  628.84   36.10
   1 -11   0  580.14   36.40
  -1 -11   0  642.94   36.00
   1 -11   0  641.44   36.10
  -1 -11   0  582.14   35.80
  -1  11   0  669.73   39.20
   1  11   0  677.23   45.80
   1  11   0  692.03   39.00
  -1  11   0  679.73   46.40
  -2 -11   0  176.28   11.00
  -2 -11   0  172.18   11.00
   2 -11   0  141.19   16.00
   2 -11   0  174.08   10.80
  -2 -11   0  159.38   11.10
  -2 -11   0  158.98   11.10
   2 -11   0  158.08   11.60
  -2 -11   0  136.99   14.90
   2 -11   0  170.48   11.30
   2 -11   0  176.18   11.40
  -2  11   0  198.18   13.00
  -2  11   0  182.28   12.40
   2  11   0  207.98   12.40
  -2  11   0  179.18   18.60
   2  11   0  193.48   17.90
   2  11   0  176.28   12.10
   3 -11   0   13.60    3.00
   3 -11   0   16.20    2.80
   3 -11   0   11.80    6.10
  -3 -11   0   12.30    2.60
  -3 -11   0   10.30    2.30
   3 -11   0   14.20    2.90
  -3 -11   0    8.50    4.60
  -3 -11   0   14.70    2.90
  -3 -11   0   11.30    2.50
  -3 -11   0   12.40    2.60
   3  11   0   21.50    7.30
   3  11   0   23.70    3.30
  -3  11   0   23.70    3.50
   3  11   0   21.90    3.10
  -3  11   0   30.30    8.70
  -3  11   0   27.50    4.20
  -4 -11   0    9.00    4.50
  -4 -11   0    5.50    2.00
  -4 -11   0   12.30    2.60
  -4 -11   0    6.50    2.00
   4 -11   0   12.20    2.50
   4 -11   0    5.60    2.20
   4 -11   0    9.80    6.60
  -4  11   0   10.70    6.10
   4  11   0   12.90    5.90
  -4  11   0   13.50    2.80
   4  11   0    6.40    2.00
  -4  11   0   17.20    3.80
  -4  11   0   11.00    3.20
   5 -11   0  388.96   23.30
  -5 -11   0  373.56   23.20
  -5 -11   0  359.16   28.20
  -5 -11   0  391.06   23.50
   5 -11   0  379.66   24.40
  -5 -11   0  377.26   23.00
  -5 -11   0  403.66   23.60
   5 -11   0  316.27   31.10
   5 -11   0  371.26   23.60
   5  11   0  360.86   21.70
   5  11   0  366.26   29.80
  -5  11   0  379.26   31.70
  -5  11   0  364.66   22.30
  -5  11   0  332.27   22.90
   6 -11   0   15.50    3.80
  -6 -11   0   14.00    3.10
  -6 -11   0   14.80    3.20
  -6 -11   0   14.30    3.40
  -6 -11   0    9.90    5.30
  -6 -11   0   13.80    3.10
   6 -11   0   10.80    2.90
   6 -11   0   13.00    8.60
   6 -11   0   23.50    4.30
  -6  11   0   17.60    8.50
   6  11   0   20.20    3.30
   6  11   0    9.80    6.50
  -6  11   0   16.70    4.20
   6  11   0   13.80    3.80
  -6  11   0   18.80    3.70
  -7 -11   0   62.69    6.20
   7 -11   0   62.69    7.90
  -7 -11   0   71.79   12.70
   7 -11   0   54.29    7.00
  -7 -11   0   48.40    5.90
   7 -11   0   46.60    6.50
  -7 -11   0   60.99    6.10
  -7  11   0   62.49    6.60
   7  11   0   69.39    6.30
   7  11   0   78.29   15.20
  -7  11   0   56.59   14.10
   7  11   0   69.99    7.70
  -7  11   0   70.69    9.40
  -8 -11   0   65.09    6.90
   8 -11   0   69.59    7.90
   8 -11   0   69.99    6.90
  -8 -11   0   67.99    6.80
   8 -11   0   57.49    7.80
  -8 -11   0   62.39   12.60
   8  11   0   37.40   11.60
   8  11   0   51.29    5.60
  -8  11   0   65.49    9.10
   8  11   0   46.50    7.60
  -8  11   0   54.59    7.00
  -8  11   0   75.19   16.30
   9 -11   0   21.40    5.10
  -9 -11   0   14.70    3.70
   9 -11   0   25.40    6.10
  -9 -11   0   15.30    9.10
  -9 -11   0   21.80    4.60
   9 -11   0   15.90    4.30
  -9  11   0   32.60    6.20
   9  11   0   20.20    4.20
   9  11   0   21.00    5.60
   9  11   0   23.90   10.70
  -9  11   0   18.80   10.10
  10 -11   0  154.78   14.10
  10 -11   0  177.28   14.10
 -10 -11   0  187.48   13.90
 -10  11   0  161.08   27.70
 -10  11   0  173.78   14.80
  10  11   0  153.58   25.30
  10  11   0  168.98   15.10
  10  11   0  159.38   12.80
 -11 -11   0   17.50    4.80
  11 -11   0   36.40    6.70
  11 -11   0   26.80    6.20
 -11  11   0   26.40   12.40
  11  11   0   22.70   13.10
 -11  11   0   35.30    7.50
  11  11   0   21.60    5.00
  11  11   0   25.50    6.50
 -12 -11   0   30.80    6.10
  12 -11   0   32.90    6.90
  12 -11   0   44.70    7.90
 -12  11   0   31.50    9.00
 -12  11   0   15.30    5.20
  12  11   0   38.30   16.00
  12  11   0   36.90    7.90
  12  11   0   38.30    6.90
 -12  11   0   47.90   17.10
  13 -11   0   22.80    6.50
 -13 -11   0   32.10    6.70
 -13  11   0   23.00    7.60
  13  11   0   33.00    6.70
  13  11   0   20.00   14.00
 -13  11   0   24.20    8.10
 -13  11   0   29.30   14.40
  13  11   0   20.80    6.90
   0 -12   0 1552.54   87.39
   0 -12   0 1454.25   86.59
   0 -12   0 1629.74   87.99
   0 -12   0 1562.24   87.39
   0 -12   0 1618.84   94.39
   0  12   0 1573.04   93.89
   0  12   0 1768.92   94.69
   0  12   0 1716.63  101.49
   1 -12   0   93.79    7.90
  -1 -12   0   96.09    7.40
  -1 -12   0  103.79   11.90
   1 -12   0   97.19    7.70
   1 -12   0  105.49    7.80
  -1 -12   0   99.89    7.60
  -1 -12   0   92.39    7.80
   1 -12   0  108.39    7.20
   1 -12   0   96.29   12.50
  -1 -12   0  106.79    7.80
  -1  12   0  125.59    8.50
  -1  12   0  120.49    8.90
   1  12   0  113.99   13.90
  -1  12   0  117.59   14.40
   1  12   0   92.89    7.90
   2 -12   0   45.20    4.50
  -2 -12   0   45.10    4.30
  -2 -12   0   46.00    4.50
   2 -12   0   36.10    8.90
  -2 -12   0   28.80    7.40
   2 -12   0   44.20    4.70
  -2 -12   0   42.20    4.30
  -2 -12   0   36.20    4.30
   2 -12   0   43.20    4.20
   2 -12   0   47.10    5.00
   2  12   0   50.19    4.80
  -2  12   0   46.90    4.90
   2  12   0   58.79    5.10
  -2  12   0   67.49    5.90
  -2  12   0   54.89   11.80
   2  12   0   57.89   11.00
   3 -12   0   74.59    5.90
   3 -12   0   53.39    5.70
  -3 -12   0   65.59    5.70
  -3 -12   0   64.09    5.60
   3 -12   0   45.40   10.60
  -3 -12   0   67.49    5.90
  -3 -12   0   63.99   11.50
  -3 -12   0   72.69    6.10
   3 -12   0   61.69    6.20
   3  12   0   62.39    5.40
  -3  12   0   53.49    5.40
  -3  12   0   60.59    6.10
   3  12   0   58.99   11.40
   3  12   0   62.49    5.20
  -3  12   0   34.40    9.80
   4 -12   0  124.79   10.00
  -4 -12   0  139.59    9.70
   4 -12   0  156.88    9.80
  -4 -12   0  115.39    9.40
  -4 -12   0  151.28    9.70
   4 -12   0  135.69   10.50
   4 -12   0  147.89   17.40
  -4 -12   0  119.49    9.40
  -4 -12   0  130.99   14.10
  -4 -12   0  103.99    9.30
   4  12   0  129.09   15.90
   4  12   0  142.49    9.90
  -4  12   0  145.79   10.50
   4  12   0  133.39   10.20
  -4  12   0  135.29   16.70
  -4  12   0  146.39   11.40
  -4  12   0  159.38   11.30
  -5 -12   0   67.79    6.50
  -5 -12   0   94.69   14.20
   5 -12   0   89.19   15.80
   5 -12   0   85.79    7.90
  -5 -12   0   76.19    6.50
   5 -12   0   86.49    6.90
  -5 -12   0   64.89    6.50
  -5  12   0   84.69    7.50
   5  12   0   89.59    7.10
   5  12   0   78.89   14.20
  -5  12   0  102.69   17.80
  -6 -12   0  158.48   12.60
  -6 -12   0  163.28   17.70
   6 -12   0  197.08   13.50
  -6 -12   0  197.58   13.30
   6 -12   0  155.68   20.70
  -6 -12   0  184.58   12.80
   6 -12   0  195.18   14.20
  -6 -12   0  162.48   12.60
   6 -12   0  188.08   13.20
  -6  12   0  189.78   22.50
   6  12   0  206.98   15.60
   6  12   0  199.38   13.70
  -6  12   0  211.68   15.40
   6  12   0  211.18   22.40
  -6  12   0  218.88   14.70
   7 -12   0  169.68   12.20
  -7 -12   0  156.98   11.70
  -7 -12   0  166.78   11.90
  -7 -12   0  160.78   11.90
   7 -12   0  147.69   12.20
   7 -12   0  168.98   21.90
  -7 -12   0  160.68   17.20
   7 -12   0  126.49   12.40
  -7  12   0  181.28   14.10
  -7  12   0  200.08   23.10
   7  12   0  169.18   20.40
   7  12   0  182.78   14.10
  -7  12   0  159.38   12.80
   7  12   0  176.28   12.40
  -8 -12   0   37.20    6.10
   8 -12   0   53.49    6.80
   8 -12   0   47.70    6.80
   8 -12   0   59.99    8.70
  -8 -12   0   59.19   12.20
  -8  12   0   49.99    6.50
  -8  12   0   61.89    8.90
  -8  12   0   34.10   13.30
   8  12   0   54.39   14.20
   8  12   0   32.20    5.00
   8  12   0   51.29    7.90
  -9 -12   0   68.59    7.50
   9 -12   0   84.29   11.10
   9 -12   0   64.39    8.40
  -9 -12   0   50.59    7.00
   9 -12   0   58.49    7.70
  -9  12   0   49.80    8.00
  -9  12   0   67.49   17.10
   9  12   0   65.39    9.20
   9  12   0   65.69   16.60
   9  12   0   74.49    7.30
  10 -12   0   40.40    7.00
 -10 -12   0   30.30    5.90
  10 -12   0   36.00    6.60
 -10  12   0   41.60    7.70
 -10  12   0   39.20   15.60
  10  12   0   45.20    6.40
  10  12   0   49.90    8.70
  10  12   0   66.09   17.30
  11 -12   0   18.40    5.20
  11 -12   0    3.10    3.80
 -11 -12   0   14.60    4.40
  11  12   0    8.10    3.80
  11  12   0    3.80    9.70
 -11  12   0   11.10   10.70
  11  12   0   15.90    5.70
 -11  12   0   11.20    4.70
  12 -12   0    6.70    4.40
 -12 -12   0   -2.00    2.60
  12  12   0   -1.90    9.30
  12  12   0    0.10    4.00
 -12  12   0   16.60   13.00
 -12  12   0    2.60    2.80
 -12  12   0    3.50    5.90
  12  12   0    1.60    2.70
  13 -12   0   49.00    9.30
 -13 -12   0   33.90    7.00
 -13  12   0   26.30   15.40
  13  12   0   35.80   18.40
  13  12   0   53.19    8.20
 -13  12   0   33.30    9.80
 -13  12   0   52.69   10.20
  13  12   0   47.00    9.50
   0 -13   0    6.40    4.40
   0 -13   0    1.90    1.60
   0 -13   0    5.60    1.80
   0 -13   0    5.40    2.00
   0  13   0    5.40    2.00
   0  13   0    6.80    4.60
  -1 -13   0  250.17   21.40
   1 -13   0  274.07   16.50
   1 -13   0  279.87   23.10
   1 -13   0  236.08   16.30
  -1 -13   0  239.78   16.50
  -1 -13   0  230.18   16.00
  -1 -13   0  253.67   16.10
   1 -13   0  286.17   17.10
  -1 -13   0  249.97   16.30
  -1  13   0  269.57   16.60
   1  13   0  260.87   16.20
   1  13   0  206.28   22.00
  -1  13   0  269.87   24.00
  -1  13   0  264.27   17.20
   2 -13   0  111.99    9.40
  -2 -13   0  113.59    8.80
  -2 -13   0  127.69    9.00
  -2 -13   0  124.19    8.70
  -2 -13   0  120.99    9.10
  -2 -13   0  121.29   14.00
   2 -13   0  123.69    9.20
   2 -13   0  115.59    8.60
   2 -13   0  135.89   15.40
   2 -13   0  116.49    9.00
   2  13   0  123.99    8.60
   2  13   0  114.99    8.60
  -2  13   0  128.29    9.60
   2  13   0  117.99   17.10
  -2  13   0  124.79    9.00
  -2  13   0   88.99   15.60
  -3 -13   0  495.75   32.60
  -3 -13   0  581.44   32.60
  -3 -13   0  569.54   32.90
  -3 -13   0  559.14   33.00
   3 -13   0  562.84   41.20
   3 -13   0  578.04   33.10
  -3 -13   0  575.34   39.50
   3 -13   0  493.75   32.30
   3 -13   0  565.04   33.60
   3  13   0  546.35   32.70
   3  13   0  579.44   32.70
  -3  13   0  576.54   42.40
  -3  13   0  555.94   33.10
  -3  13   0  564.44   33.90
   3  13   0  503.35   40.10
  -4 -13   0   46.70    4.90
  -4 -13   0   47.50    5.00
  -4 -13   0   36.20    8.90
   4 -13   0   56.09    6.00
  -4 -13   0   42.40    4.80
   4 -13   0   37.10    5.20
  -4 -13   0   49.20    4.80
   4 -13   0   22.60    8.90
   4 -13   0   43.20    4.60
   4  13   0   24.70    8.50
  -4  13   0   42.80    6.00
  -4  13   0   36.30    9.70
  -4  13   0   42.10    5.30
   4  13   0   37.40    4.50
   4  13   0   38.10    4.50
   5 -13   0  115.19   10.60
  -5 -13   0  131.29    9.50
  -5 -13   0  133.29    9.70
   5 -13   0  111.99   19.30
   5 -13   0  125.19    9.60
  -5 -13   0  127.59   14.50
  -5 -13   0  116.09    9.40
  -5  13   0  114.09    9.10
  -5  13   0  110.39    9.80
  -5  13   0  129.39   19.50
   5  13   0  107.19    8.50
   5  13   0  125.09   16.00
  -5  13   0  111.19    9.90
   6 -13   0   78.49    8.50
  -6 -13   0   89.49   14.20
  -6 -13   0   86.99    7.70
  -6 -13   0   83.79    7.70
   6 -13   0  106.49    8.60
   6 -13   0  109.39   18.90
  -6 -13   0   90.09    7.70
  -6  13   0   79.39   16.00
   6  13   0   98.99    9.50
   6  13   0   94.79    7.90
   6  13   0   63.69   15.80
  -6  13   0   98.99    9.20
  -6  13   0   91.49    8.20
  -7 -13   0   49.00    6.10
   7 -13   0   60.19    7.30
   7 -13   0   54.99    7.50
  -7 -13   0   82.59   14.20
   7 -13   0   77.09   17.40
   7 -13   0   64.29    7.70
  -7 -13   0   69.79    6.70
  -7  13   0   61.79    7.20
   7  13   0   43.30    7.00
  -7  13   0   46.40   13.50
   7  13   0   53.39    5.70
   7  13   0   48.70   12.60
  -7  13   0   51.59    8.30
  -8 -13   0   25.20    9.40
   8 -13   0   30.40    6.30
   8 -13   0   37.30    5.80
  -8 -13   0   34.00    5.50
  -8 -13   0   35.30    5.40
   8 -13   0   37.20   13.30
   8 -13   0   28.40    5.50
  -8  13   0   15.90   10.20
   8  13   0   20.30    5.50
  -8  13   0   39.30    7.10
   8  13   0   40.50   12.40
   8  13   0   24.20    4.30
  -8  13   0   34.30    5.90
   9 -13   0   20.30    4.90
   9 -13   0   21.00    6.40
   9 -13   0   11.40    3.70
  -9 -13   0   20.00    7.00
  -9 -13   0   22.80    4.80
   9  13   0   15.30    4.20
   9  13   0   41.50   13.80
  -9  13   0   35.90   13.60
   9  13   0   18.50    5.40
  -9  13   0   25.80    5.50
  10 -13   0   59.79    8.50
  10 -13   0   60.09    8.30
 -10 -13   0   51.69    7.70
 -10  13   0   56.59   18.00
  10  13   0   58.59   16.30
 -10  13   0   41.60    7.80
  10  13   0   36.20    8.10
  10  13   0   52.49    6.80
  11 -13   0   12.20    4.80
 -11 -13   0    1.90    3.00
 -11  13   0   11.20   11.90
  11  13   0    5.70    4.50
  11  13   0    6.10    8.30
  11  13   0    6.30    3.30
 -11  13   0   -1.00    3.40
 -12 -13   0   90.39   11.30
  12 -13   0   75.89   10.80
 -12  13   0   49.99    9.40
  12  13   0   52.79   18.30
  12  13   0   74.99   11.40
 -12  13   0   50.89   17.90
  12  13   0   72.29    8.90
 -13 -13   0   -2.80    3.20
  13 -13   0   16.40    5.50
 -13  13   0    4.90    6.00
 -13  13   0    4.20    4.10
 -13  13   0   -4.10   12.40
  13  13   0    6.90    3.70
  13  13   0   -1.50    4.00
  13  13   0    6.40   12.70
   0 -14   0  605.54   34.90
   0 -14   0  595.74   34.00
   0 -14   0  582.24   34.90
   0 -14   0  502.05   40.80
   0 -14   0  642.04   35.70
   0  14   0  499.35   30.80
   0  14   0  515.05   30.20
   0  14   0  507.75   38.30
  -1 -14   0   34.20    4.70
  -1 -14   0   31.60    4.20
   1 -14   0   41.40    4.70
  -1 -14   0   33.30    8.30
   1 -14   0   35.30    4.50
  -1 -14   0   26.40    4.10
  -1 -14   0   22.10    3.90
   1 -14   0   20.80    7.80
   1 -14   0   26.20    4.10
  -1  14   0   24.80    3.80
   1  14   0   32.80    9.40
   1  14   0   30.60    4.10
  -1  14   0   34.70    9.60
   2 -14   0  236.28   17.20
  -2 -14   0  252.07   16.30
  -2 -14   0  263.67   16.60
  -2 -14   0  289.97   17.20
   2 -14   0  227.58   16.60
   2 -14   0  268.77   23.50
  -2 -14   0  260.97   16.60
  -2 -14   0  276.07   23.00
   2 -14   0  222.68   16.00
   2 -14   0  288.17   17.00
  -2  14   0  298.47   19.60
  -2  14   0  279.67   27.20
   2  14   0  279.77   18.60
  -2  14   0  310.37   19.10
   2  14   0  310.67   18.70
   2  14   0  321.07   26.70
  -3 -14   0    1.80    1.50
   3 -14   0    2.30    1.70
   3 -14   0    4.00    2.20
  -3 -14   0    0.80    1.50
  -3 -14   0    1.20    3.20
   3 -14   0   -1.70    4.00
   3 -14   0    2.10    1.60
  -3 -14   0    1.20    1.70
  -3 -14   0    3.90    1.90
   3 -14   0    1.50    1.50
  -3  14   0    0.40    5.00
   3  14   0    0.40    1.70
   3  14   0   -1.10    1.10
  -3  14   0    1.50    1.60
   3  14   0    1.60    4.90
  -3  14   0    1.70    2.00
  -4 -14   0   73.79    6.40
  -4 -14   0   61.89    6.10
  -4 -14   0   55.59    5.70
  -4 -14   0   54.89   11.10
   4 -14   0   59.69    6.60
  -4 -14   0   52.79    5.60
   4 -14   0   84.09   16.20
   4 -14   0   61.89    5.70
   4 -14   0   68.29    6.70
   4  14   0   52.79    4.90
  -4  14   0   49.10    5.80
   4  14   0   65.79   13.60
  -4  14   0   30.40    9.80
  -4  14   0   46.10    5.70
   4  14   0   39.20    4.90
  -5 -14   0   39.60    5.40
   5 -14   0   34.40   11.90
  -5 -14   0   39.70    5.30
   5 -14   0   51.19    6.00
  -5 -14   0   49.10    5.90
  -5 -14   0   41.00    5.60
   5 -14   0   38.60    6.80
   5  14   0   45.80    5.00
   5  14   0   37.10   10.80
  -5  14   0   43.80    6.40
  -5  14   0   43.50   12.40
  -5  14   0   40.30    6.20
  -5  14   0   55.89    6.70
   6 -14   0  216.58   16.00
  -6 -14   0  236.98   15.80
   6 -14   0  249.18   26.60
   6 -14   0  251.07   17.50
  -6 -14   0  228.38   15.70
  -6 -14   0  211.38   15.60
  -6 -14   0  263.17   22.70
  -6  14   0  232.48   17.60
  -6  14   0  227.98   25.60
   6  14   0  305.87   27.10
  -6  14   0  262.77   17.00
   6  14   0  233.38   17.90
   6  14   0  234.88   16.30
  -7 -14   0   21.40    7.50
   7 -14   0   22.40   11.10
  -7 -14   0   22.70    4.40
   7 -14   0   18.10    4.50
   7 -14   0   26.50    4.90
  -7 -14   0   19.60    4.00
  -7  14   0   43.30    6.40
  -7  14   0   55.19    8.00
  -7  14   0   34.80   12.40
   7  14   0   40.00   12.70
   7  14   0   34.10    6.80
   7  14   0   36.80    5.60
   8 -14   0   35.50    6.30
   8 -14   0   32.80    6.60
   8 -14   0   46.60    6.20
  -8 -14   0   35.30    5.60
  -8 -14   0   40.30    6.10
   8 -14   0   16.50   12.10
   8  14   0   48.70    8.20
  -8  14   0   66.69   17.20
  -8  14   0   36.30    6.60
   8  14   0   38.50   12.80
  -8  14   0   44.20    6.60
   8  14   0   52.69    6.40
  -9 -14   0   56.89    7.50
   9 -14   0   56.09    9.20
   9 -14   0   52.39    8.10
   9 -14   0   57.29   16.60
   9 -14   0   49.80    7.20
   9  14   0   43.40    6.30
  -9  14   0   45.50   15.70
  -9  14   0   73.49   10.70
   9  14   0   50.09   14.80
   9  14   0   48.10    8.60
  10 -14   0   11.90    4.40
  10 -14   0   22.60   13.00
 -10 -14   0   13.50    4.20
  10  14   0    7.40    4.70
  10  14   0   18.30    9.90
 -10  14   0    1.30    9.70
 -10  14   0    0.40    3.50
  10  14   0    7.60    3.60
 -11 -14   0    5.70    3.50
  11 -14   0   -0.20    3.50
  11 -14   0    4.10   11.40
  11  14   0    8.00   10.40
 -11  14   0   -0.10    3.40
 -11  14   0   -5.70    8.80
  11  14   0    3.90    3.20
  11  14   0    6.40    4.70
  12 -14   0   20.60    5.90
 -12 -14   0   18.40    5.30
  12  14   0   23.60    7.10
 -12  14   0   17.90   13.60
  12  14   0   11.40   11.90
  12  14   0   12.50    4.40
 -12  14   0   19.60    6.50
   0 -15   0    3.30    1.60
   0 -15   0   -1.20    1.20
   0 -15   0    4.30    2.10
   0 -15   0    2.50    1.60
   0 -15   0    2.60    5.20
   0 -15   0    3.70    2.20
   0  15   0    2.90    1.80
   0  15   0    2.70    5.10
   0  15   0    2.40    1.80
   1 -15   0  154.08   11.60
  -1 -15   0  180.98   11.50
   1 -15   0  157.08   11.50
  -1 -15   0  130.59   11.30
  -1 -15   0  164.78   11.50
   1 -15   0  178.68   12.20
  -1 -15   0  144.39   16.70
  -1 -15   0  152.78   11.30
   1 -15   0  177.98   18.40
   1  15   0  165.68   19.40
  -1  15   0  177.48   12.20
  -1  15   0  176.38   19.60
   1  15   0  177.48   12.20
  -1  15   0  160.68   12.70
  -2 -15   0   61.39    6.00
   2 -15   0   60.59    6.20
  -2 -15   0   79.59   13.20
   2 -15   0   70.49    5.90
  -2 -15   0   61.49    6.20
   2 -15   0   72.29    6.90
  -2 -15   0   66.29    6.00
  -2 -15   0   61.79    6.00
   2 -15   0   56.59    6.10
   2 -15   0   55.29   12.00
  -2  15   0   69.59    7.30
  -2  15   0   85.09    7.30
   2  15   0   90.69    7.20
  -2  15   0   73.29   14.80
   2  15   0   89.39   15.70
   2  15   0   80.89    6.80
   3 -15   0   13.30    2.90
  -3 -15   0   21.10    3.90
  -3 -15   0   18.40    3.40
  -3 -15   0   17.80    3.80
  -3 -15   0   23.80    3.80
   3 -15   0   25.60    4.20
   3 -15   0   20.80    7.60
   3 -15   0   16.80    3.30
   3 -15   0   18.60    4.30
  -3 -15   0   11.20    6.50
   3  15   0   15.80    7.90
  -3  15   0   10.80    8.40
  -3  15   0   15.80    3.70
   3  15   0   17.70    3.20
  -3  15   0   20.60    3.60
   3  15   0   16.00    3.20
   4 -15   0   94.19   16.20
   4 -15   0   91.09    8.70
   4 -15   0   90.69    7.50
  -4 -15   0  101.19    7.80
  -4 -15   0  104.89   15.90
  -4 -15   0   87.09    7.50
   4 -15   0   79.49    8.10
  -4 -15   0   74.39    7.80
  -4 -15   0   98.89    8.00
  -4  15   0  104.19    8.60
  -4  15   0  100.99    9.00
   4  15   0   93.09    8.10
   4  15   0   88.49   17.00
  -4  15   0  111.39   18.80
   4  15   0   99.99    8.10
  -5 -15   0  338.17   23.70
  -5 -15   0  379.96   23.90
   5 -15   0  394.76   23.90
   5 -15   0  389.96   35.10
  -5 -15   0  390.26   24.10
  -5 -15   0  375.56   24.00
   5 -15   0  384.66   25.40
  -5 -15   0  385.16   30.30
   5  15   0  348.67   31.70
  -5  15   0  334.17   33.20
   5  15   0  358.96   22.80
  -5  15   0  403.46   25.10
  -5  15   0  371.26   24.50
  -5  15   0  365.96   23.60
  -6 -15   0   83.49    7.60
  -6 -15   0   75.29    7.70
   6 -15   0   72.79   17.60
  -6 -15   0   97.29    8.30
   6 -15   0   86.79    8.20
   6 -15   0   86.69    8.90
  -6 -15   0  111.39   16.70
  -6  15   0   75.89    7.50
   6  15   0   60.49    8.80
  -6  15   0   81.79   17.30
   6  15   0   68.59    6.70
  -6  15   0   77.89    8.30
   6  15   0   52.19   13.50
  -7 -15   0   76.59    7.60
   7 -15   0   53.89    8.00
   7 -15   0   63.69   17.00
  -7 -15   0   82.19   20.90
   7 -15   0   68.69    7.40
  -7 -15   0   68.69    7.00
  -7  15   0   75.89    8.90
  -7  15   0   64.89   16.30
   7  15   0   77.29    7.70
   7  15   0   68.99   15.70
   7  15   0  100.09    9.90
  -7  15   0   86.99    8.40
  -8 -15   0   24.00    4.60
   8 -15   0   32.60   13.20
   8 -15   0   18.10    5.10
  -8 -15   0   14.60    4.10
   8 -15   0   18.30    4.10
   8  15   0   18.50    4.30
   8  15   0   25.20   11.10
   8  15   0   37.50    7.10
  -8  15   0   20.30    5.00
  -8  15   0   29.90    6.10
  -8  15   0   26.80   11.80
   9 -15   0  110.69   23.00
   9 -15   0  136.39   12.80
  -9 -15   0  152.78   12.30
   9 -15   0  166.78   14.70
   9  15   0  109.09   12.20
  -9  15   0  109.59   23.60
  -9  15   0  124.59   12.10
   9  15   0  114.59   10.40
   9  15   0  119.19   22.70
  10 -15   0   51.89   16.90
  10 -15   0   37.60    7.00
 -10 -15   0   42.50    6.90
  10  15   0   65.29   18.10
  10  15   0   46.40    7.10
 -10  15   0   49.90   17.10
 -10  15   0   58.49    9.00
  10  15   0   41.70    8.70
 -11 -15   0    1.20    2.80
  11 -15   0    2.00   10.90
  11 -15   0   -0.10    3.20
  11  15   0    4.60    3.50
  11  15   0    4.10    9.10
 -11  15   0    9.40    5.50
 -11  15   0   11.20   11.00
  11  15   0   16.50    5.70
  12 -15   0   59.29   20.10
  12 -15   0   54.59    9.20
 -12 -15   0   60.29    8.70
  12  15   0   54.59   17.60
 -12  15   0   63.39   19.50
  12  15   0   67.19   11.40
  12  15   0   55.79    8.20
   0 -16   0   73.99    6.70
   0 -16   0   68.39    6.80
   0 -16   0   65.69    6.50
   0 -16   0   70.79   13.30
   0  16   0   67.89    6.80
   0  16   0   62.49    6.20
   0  16   0   93.99   16.30
   1 -16   0  202.88   15.00
   1 -16   0  203.38   21.40
  -1 -16   0  197.68   14.20
   1 -16   0  207.18   14.60
   1 -16   0  189.48   14.50
  -1 -16   0  235.18   15.10
  -1 -16   0  214.08   14.50
  -1 -16   0  225.88   21.10
  -1 -16   0  218.48   14.40
  -1  16   0  244.88   23.90
   1  16   0  223.58   15.00
  -1  16   0  225.48   15.10
   1  16   0  205.58   22.90
  -1  16   0  218.78   15.90
  -2 -16   0   42.00    5.80
  -2 -16   0   33.50    4.80
   2 -16   0   31.90    4.80
   2 -16   0   31.60    4.70
  -2 -16   0   28.20    8.10
   2 -16   0   38.30    5.90
   2 -16   0   23.10    8.80
  -2 -16   0   32.80    4.80
  -2 -16   0   32.30    4.60
   2 -16   0   32.20    4.30
   2  16   0   19.20    3.80
   2  16   0   24.40    8.60
   2  16   0   26.50    4.00
  -2  16   0   22.30    4.40
  -2  16   0   44.10   11.90
  -2  16   0   24.00    4.20
   3 -16   0   46.50   12.30
  -3 -16   0   31.60    5.20
  -3 -16   0   43.20   10.70
   3 -16   0   43.10    5.00
   3 -16   0   28.70    4.70
  -3 -16   0   44.00    5.30
   3 -16   0   37.20    5.70
  -3 -16   0   39.10    5.40
  -3 -16   0   38.80    5.50
   3  16   0   42.90   11.40
   3  16   0   46.60    5.10
   3  16   0   53.49    5.30
  -3  16   0   49.90   12.70
  -3  16   0   47.10    6.10
  -3  16   0   46.50    6.40
  -4 -16   0  129.59    9.30
   4 -16   0  119.99    9.00
   4 -16   0  103.59   18.40
  -4 -16   0  108.29    9.20
  -4 -16   0  104.09   16.10
  -4 -16   0  100.49    8.90
  -4 -16   0  110.49    9.20
   4 -16   0  119.59   10.40
   4  16   0  106.09    9.10
  -4  16   0  134.49   10.60
  -4  16   0  102.69   19.70
   4  16   0  115.39    9.30
   4  16   0  105.59   18.90
  -4  16   0  115.59    9.70
  -5 -16   0    2.90    2.20
   5 -16   0    8.40    2.60
  -5 -16   0   14.20    6.30
  -5 -16   0    2.60    2.20
   5 -16   0    3.90    2.80
   5 -16   0   -0.60    6.60
  -5 -16   0    2.70    2.10
   5  16   0    5.60    2.40
  -5  16   0    7.50    3.70
  -5  16   0    5.30    2.60
  -5  16   0    7.10    8.20
  -5  16   0    3.70    2.50
   5  16   0   13.70    7.90
  -6 -16   0   55.49   12.50
  -6 -16   0   86.69    7.70
   6 -16   0   43.50   15.20
  -6 -16   0   75.59    7.80
  -6 -16   0   87.79    8.00
   6 -16   0  114.09    9.10
   6 -16   0   89.49    9.30
  -6  16   0   80.29    8.20
   6  16   0   88.09   17.80
  -6  16   0  130.59   22.30
  -6  16   0   84.89    9.20
   6  16   0   90.89    8.10
  -7 -16   0   20.30    4.40
  -7 -16   0   24.60    4.70
   7 -16   0   19.40   10.40
   7 -16   0   31.30    6.30
  -7 -16   0   22.00    4.80
   7  16   0   32.00    5.10
  -7  16   0   37.10    6.60
   7  16   0   31.30   11.60
  -7  16   0   38.10   14.20
  -7  16   0   36.30    6.00
   7  16   0   33.90    6.60
  -8 -16   0  194.78   14.70
   8 -16   0  191.78   30.40
   8 -16   0  210.18   16.90
  -8  16   0  168.68   28.60
   8  16   0  206.88   15.00
   8  16   0  194.68   25.20
   8  16   0  198.48   16.60
  -8  16   0  204.18   17.00
  -8  16   0  200.68   15.30
   9 -16   0   19.80    7.10
   9 -16   0   26.10   14.10
  -9 -16   0   38.60    6.10
  -9  16   0   28.40   13.20
   9  16   0   36.50   13.70
   9  16   0   37.80    7.90
   9  16   0   29.50    5.50
  10 -16   0   28.00   14.40
 -10 -16   0   36.40    6.30
  10  16   0   34.50    6.20
  10  16   0   47.20   15.00
 -10  16   0   45.60   16.90
  10  16   0   28.90    7.50
  11 -16   0   13.60    4.80
 -11 -16   0   13.70    4.60
  11 -16   0    5.30   10.10
  11  16   0    8.50   11.10
 -11  16   0    8.10   11.40
  11  16   0    4.90    5.00
  11  16   0    0.00    3.10
 -12 -16   0   17.40    5.40
  12 -16   0   25.70    6.80
  12 -16   0    0.00   12.50
  12  16   0   29.20   13.80
  12  16   0   17.20    6.90
 -12  16   0   19.10   13.80
  12  16   0   17.20    5.30
   0 -17   0   -2.30    1.20
   0 -17   0    0.90    1.80
   0 -17   0   -0.10    1.90
   0 -17   0   -0.50    4.60
   0  17   0    0.50    1.60
   0  17   0    7.40    6.90
  -1 -17   0   93.79    7.60
  -1 -17   0   73.29    6.90
   1 -17   0   83.19    7.50
  -1 -17   0   61.89    7.10
  -1 -17   0  101.99   15.70
   1 -17   0   73.49    7.30
   1 -17   0   74.59   14.90
   1 -17   0   72.79    7.60
   1  17   0   71.99    6.70
   1  17   0   66.89   14.70
  -1  17   0   69.49    6.80
  -1  17   0   73.09   15.30
  -2 -17   0  143.99   11.90
   2 -17   0  160.48   11.80
   2 -17   0  144.69   11.80
   2 -17   0  137.89   11.80
   2 -17   0  172.58   20.10
  -2 -17   0  140.79   11.20
  -2 -17   0  164.58   18.10
  -2 -17   0  148.59   11.00
  -2 -17   0  157.18   11.80
   2  17   0  163.48   11.80
   2  17   0  159.38   19.80
  -2  17   0  161.58   12.30
   2  17   0  186.18   12.30
  -2  17   0  151.28   23.20
  -3 -17   0  114.69   17.60
   3 -17   0   96.09   17.40
  -3 -17   0   96.69    8.90
   3 -17   0   88.99    9.10
  -3 -17   0  105.79    8.50
  -3 -17   0  100.59    8.60
   3 -17   0  113.49    9.40
  -3  17   0  111.49   12.10
  -3  17   0  139.49   23.70
   3  17   0  110.59   19.00
  -3  17   0  105.19    9.10
   3  17   0   96.49    8.50
   3  17   0  106.49    8.60
  -4 -17   0   23.50    4.50
  -4 -17   0   20.80    8.30
  -4 -17   0   26.10    4.50
   4 -17   0   24.40    9.80
   4 -17   0   26.80    5.40
  -4 -17   0   28.70    4.80
   4  17   0   26.90   10.50
   4  17   0   34.10    5.00
  -4  17   0   42.60   13.40
  -4  17   0   50.59   10.10
  -4  17   0   32.30    5.10
   4  17   0   26.90    4.50
  -5 -17   0   47.90    6.50
   5 -17   0   59.59   15.20
  -5 -17   0   68.99   13.00
  -5 -17   0   50.89    6.90
   5 -17   0   54.49    8.50
  -5 -17   0   48.50    6.70
  -5  17   0   46.60   14.00
  -5  17   0   47.80    6.80
   5  17   0   51.39   13.60
   5  17   0   38.30    5.60
  -6 -17   0  100.59    9.00
   6 -17   0  123.29   11.10
   6 -17   0  116.89   22.10
  -6 -17   0   94.69    9.30
  -6 -17   0  103.69    9.60
  -6  17   0   85.89   19.20
   6  17   0   98.69    8.90
  -6  17   0  115.69    9.90
   6  17   0  113.19   19.80
   7 -17   0  117.89   24.00
  -7 -17   0  145.29   11.30
  -7 -17   0  100.39   10.60
  -7 -17   0  144.09   11.40
   7 -17   0  153.68   13.00
  -7  17   0  125.09   24.30
   7  17   0  142.09   12.80
   7  17   0   70.79   20.70
   7  17   0  117.89   10.10
  -7  17   0  114.49   10.50
   8 -17   0   18.40   11.80
  -8 -17   0    6.90    3.20
   8 -17   0   18.40    5.70
   8  17   0   12.30    9.80
  -8  17   0   37.40   14.60
   8  17   0   15.80    4.00
  -8  17   0    5.20    3.50
   8  17   0   11.10    4.80
   9 -17   0  105.89   24.20
  -9 -17   0  120.49   10.80
   9  17   0  108.59   10.50
  -9  17   0  119.79   24.50
   9  17   0  108.79   23.00
   9  17   0  111.79   12.40
  10 -17   0   24.90   13.60
 -10 -17   0   17.80    4.40
 -10  17   0   32.70   15.50
  10  17   0   10.90    4.10
  10  17   0   14.00    5.90
  10  17   0   43.40   15.60
  11 -17   0   58.49   19.70
 -11 -17   0   53.99    7.90
  11  17   0   38.30    7.10
  11  17   0   47.70   17.00
 -11  17   0   56.79   20.20
  11  17   0   36.70    8.90
   0 -18   0   21.20    4.30
   0 -18   0   33.60    9.70
   0 -18   0   24.20    4.10
   0 -18   0   10.80    3.00
   0  18   0   24.20    4.40
   0  18   0   41.50   12.10
  -1 -18   0  115.49   17.80
   1 -18   0  104.19    9.90
  -1 -18   0  116.29    9.70
   1 -18   0  143.69   21.20
   1 -18   0  136.99   11.00
   1 -18   0  114.19   10.00
  -1 -18   0  139.69   10.80
  -1  18   0  118.69    9.80
   1  18   0   95.29   19.00
   1  18   0  127.29    9.70
  -1  18   0  125.89   21.40
   2 -18   0  184.78   13.10
  -2 -18   0  146.49   18.60
   2 -18   0  180.98   13.40
   2 -18   0  137.69   21.40
  -2 -18   0  152.58   12.40
  -2 -18   0  169.68   12.40
  -2 -18   0  163.38   12.10
   2  18   0  164.58   11.50
  -2  18   0  151.28   12.00
  -2  18   0  185.28   22.20
   2  18   0  150.28   11.80
   2  18   0  162.58   20.60
   3 -18   0   84.49   16.90
  -3 -18   0   73.49    7.40
   3 -18   0   82.69    8.30
  -3 -18   0   67.29   14.20
  -3 -18   0   72.69    7.10
  -3 -18   0   80.79    7.80
   3  18   0   83.49    7.20
   3  18   0   90.29   17.60
   3  18   0   65.39    7.20
  -3  18   0   78.89    7.80
  -3  18   0   73.89   17.00
  -4 -18   0   29.70    9.50
  -4 -18   0   23.00    4.60
   4 -18   0   25.00    5.00
  -4 -18   0   29.30    4.50
   4 -18   0   24.90   11.10
  -4 -18   0   22.90    4.50
   4  18   0   26.10    4.40
   4  18   0   39.50   12.30
  -4  18   0   42.30   13.90
  -4  18   0   16.30    4.10
   4  18   0   23.70    4.10
  -5 -18   0   72.79    7.70
  -5 -18   0   76.69    7.60
   5 -18   0   61.89   15.90
  -5 -18   0   92.79   17.30
   5 -18   0   78.79    8.80
  -5 -18   0   68.99    7.30
  -5  18   0   65.59   17.90
   5  18   0   69.09   16.50
  -5  18   0   69.49    7.60
   5  18   0   65.89    7.00
  -6 -18   0  134.29   10.70
  -6 -18   0   96.89   10.00
   6 -18   0  115.29   21.90
   6 -18   0  156.08   12.70
  -6 -18   0  123.89   10.50
   6  18   0  170.18   25.90
   6  18   0  138.19   11.20
  -6  18   0  134.99   11.70
  -6  18   0  123.89   24.20
   7 -18   0    1.10    9.10
  -7 -18   0    1.00    2.90
   7 -18   0    6.80    3.80
  -7 -18   0   12.70    3.80
  -7  18   0   10.90    4.20
  -7  18   0   24.80   11.10
   7  18   0   10.80    3.40
   7  18   0    5.70    4.30
  -8 -18   0   66.89    7.70
   8 -18   0   66.79   20.60
   8 -18   0   92.29   10.40
  -8 -18   0   58.19    8.20
   8  18   0   77.09    8.40
   8  18   0   73.19   18.20
  -8  18   0   90.09    9.10
   8  18   0   73.29   10.80
  -8  18   0   60.09   18.50
  -9 -18   0   21.70    4.80
   9 -18   0   29.20   16.00
  -9 -18   0   27.40    5.70
   9  18   0   35.60   14.80
  -9  18   0   27.20   14.30
   9  18   0   26.80    7.10
   9  18   0   28.80    5.70
 -10 -18   0   19.30    5.00
  10 -18   0   14.10   14.40
 -10  18   0   22.10   12.90
  10  18   0   52.59   17.50
  10  18   0   24.40    5.60
  10  18   0   34.30    8.40
  11 -18   0  -20.30    8.80
 -11 -18   0    6.40    3.60
  11  18   0   16.70    5.60
  11  18   0   13.70   11.80
  11  18   0   16.00    6.70
 -11  18   0   23.80   16.00
   0 -19   0   -1.40    3.10
   0 -19   0    0.20    1.90
   0 -19   0   -3.70    1.40
   0 -19   0    8.10    5.80
   0  19   0    0.90    6.10
   0  19   0   -0.30    1.70
  -1 -19   0   11.30    3.60
   1 -19   0   10.30    6.90
  -1 -19   0    4.70    6.20
   1 -19   0    7.90    3.10
   1 -19   0    7.70    2.90
  -1 -19   0    7.10    2.70
  -1 -19   0    0.90    2.10
  -1  19   0    3.80    7.10
   1  19   0   15.80    3.60
  -1  19   0    7.10    2.70
   1  19   0   10.10    7.70
  -2 -19   0   60.89    6.70
  -2 -19   0   69.69   14.40
   2 -19   0   91.29   17.00
  -2 -19   0   59.89    6.70
   2 -19   0   61.69    7.80
  -2 -19   0   77.69    7.50
   2 -19   0   72.79    7.70
   2  19   0   69.99    6.50
   2  19   0   54.69    7.20
  -2  19   0   66.79    8.00
  -2  19   0   92.59   18.40
   2  19   0   60.39   14.40
  -3 -19   0   52.29    7.50
  -3 -19   0   55.89    6.20
  -3 -19   0   52.89    7.00
   3 -19   0   62.39    8.60
   3 -19   0   62.99   15.50
   3  19   0   40.20    6.10
   3  19   0   44.80    5.80
   3  19   0   50.09   13.70
  -3  19   0   35.00   12.60
  -3  19   0   55.49    7.20
   4 -19   0   51.59    7.20
  -4 -19   0   47.10   11.90
  -4 -19   0   48.30    7.00
  -4 -19   0   41.00    6.00
  -4 -19   0   54.59    7.10
   4 -19   0   47.40   13.50
  -4  19   0   50.69    7.00
  -4  19   0   47.50   15.00
   4  19   0   49.40    6.00
   4  19   0   64.99   15.70
   4  19   0   52.29    6.80
  -5 -19   0   96.69    9.00
  -5 -19   0   94.39    8.90
   5 -19   0   98.89   10.40
  -5 -19   0   99.89    9.20
   5 -19   0  101.49   20.60
   5  19   0  105.79   20.60
  -5  19   0   85.49    8.50
   5  19   0   83.19    8.00
  -5  19   0   33.40   13.40
   6 -19   0   55.39   16.60
  -6 -19   0   55.09    6.70
  -6 -19   0   54.29    8.20
   6 -19   0   72.79   10.40
  -6  19   0   72.19    9.00
  -6  19   0   48.20   15.30
   6  19   0   54.69   15.70
   6  19   0   70.49    8.40
   7 -19   0   72.79   10.20
  -7 -19   0   61.49    8.20
  -7 -19   0   64.69    8.40
   7 -19   0   67.89   19.20
   7  19   0   93.59   19.60
   7  19   0   73.89   10.40
  -7  19   0   53.99    7.90
   7  19   0   50.09    7.40
  -7  19   0   54.19   16.30
   8 -19   0   39.60   18.00
   8 -19   0   33.70    7.00
  -8 -19   0   33.50    6.80
  -8 -19   0   33.20    6.10
   8  19   0   28.50    6.90
  -8  19   0   40.40   15.40
   8  19   0   29.90   13.00
   8  19   0   22.00    5.20
   9 -19   0   67.49   21.20
  -9 -19   0   74.49    8.50
  -9  19   0   76.09   20.70
   9  19   0   53.89    9.60
   9  19   0   37.60   15.20
   9  19   0   56.89    8.40
 -10 -19   0    6.50    3.60
  10 -19   0    3.80   12.40
  10  19   0   -0.30    3.00
 -10  19   0   -5.50    8.30
  10  19   0    7.30    9.40
  10  19   0    4.60    4.50
 -11 -19   0   38.60    7.10
  11 -19   0   38.60   18.20
  11  19   0   56.89   20.50
  11  19   0   54.29   10.50
 -11  19   0   42.80   19.00
  11  19   0   50.59    8.40
   0 -20   0   -2.00    1.70
   0 -20   0    5.70    2.40
   0 -20   0   -1.00    5.70
   0  20   0   -6.30    5.90
   0  20   0   -0.10    2.20
  -1 -20   0   59.59    7.80
  -1 -20   0   61.49   15.00
   1 -20   0   63.49    8.10
   1 -20   0   47.90   13.80
   1 -20   0   65.99    8.80
  -1 -20   0   73.59    7.40
   1  20   0   52.49   15.20
   1  20   0   48.00    5.50
  -1  20   0   54.89    6.90
  -1  20   0   53.09   15.00
   1  20   0   42.30    6.30
  -2 -20   0  128.59   20.10
   2 -20   0  140.49   11.70
   2 -20   0  144.19   22.90
  -2 -20   0  122.39   10.70
   2  20   0  121.29   20.50
   2  20   0  130.39   10.50
  -2  20   0  141.29   23.90
   2  20   0  108.79    9.50
  -2  20   0  122.29   10.40
   3 -20   0   76.99   17.90
   3 -20   0   89.09    9.30
  -3 -20   0   96.09    9.00
  -3 -20   0   94.09    8.80
  -3  20   0   80.39   18.60
   3  20   0   95.69    9.00
   3  20   0  112.59   21.10
   3  20   0   99.79    8.40
  -3  20   0  102.09    9.40
   4 -20   0   56.49    8.70
  -4 -20   0   38.00    6.00
  -4 -20   0   48.30    6.90
   4 -20   0   46.50   14.00
  -4  20   0   35.70   14.00
   4  20   0   47.10   14.10
   4  20   0   29.70    5.10
   4  20   0   45.00    6.30
  -4  20   0   47.10    7.30
  -5 -20   0    1.10    2.30
   5 -20   0    5.00    6.90
  -5 -20   0    1.70    2.60
   5 -20   0    1.30    2.20
   5  20   0    4.10    7.80
  -5  20   0    1.10    7.30
  -5  20   0    3.60    2.80
   5  20   0    1.70    2.50
  -6 -20   0  127.39   11.40
   6 -20   0  130.69   12.90
  -6 -20   0  149.19   11.70
   6 -20   0  119.49   24.00
   6  20   0  145.59   12.30
  -6  20   0  128.19   27.00
  -6  20   0  150.88   12.80
   6  20   0  159.08   27.10
  -7 -20   0   72.49    7.90
   7 -20   0   74.99   11.10
  -7 -20   0   62.49    8.60
   7 -20   0   74.29   18.70
   7  20   0   71.99    9.40
  -7  20   0   78.59   10.00
  -7  20   0   86.79   21.10
   7  20   0  152.18   25.60
   7  20   0   94.39   12.70
  -8 -20   0    3.90    3.20
   8 -20   0   15.80   12.20
   8 -20   0    7.10    4.20
  -8 -20   0   14.20    4.00
   8  20   0    6.10    3.80
  -8  20   0   12.00   10.70
   8  20   0   11.40    5.40
   8  20   0    9.10   10.20
  -9 -20   0    4.00    3.20
   9 -20   0    8.30   11.30
   9  20   0    3.30    3.00
  -9  20   0    2.10    9.40
   9  20   0    3.80    4.20
   9  20   0   -1.90    7.40
 -10 -20   0   30.70    6.30
  10 -20   0   36.10   17.00
 -10  20   0   57.39   21.30
  10  20   0   37.60   17.00
  10  20   0   49.70   10.10
  10  20   0   28.40    6.60
   0 -21   0    1.60    2.10
   0 -21   0   -1.30    2.40
   0 -21   0    2.40    6.80
   0  21   0    1.60    2.40
   0  21   0  -11.60    4.50
   1 -21   0   15.30    4.20
  -1 -21   0   11.80    3.60
   1 -21   0    7.40    8.00
  -1 -21   0   25.00    9.90
  -1 -21   0   18.90    4.40
  -1  21   0    8.00    8.50
   1  21   0   17.70    4.10
  -1  21   0   12.80    3.80
   1  21   0   12.30    3.10
   1  21   0   14.40   10.10
  -2 -21   0   72.59    7.90
  -2 -21   0   76.59   15.30
   2 -21   0   74.99   16.80
   2 -21   0   77.39    8.50
  -2 -21   0   67.49    7.80
  -2  21   0   81.69    8.40
   2  21   0  107.89   20.90
  -2  21   0   82.99   18.70
   2  21   0   71.69    7.80
   2  21   0   78.09    7.30
  -3 -21   0    4.30    2.90
   3 -21   0    7.00    3.30
  -3 -21   0    2.50    2.70
   3 -21   0    2.80    7.60
   3  21   0   10.80    3.00
   3  21   0   10.30    8.70
  -3  21   0   -3.00    7.40
  -3  21   0    9.90    3.80
   3  21   0    6.50    3.20
  -4 -21   0   69.19    8.30
   4 -21   0   65.39   17.30
  -4 -21   0   65.89    7.80
   4 -21   0   65.69    9.10
  -4  21   0   80.59    9.50
  -4  21   0   70.99   19.30
   4  21   0   67.69    8.40
   4  21   0   56.79   16.00
   5 -21   0  109.49   12.00
  -5 -21   0  124.39   11.10
   5 -21   0  122.19   23.70
  -5 -21   0  132.79   11.20
  -5  21   0  123.69   26.70
  -5  21   0  131.29   11.80
   5  21   0  162.58   27.10
   5  21   0  128.39   11.20
  -6 -21   0   16.70    4.70
   6 -21   0   22.30   11.70
  -6 -21   0   14.10    4.40
   6 -21   0   10.90    4.70
  -6  21   0   15.60    4.50
   6  21   0   35.20   13.90
   6  21   0   26.60    5.40
  -6  21   0   36.80   14.20
   7 -21   0   35.10    7.30
  -7 -21   0   21.50    5.60
   7 -21   0   19.70   12.40
  -7 -21   0   27.20    5.50
   7  21   0   10.10   13.40
   7  21   0   15.60    5.40
   7  21   0   26.50    5.60
  -7  21   0   22.70   12.50
  -7  21   0   30.00    6.30
   8 -21   0   10.80    4.80
   8 -21   0   -4.10    8.30
  -8 -21   0   12.70    3.90
   8  21   0   14.60    5.70
  -8  21   0   12.80   13.20
   8  21   0    2.50    3.40
   8  21   0    0.60    8.80
   9 -21   0   21.90   13.20
  -9 -21   0   25.50    5.70
  -9  21   0   19.40   12.40
   9  21   0   18.90    5.60
   9  21   0   24.70    7.30
   9  21   0   28.50   14.10
 -10 -21   0   43.10    7.20
  10 -21   0   44.30   18.90
 -10  21   0   42.40   18.70
  10  21   0   28.20    8.30
  10  21   0   40.70    7.30
  10  21   0   66.69   19.60
   0 -22   0   13.70    4.40
   0 -22   0   13.50    9.10
   0  22   0   19.40    4.40
   0  22   0   24.60   12.60
  -1 -22   0   26.10    5.70
   1 -22   0   32.60   11.90
   1 -22   0   25.50    5.50
  -1 -22   0   15.60    9.30
  -1 -22   0   44.90   11.60
  -1  22   0   29.50   12.90
   1  22   0   19.80    4.80
   1  22   0   18.70   10.30
  -1  22   0   20.10    4.70
   2 -22   0  108.69   11.00
  -2 -22   0  121.99   10.70
  -2 -22   0  114.09   10.40
   2 -22   0  107.39   21.20
   2  22   0  112.89   10.10
   2  22   0  137.69   25.20
  -2  22   0  106.19   10.30
  -2  22   0   93.09   20.90
   3 -22   0   43.50    7.70
  -3 -22   0   46.90    7.20
  -3 -22   0   29.50    5.90
   3 -22   0   26.60   12.70
  -3  22   0   31.70   13.10
   3  22   0   30.30    6.00
  -3  22   0   44.90    6.90
   3  22   0   34.10   13.00
  -4 -22   0   91.09    9.20
  -4 -22   0   82.89    8.80
   4 -22   0   87.79   10.00
   4 -22   0   76.49   18.70
  -4  22   0   89.29    9.60
   4  22   0   83.59    9.30
   4  22   0  107.69   22.50
  -4  22   0  142.69   26.80
   5 -22   0   20.80   10.80
  -5 -22   0   45.90    7.10
   5 -22   0   33.10    7.80
  -5 -22   0   23.90    5.40
   5  22   0   25.80    5.30
   5  22   0   22.40   12.30
  -5  22   0   27.90   15.00
  -5  22   0   30.30    5.90
   6 -22   0   15.60    5.20
  -6 -22   0    7.50    3.50
   6 -22   0    4.00    9.10
  -6 -22   0    7.00    4.00
  -6  22   0   13.70    9.80
   6  22   0   32.60   13.90
  -6  22   0   10.00    4.00
   6  22   0    9.70    4.00
   7 -22   0   25.70   13.70
   7 -22   0   47.80    9.00
  -7 -22   0   45.50    7.30
   7  22   0   38.20   15.40
  -7  22   0   62.59   18.70
   7  22   0   53.39    9.70
  -7  22   0   44.70    8.00
   7  22   0   35.40    6.80
  -8 -22   0   27.40    5.70
   8 -22   0   12.90   12.90
   8 -22   0   37.00    8.00
   8  22   0   22.50    7.00
   8  22   0   25.80   15.30
   8  22   0   21.50    5.40
  -8  22   0   42.30   18.40
  -9 -22   0    1.30    3.50
   9 -22   0   -3.30   11.50
   9  22   0   20.40   13.80
   9  22   0    0.80    5.00
   9  22   0    4.60    3.90
  -9  22   0   14.20   13.00
   0 -23   0    1.20    2.60
   0 -23   0   -4.10    5.50
   0  23   0    2.20    2.60
   0  23   0  -12.50    8.00
   1 -23   0   43.20   12.30
   1 -23   0   52.59    8.00
  -1 -23   0   42.40    7.10
  -1  23   0   57.79    8.20
  -1  23   0   47.00   14.90
   1  23   0   63.19    8.20
   1  23   0   49.99   16.10
   2 -23   0   29.10   12.10
   2 -23   0   42.80    7.30
  -2 -23   0   25.80    5.40
   2  23   0   50.99    7.60
  -2  23   0   27.30    5.70
   2  23   0   31.20   14.00
  -2  23   0   28.80   13.40
   3 -23   0   41.10    7.20
  -3 -23   0   49.99    7.60
   3 -23   0   38.10   13.70
   3  23   0   63.79   18.10
  -3  23   0   65.79    8.80
   3  23   0   57.09    8.20
  -3  23   0   47.70   16.80
   4 -23   0   32.60    7.00
  -4 -23   0   38.40    6.70
   4 -23   0   63.09   18.30
  -4  23   0   38.70   16.10
  -4  23   0   53.19    8.30
   4  23   0   45.80    7.10
   4  23   0   28.40   14.80
   5 -23   0   36.00    7.80
   5 -23   0   61.69   17.40
  -5 -23   0   38.00    6.70
  -5  23   0   34.60    7.10
  -5  23   0   62.59   18.80
   5  23   0   55.79    8.10
   5  23   0   48.20   16.30
   6 -23   0    2.70    3.70
  -6 -23   0    5.40    3.50
   6 -23   0    3.80   10.50
   6  23   0   10.30    4.20
   6  23   0   13.90   11.00
  -6  23   0    9.60    4.20
  -6  23   0    0.30    9.90
  -7 -23   0   30.10    6.20
   7 -23   0   35.70   16.60
   7 -23   0   29.40    7.40
   7  23   0   32.10    8.10
  -7  23   0   33.00   16.70
   7  23   0   31.30    6.40
   7  23   0   45.60   15.40
  -7  23   0   38.50    7.70
   8 -23   0   26.90    7.20
   8 -23   0   37.50   17.40
  -8 -23   0   25.60    6.00
   8  23   0   22.40    6.00
  -8  23   0   46.80   18.50
   8  23   0   22.70   14.10
   8  23   0   22.80    7.40
   0 -24   0   41.80    7.50
   0  24   0   28.50    5.90
   0  24   0   42.80   15.30
   1 -24   0   30.40   11.50
   1 -24   0   13.80    4.70
  -1 -24   0   14.00    4.20
  -1  24   0    2.10    9.80
   1  24   0    8.80   11.60
   1  24   0   11.70    4.10
  -1  24   0    4.50    3.60
   2 -24   0  185.28   16.00
   2 -24   0  218.78   26.10
  -2 -24   0  196.18   15.70
   2  24   0  161.58   14.00
  -2  24   0  191.18   31.70
   2  24   0  177.08   29.40
  -2  24   0  183.28   14.70
  -3 -24   0    4.60    3.30
   3 -24   0   -5.30    6.00
   3 -24   0    0.90    2.80
   3  24   0    4.60    9.60
  -3  24   0    2.20   10.10
   3  24   0    2.50    2.60
  -3  24   0    1.60    2.70
  -4 -24   0   82.09    9.50
   4 -24   0   82.19   20.60
   4 -24   0   97.59   11.00
  -4  24   0   99.79   10.20
   4  24   0  109.49   24.10
   4  24   0   75.09   10.10
  -4  24   0   77.69   23.10
  -5 -24   0    6.70    3.60
   5 -24   0   -2.30    8.80
   5 -24   0   11.20    5.20
  -5  24   0   17.70   12.10
   5  24   0    6.90    3.90
  -5  24   0    7.10    3.50
   5  24   0    3.60    9.80
   6 -24   0   12.50   10.20
   6 -24   0   17.30    6.00
  -6 -24   0   17.30    4.90
  -6  24   0   36.70    7.30
   6  24   0   21.10    5.60
   6  24   0   40.50   14.90
  -6  24   0   23.90   14.60
  -7 -24   0  134.39   13.10
   7 -24   0  157.38   28.70
   7 -24   0  156.68   15.50
   7  24   0  165.08   14.30
   7  24   0  177.48   32.00
  -7  24   0  159.08   33.30
   7  24   0  153.18   16.10
  -8 -24   0   22.80    5.90
   8 -24   0   14.80   14.70
   8 -24   0   33.10    8.20
  -8  24   0   51.29   19.20
   8  24   0   30.10   16.70
   8  24   0   15.60    5.40
   8  24   0   23.70    7.40
   0 -25   0    1.40    3.10
   0  25   0    1.80    2.80
   0  25   0    0.20    9.70
  -1 -25   0   51.89    8.80
   1 -25   0   41.80    7.50
  -1  25   0   55.79   18.30
   1  25   0   30.10    6.30
  -1  25   0   36.90    6.80
   1  25   0   47.30   17.30
  -2 -25   0   14.60    4.60
   2 -25   0   16.50    4.90
   2  25   0   21.40    5.30
  -2  25   0   19.50   12.80
   2  25   0   43.60   16.10
  -2  25   0   17.80    5.10
   3 -25   0   28.50   13.20
   3 -25   0   22.90    6.20
  -3 -25   0   38.60    6.90
  -3  25   0   35.30   14.60
   3  25   0   33.00    6.40
  -3  25   0   39.60    7.40
   3  25   0   47.20   17.80
   4 -25   0    4.90    9.20
  -4 -25   0    3.30    3.20
   4 -25   0    8.10    4.90
   4  25   0    1.50    3.20
   4  25   0   13.40   12.50
  -4  25   0    8.40   12.40
  -4  25   0    3.60    3.10
  -5 -25   0   51.19    8.70
   5 -25   0   83.39   21.70
   5 -25   0   90.39   13.20
  -5  25   0   57.69   19.40
  -5  25   0   64.59    9.40
   5  25   0   68.29   20.20
   5  25   0   59.39    9.20
  -6 -25   0   27.80    6.00
   6 -25   0   58.39   18.20
   6 -25   0   25.30    7.20
  -6  25   0   43.00    8.00
   6  25   0   65.59   19.90
  -6  25   0   20.00   15.20
  -7 -25   0   40.80    7.50
   7 -25   0   40.70    9.20
   7 -25   0   34.30   14.50
  -7  25   0   82.49   25.10
   7  25   0   39.70    7.50
   7  25   0   58.09   20.40
   7  25   0   32.40    8.70
   0 -26   0   39.30    7.50
   0  26   0    6.60   11.30
   0  26   0   19.20    5.40
   1 -26   0   30.40    6.60
  -1 -26   0   25.00    6.50
  -1  26   0   27.90    6.20
   1  26   0   39.90    7.60
  -1  26   0   25.50   16.20
   1  26   0   18.60   12.60
   2 -26   0   53.39    9.10
  -2 -26   0   61.89    9.60
  -2  26   0   46.40   17.70
   2  26   0   41.70    7.60
  -2  26   0   59.99    9.10
   2  26   0   54.19   18.30
  -3 -26   0   20.60    5.80
   3 -26   0   24.80    7.40
  -3  26   0   30.40   16.70
  -3  26   0   27.50    6.30
   3  26   0    8.70   12.70
   3  26   0   15.40    4.60
  -4 -26   0   15.20    5.10
   4 -26   0   25.90    6.90
   4  26   0   14.60    5.20
  -4  26   0   18.30    5.60
   4  26   0   10.10   12.10
  -4  26   0    6.80   12.80
  -5 -26   0    9.50    4.30
   5 -26   0    8.40    4.70
   5 -26   0   18.50   12.10
  -5  26   0    9.90    3.90
   5  26   0   17.20   12.50
   5  26   0    7.90    4.30
  -5  26   0   15.90   13.30
   6 -26   0   47.30   18.30
  -6 -26   0   59.69    9.10
   6 -26   0   43.00    9.40
   6  26   0   71.59   21.40
  -6  26   0   61.69   10.10
  -6  26   0   77.59   23.80
   6  26   0   69.69   10.00
   0 -27   0   -1.50    3.20
   0  27   0   12.30   11.70
   0  27   0    0.20    3.10
  -1 -27   0   39.70    7.50
   1 -27   0   49.20    8.50
   1  27   0   59.69   19.90
  -1  27   0   51.29    8.60
   1  27   0   81.79   10.70
  -1  27   0   37.40   18.80
   2 -27   0   50.89    9.00
  -2 -27   0   63.69    9.60
  -2  27   0   59.09    9.70
  -2  27   0   60.69   21.20
   2  27   0   83.69   11.10
   2  27   0  107.49   25.00
   3 -27   0   43.30    8.40
  -3 -27   0   35.60    7.20
   3  27   0   11.70   15.30
  -3  27   0   -2.90   13.50
   3  27   0   28.00    6.60
  -3  27   0   25.30    6.80
   4 -27   0   13.00    6.30
  -4 -27   0   18.80    5.70
  -4  27   0   26.30   15.30
  -4  27   0   10.70    5.00
   4  27   0    8.20    4.10
   4  27   0   15.20   15.80
  -5 -27   0   55.19    9.20
   5 -27   0   52.09   10.10
   5  27   0   65.09   10.20
  -5  27   0   76.19   23.80
   5  27   0   62.59   21.70
  -5  27   0   53.29    9.20
   0 -28   0    1.60    3.90
   0  28   0    8.10    4.60
   0  28   0   -8.00   10.60
   1 -28   0   19.30    6.10
  -1 -28   0   27.00    6.40
   1  28   0   35.40   16.30
  -1  28   0   19.20   16.30
   1  28   0   30.20    6.40
  -1  28   0   16.10    5.70
   2 -28   0   72.69   10.90
  -2 -28   0   69.49   10.70
  -2  28   0   39.60    8.20
  -2  28   0   37.90   19.90
   2  28   0   48.70    8.50
   2  28   0   56.49   20.10
   3 -28   0   13.30    5.80
  -3 -28   0   12.40    5.00
   3  28   0   11.10    4.90
  -3  28   0    4.60    4.40
  -3  28   0   33.30   17.10
   3  28   0   18.20   16.30
  14   0  -1   15.30    5.80
 -14   0   1   28.50    7.00
  14   0  -1   14.80    5.50
 -13   0   1   14.50    5.20
  13   0  -1    9.60    4.70
 -13   0   1   17.60    5.80
  13   0  -1    5.40    3.90
 -13   0   1    9.10    9.30
 -12   0   1   10.70    9.50
 -12   0   1    8.70    4.10
  12   0  -1    5.00    3.70
  12   0  -1    3.30    3.20
 -12   0   1    2.00    3.10
  11   0  -1    5.40    3.00
 -11   0   1    7.40    4.20
  11   0  -1   10.10    4.40
 -11   0   1   16.40    4.50
 -11   0   1    1.90    8.20
  10   0  -1    1.40    2.20
 -10   0   1    6.80    5.80
 -10   0   1    3.50    2.60
 -10   0   1    3.60    3.10
  10   0  -1    1.20    2.70
  -9   0   1  308.47   20.70
   9   0  -1  281.17   28.00
   9   0  -1  267.67   17.30
  -9   0   1  291.07   19.40
  -9   0   1  257.57   26.50
   9   0  -1  255.17   19.00
   9   0  -1  268.47   18.00
  -9   0   1  246.28   19.20
  -8   0   1   27.70    5.40
  -8   0   1   37.50    5.00
   8   0  -1   40.00    5.90
   8   0  -1   35.50    5.80
  -8   0   1   38.40    6.10
  -8   0   1   38.80    4.90
   8   0  -1   31.40    4.60
  -8   0   1   54.29   11.60
   8   0  -1   30.40    9.60
   8   0  -1   33.20    3.90
  -7   0   1   92.09    7.50
  -7   0   1   89.49    7.30
   7   0  -1   94.89    7.50
   7   0  -1  103.69    7.10
  -7   0   1   87.09    8.00
   7   0  -1   90.69   15.60
   7   0  -1   88.59    8.30
  -7   0   1   96.69    8.40
   7   0  -1   89.69    8.00
  -7   0   1   85.09   15.20
  -6   0   1  326.87   22.20
   6   0  -1  333.47   21.10
  -6   0   1  380.86   21.60
   6   0  -1  379.56   22.40
  -6   0   1  375.56   28.70
   6   0  -1  340.07   28.20
   6   0  -1  385.06   22.80
  -6   0   1  342.47   21.60
   6   0  -1  363.46   21.50
  -6   0   1  356.96   22.60
   5   0  -1   17.80    5.80
  -5   0   1   22.60    3.80
  -5   0   1   29.90    7.10
   5   0  -1   22.20    2.90
   5   0  -1   19.60    3.20
  -5   0   1   18.40    3.00
   5   0  -1   21.00    2.40
   5   0  -1   14.00    2.70
  -5   0   1   23.40    2.90
   4   0  -1   -0.90    2.40
   4   0  -1    0.60    1.00
  -4   0   1   -0.60    1.00
   4   0  -1    0.30    0.70
  -4   0   1    1.00    0.90
   4   0  -1    1.00    1.00
  -4   0   1    1.50    1.00
  -4   0   1    0.50    2.50
   4   0  -1    1.90    1.00
  -3   0   1 3140.49  172.88
   3   0  -1 3017.10  172.98
   3   0  -1 2809.82  169.28
  -3   0   1 3326.17  168.88
  -3   0   1 2733.33  169.18
   3   0  -1 3378.06  168.78
   3   0  -1 3112.09  168.88
  -2   0   1   51.19    5.40
   2   0  -1   53.99    5.80
   2   0  -1   38.70    3.50
  -2   0   1   50.39    3.70
  -2   0   1   50.79    3.40
   2   0  -1   50.49    3.40
   2   0  -1   45.60    3.50
   2   0  -1   50.89    3.30
  -2   0   1   46.90    3.30
   0   0   1   -3.00    0.10
   0   0  -1   -3.10    0.10
   0   0  -1   -3.10    0.10
   0   0  -1   -3.00    0.10
   0   0   1   -3.20    0.20
   0   0   1   -3.00    0.20
  -1   0  -1 2384.86  144.59
   1   0   1 2749.92  144.39
   1   0   1 2688.63  145.09
   1   0   1 2737.13  145.49
   1   0   1 2507.95  145.39
   1   0   1 2779.12  144.39
   2   0   1   14.00    1.40
   2   0   1   13.90    1.40
   2   0   1   12.30    3.00
  -2   0  -1   12.90    1.30
  -2   0  -1   12.20    1.40
  -2   0  -1   11.50    2.00
   2   0   1    9.80    2.00
   2   0   1   14.70    3.30
  -2   0  -1   12.00    1.60
   2   0   1   13.70    1.60
   2   0   1   12.60    1.40
  -2   0  -1    8.00    2.60
  -3   0  -1  532.15   30.90
   3   0   1  583.14   31.40
   3   0   1  495.65   30.90
  -3   0  -1  568.84   30.80
  -3   0  -1  534.45   31.30
   3   0   1  518.85   34.00
   3   0   1  527.35   30.70
  -3   0  -1  556.04   30.70
   3   0   1  614.84   32.20
  -3   0  -1  569.74   32.00
  -3   0  -1  565.84   34.00
   3   0   1  532.25   30.90
  -4   0  -1  338.07   19.80
   4   0   1  367.26   24.80
  -4   0  -1  361.46   20.30
  -4   0  -1  382.66   20.80
   4   0   1  288.57   19.70
  -4   0  -1  348.97   21.40
   4   0   1  345.37   20.60
  -4   0  -1  356.26   20.00
  -4   0  -1  355.06   24.00
   4   0   1  350.46   20.20
  -5   0  -1   54.59    4.60
  -5   0  -1   57.89    9.10
  -5   0  -1   55.39    4.20
  -5   0  -1   53.59    5.50
   5   0   1   47.00    4.40
   5   0   1   50.79    3.80
  -5   0  -1   52.39    3.80
   5   0   1   59.19   10.30
   5   0   1   53.09    4.90
  -5   0  -1   49.50    4.70
   6   0   1   39.30    3.30
   6   0   1   53.29    4.40
  -6   0  -1   41.40    3.40
   6   0   1   42.60    9.10
  -6   0  -1   46.70    4.00
   6   0   1   38.80    6.20
  -6   0  -1   45.80    4.30
  -6   0  -1   37.80    5.20
   6   0   1   38.60    4.50
  -6   0  -1   43.30    9.00
  -6   0  -1   40.50    4.50
   7   0   1   15.80    3.00
   7   0   1   19.00    3.80
  -7   0  -1   16.70    3.00
  -7   0  -1   12.70    5.80
   7   0   1   20.00    3.80
   7   0   1    4.90    5.20
  -7   0  -1   16.60    4.10
  -7   0  -1   13.10    3.20
  -7   0  -1   14.20    2.10
   8   0   1   22.20    8.70
  -8   0  -1   32.00    5.40
   8   0   1   31.00    5.00
  -8   0  -1   19.30    7.80
  -8   0  -1   39.90    3.40
   8   0   1   32.90    5.30
  -8   0  -1   33.10    4.90
  -8   0  -1   45.50    7.20
   8   0   1   35.50    4.80
  -9   0  -1    5.60    2.50
   9   0   1    2.90    2.50
   9   0   1    8.20    2.70
  -9   0  -1    3.30    2.30
  -9   0  -1    5.30    3.40
  -9   0  -1    2.20    3.80
  10   0   1  495.05   29.40
 -10   0  -1  448.86   29.80
  10   0   1  503.55   30.70
 -10   0  -1  424.56   31.30
 -10   0  -1  443.96   38.30
 -11   0  -1   19.10    5.80
  11   0   1   27.10    5.00
  11   0   1   24.70    5.90
 -11   0  -1   45.30   13.10
 -11   0  -1   25.40    5.60
 -12   0  -1   33.50   12.80
  12   0   1   31.10    6.70
 -12   0  -1   24.80    5.80
 -12   0  -1   34.80    7.80
  12   0   1   30.80    5.90
  13   0   1   32.80    6.60
 -13   0  -1   36.70    7.30
  13   0   1   30.70    7.20
 -13   0  -1   25.60    7.20
  14   0   1    0.90    2.90
 -14   0  -1    8.10    4.10
 -14   0  -1    6.50    5.80
  14   0   1    0.00    3.50
  14  -1  -1   12.30    5.00
 -14  -1   1   13.20    5.50
  14  -1  -1   20.60    5.90
  14   1  -1    5.30    4.50
 -14   1   1   16.50    5.80
 -14   1   1    8.20    4.90
  14   1  -1   21.20    6.90
  13  -1  -1   15.60    5.00
 -13  -1   1    7.00    4.20
 -13  -1   1    6.70    3.60
  13  -1  -1    8.20    4.20
  13   1  -1   10.30    4.70
 -13   1   1   -3.10    6.90
  13   1  -1   -1.30    3.70
 -13   1   1    8.70    4.70
 -13   1   1    3.80    4.00
 -12  -1   1   46.60    7.70
  12  -1  -1   42.80    7.10
 -12  -1   1   52.89    9.00
  12  -1  -1   53.39    8.50
 -12  -1   1   34.60   12.90
  12   1  -1   54.99    9.00
  12   1  -1   45.70    7.40
 -12   1   1   62.59   17.60
 -12   1   1   63.19   10.50
 -12   1   1   39.70    7.30
 -11  -1   1   21.20    5.40
 -11  -1   1   25.10    6.10
  11  -1  -1   26.50    6.20
 -11  -1   1   23.30   10.70
  11  -1  -1   21.10    4.90
 -11   1   1   28.50    6.30
 -11   1   1   30.80   11.90
  11   1  -1   23.10    5.80
 -11   1   1   24.70    6.20
  11   1  -1   23.80    5.10
  10  -1  -1   49.20    6.80
 -10  -1   1   59.59    7.70
  10  -1  -1   62.79    8.70
 -10  -1   1   50.09   13.40
 -10  -1   1   50.39    7.20
 -10   1   1   54.99    8.80
 -10   1   1   31.50   11.60
 -10   1   1   65.69    7.50
  10   1  -1   63.69    8.90
  10   1  -1   38.20    6.00
   9  -1  -1  398.76   31.10
   9  -1  -1  476.75   30.00
   9  -1  -1  512.65   29.00
  -9  -1   1  473.55   38.20
  -9  -1   1  486.95   30.50
  -9  -1   1  450.55   29.40
  -9  -1   1  454.15   28.80
   9   1  -1  429.76   38.90
  -9   1   1  475.05   30.60
   9   1  -1  464.45   30.50
   9   1  -1  486.25   28.10
  -9   1   1  452.25   38.40
  -9   1   1  494.85   31.10
   9   1  -1  504.15   29.50
  -8  -1   1   90.49    9.00
   8  -1  -1  117.19    9.60
   8  -1  -1  108.59    8.30
  -8  -1   1   88.59   16.40
   8  -1  -1   86.49    8.50
  -8  -1   1   99.39    8.20
  -8  -1   1   99.49    8.80
  -8   1   1   80.09    7.90
   8   1  -1   53.29   12.90
   8   1  -1   95.99    7.60
  -8   1   1   93.79    7.70
  -8   1   1   90.69   16.90
   8   1  -1   92.69    8.30
   8   1  -1   96.49    8.40
  -8   1   1   68.99    8.10
   8   1  -1   83.09    6.50
  -8   1   1   89.09    7.20
  -7  -1   1  158.88   17.30
   7  -1  -1  170.98   11.20
   7  -1  -1  165.78   12.20
  -7  -1   1  140.49   11.50
   7  -1  -1  155.28   17.90
  -7  -1   1  170.18   11.20
  -7  -1   1  152.88   10.70
  -7  -1   1  157.78   12.00
   7  -1  -1  144.19   10.50
   7  -1  -1  158.78   11.70
  -7   1   1  195.38   19.10
  -7   1   1  170.78   12.30
   7   1  -1  162.18   11.40
   7   1  -1  158.28   12.20
   7   1  -1  161.58   12.20
   7   1  -1  169.38   18.50
  -7   1   1  180.68   11.90
  -7   1   1  170.88   11.40
   7   1  -1  158.38   10.70
  -7   1   1  158.98   12.70
  -6  -1   1  460.75   25.80
  -6  -1   1  450.55   31.70
  -6  -1   1  401.56   24.40
   6  -1  -1  371.86   25.10
   6  -1  -1  403.66   24.40
   6  -1  -1  391.76   25.50
   6  -1  -1  411.26   31.60
   6  -1  -1  434.26   24.90
  -6  -1   1  425.56   25.50
  -6  -1   1  399.26   24.70
   6   1  -1  447.06   23.90
   6   1  -1  410.86   31.70
  -6   1   1  425.46   26.90
   6   1  -1  444.26   25.50
   6   1  -1  411.36   23.10
   6   1  -1  419.26   24.50
  -6   1   1  424.46   25.40
  -6   1   1  375.76   25.80
  -6   1   1  384.36   31.10
   6   1  -1  336.87   24.80
  -6   1   1  430.36   24.50
   5  -1  -1   80.69    6.30
   5  -1  -1   85.99   11.10
  -5  -1   1   85.19    6.80
  -5  -1   1   86.49    6.90
   5  -1  -1   91.89    7.10
   5  -1  -1   82.79    6.80
  -5  -1   1   84.99    6.20
   5  -1  -1   86.99    6.30
  -5  -1   1   63.69   10.60
  -5  -1   1   86.99    6.40
   5   1  -1   71.89    5.20
   5   1  -1   77.79   12.50
   5   1  -1   78.59    6.40
   5   1  -1   74.99    5.70
  -5   1   1   79.69    5.80
  -5   1   1   75.79    6.30
   5   1  -1   75.79    4.80
   5   1  -1   74.39    6.20
  -5   1   1   87.79   12.90
   4  -1  -1  153.88   10.80
   4  -1  -1  168.18   10.50
   4  -1  -1  149.69   14.50
  -4  -1   1  174.98   10.90
   4  -1  -1  168.68   10.50
  -4  -1   1  160.18   10.90
  -4  -1   1  173.48   14.70
  -4  -1   1  175.68   10.50
   4   1  -1  183.78   12.40
   4   1  -1  220.28   13.60
  -4   1   1  238.48   18.20
  -4   1   1  235.48   13.30
   4   1  -1  217.58   17.70
   4   1  -1  208.78   13.00
   4   1  -1  219.98   12.20
   4   1  -1  190.88   13.30
  -4   1   1  238.18   13.90
  -3  -1   1   12.50    3.80
   3  -1  -1   15.80    2.10
   3  -1  -1   12.70    2.00
   3  -1  -1   10.60    1.90
   3  -1  -1   12.90    4.10
  -3  -1   1   14.40    2.10
  -3  -1   1   12.40    2.00
  -3  -1   1   14.00    1.80
   3   1  -1   16.10    4.40
  -3   1   1   13.40    1.90
   3   1  -1   12.60    1.20
  -3   1   1   10.80    2.10
   3   1  -1   13.00    2.10
   3   1  -1   13.60    1.80
   3   1  -1   13.50    1.40
   3   1  -1   13.00    2.10
  -3   1   1   17.10    4.70
   2  -1  -1 2056.49  115.39
   2  -1  -1 2127.59  112.79
  -2  -1   1 2158.28  112.69
  -2  -1   1 2140.29  112.89
   2  -1  -1 1958.50  112.79
   2  -1  -1 1950.20  112.59
  -2  -1   1 1870.91  112.49
   2  -1  -1 2130.99  112.89
   2   1  -1 2142.19  111.59
   2   1  -1 2034.30  114.09
   2   1  -1 2080.39  111.29
  -2   1   1 1987.50  114.19
  -2   1   1 2150.38  111.29
  -2   1   1 1753.12  111.29
   1   1  -1   21.70    3.20
   0  -1  -1   -0.50    0.10
   0  -1   1   -0.70    0.40
   0  -1   1   -0.60    0.10
   0   1  -1   -0.50    0.10
   0   1   1   -0.60    0.10
   0   1  -1   -1.00    0.20
   0   1  -1   -0.60    0.40
  -1   1  -1  109.49    7.20
   1   1   1  116.39    7.50
   1   1   1  119.99    7.50
  -1   1  -1  119.69    7.20
   1   1   1  119.79    7.60
   2  -1   1  719.83   38.50
  -2  -1  -1  692.03   40.10
  -2  -1  -1  677.33   38.40
  -2  -1  -1  631.54   38.50
   2  -1   1  717.33   41.00
  -2  -1  -1  701.83   39.20
  -2  -1  -1  719.53   39.00
  -2  -1  -1  691.23   38.40
   2  -1   1  690.13   38.50
   2  -1   1  688.13   38.60
  -2   1  -1  691.43   40.30
  -2   1  -1  749.03   40.70
   2   1   1  751.42   41.20
   2   1   1  730.23   40.40
  -2   1  -1  725.13   41.40
   2   1   1  706.03   40.20
   2   1   1  751.22   42.30
   2   1   1  714.33   40.20
  -2   1  -1  716.43   42.70
   2   1   1  745.03   40.70
   2   1   1  728.83   42.30
  -3  -1  -1  187.58   11.20
  -3  -1  -1  177.88   11.40
  -3  -1  -1  188.08   11.10
   3  -1   1  198.58   11.30
  -3  -1  -1  193.88   12.30
   3  -1   1  183.98   11.50
  -3  -1  -1  189.28   11.40
  -3  -1  -1  185.08   13.80
  -3   1  -1  166.28   10.70
  -3   1  -1  164.48   13.50
  -3   1  -1  179.08   10.50
   3   1   1  168.28   13.20
   3   1   1  169.28   10.80
   3   1   1  172.68   10.20
   3   1   1  172.38   11.20
   3   1   1  186.38   10.30
   3   1   1  173.78   10.30
  -3   1  -1  157.68   11.50
  -3   1  -1  183.98   10.20
  -4  -1  -1  346.37   24.10
  -4  -1  -1  370.76   20.60
  -4  -1  -1  335.17   20.10
  -4  -1  -1  331.27   20.80
   4  -1   1  364.06   20.50
   4  -1   1  380.76   21.90
   4  -1   1  343.87   20.90
  -4   1  -1  324.47   19.80
  -4   1  -1  353.46   21.20
   4   1   1  357.46   20.30
  -4   1  -1  335.97   20.30
  -4   1  -1  324.87   19.30
   4   1   1  379.26   19.50
   4   1   1  352.96   19.70
   4   1   1  319.77   19.60
   4   1   1  323.57   23.80
   4   1   1  292.37   20.70
  -4   1  -1  334.67   23.80
  -5  -1  -1   25.80    3.60
  -5  -1  -1   30.20    3.20
  -5  -1  -1   15.60    3.50
   5  -1   1   29.30    4.00
  -5  -1  -1   20.30    5.70
   5  -1   1   23.70    3.20
  -5  -1  -1   30.50    3.10
   5  -1   1   30.50    4.10
  -5  -1  -1   27.50    2.50
  -5   1  -1   34.20    5.10
  -5   1  -1   34.20    4.00
  -5   1  -1   26.60    6.50
  -5   1  -1   33.90    3.70
   5   1   1   31.90    3.70
   5   1   1   29.10    7.00
   5   1   1   32.40    2.80
  -5   1  -1   31.60    2.70
   5   1   1   27.60    3.10
  -6  -1  -1  154.18   10.10
   6  -1   1  183.58   11.60
   6  -1   1  167.88   11.00
  -6  -1  -1  151.08   15.30
  -6  -1  -1  144.99   11.20
  -6  -1  -1  171.48   10.90
  -6  -1  -1  156.98   11.10
   6  -1   1  168.58   11.50
  -6  -1  -1  168.18   12.50
  -6   1  -1  195.88   12.60
   6   1   1  184.78   12.90
  -6   1  -1  190.38   11.40
   6   1   1  185.88   12.20
  -6   1  -1  190.38   13.00
  -6   1  -1  194.98   13.90
  -6   1  -1  165.08   16.90
   6   1   1  191.38   11.60
   6   1   1  201.18   18.40
  -7  -1  -1   60.99    5.40
  -7  -1  -1   47.30    3.90
  -7  -1  -1   42.70    6.70
  -7  -1  -1   40.30    5.00
   7  -1   1   50.29    5.50
   7  -1   1   47.60    4.90
  -7  -1  -1   50.99   10.10
  -7  -1  -1   47.60    4.90
   7  -1   1   56.79    5.60
  -7   1  -1   48.60    5.00
  -7   1  -1   53.89   10.80
   7   1   1   58.69   11.30
   7   1   1   47.00    5.30
  -7   1  -1   44.60    3.60
  -7   1  -1   47.90    5.30
   7   1   1   40.30    3.70
  -7   1  -1   50.39    4.60
  -7   1  -1   44.30    5.90
   7   1   1   52.49    4.90
  -8  -1  -1  107.99   13.80
  -8  -1  -1  104.09    9.80
   8  -1   1   98.29    8.00
  -8  -1  -1  101.89    8.00
  -8  -1  -1   82.09    8.10
   8  -1   1   93.89    8.60
   8  -1   1   87.09    8.40
  -8  -1  -1   94.99    8.10
   8   1   1   84.29    8.70
  -8   1  -1   93.59    9.80
   8   1   1  109.79    7.10
  -8   1  -1  105.69    7.00
  -8   1  -1  110.89    9.20
   8   1   1   94.29    9.20
  -8   1  -1   99.19   16.70
  -8   1  -1  111.99    8.60
   8   1   1  105.29   17.30
   8   1   1  117.99    8.60
  -8   1  -1  106.29    7.90
  -9  -1  -1   59.79   13.40
  -9  -1  -1   67.59    6.90
  -9  -1  -1   75.09    7.40
   9  -1   1   84.79    7.50
  -9  -1  -1   59.79    8.20
   9  -1   1   78.29    8.00
   9   1   1   92.09    8.00
  -9   1  -1   90.09   16.20
  -9   1  -1   83.79    6.20
  -9   1  -1  105.69    8.60
  -9   1  -1   83.59    8.50
  -9   1  -1   97.09   10.10
   9   1   1   93.89    9.00
 -10  -1  -1   14.20    4.60
  10  -1   1   19.90    4.70
 -10  -1  -1   15.90    4.00
  10  -1   1   17.30    4.70
 -10   1  -1   14.70    4.40
 -10   1  -1   15.90    8.60
  10   1   1   18.30    4.10
 -10   1  -1    8.80    4.60
  10   1   1   26.00    5.50
 -11  -1  -1  101.49   10.10
 -11  -1  -1  113.99   11.50
  11  -1   1   96.49    9.50
 -11  -1  -1   76.19   17.00
  11  -1   1   94.99   10.30
 -11   1  -1  109.79   11.80
  11   1   1  107.59    9.40
 -11   1  -1   83.39    9.50
 -11   1  -1   75.39   18.10
  11   1   1   77.39   10.70
 -12  -1  -1   23.50    6.60
  12  -1   1   32.60    6.60
 -12  -1  -1   11.90    4.30
  12  -1   1   10.30    4.40
 -12   1  -1   13.80    9.60
 -12   1  -1   14.50    4.50
  12   1   1   17.90    5.60
  12   1   1   15.40    4.50
 -12   1  -1   12.00    5.70
  13  -1   1    6.40    3.80
 -13  -1  -1   17.80    4.60
 -13  -1  -1   14.20    6.20
  13  -1   1   14.80    5.40
 -13   1  -1   18.50    6.30
  13   1   1   17.10    4.80
 -13   1  -1   21.80    6.00
  13   1   1   14.50    5.50
 -14  -1  -1   11.30    4.60
  14  -1   1    6.20    4.80
  14  -1   1    3.90    4.60
 -14  -1  -1   14.30    6.60
  14   1   1    9.10    4.90
 -14   1  -1    9.50    5.30
  14   1   1    0.20    4.50
 -14   1  -1   16.60    6.70
 -14  -2   1   34.00    7.70
  14  -2  -1   20.70    6.30
  14  -2  -1   30.10    7.10
 -14   2   1   23.90    7.00
  14   2  -1   25.10    6.50
 -14   2   1   28.00    7.40
  14   2  -1   32.90    7.60
  13  -2  -1   17.20    5.00
 -13  -2   1   15.80    5.40
 -13  -2   1   12.40    4.60
  13  -2  -1   21.40    6.00
 -13   2   1   24.60    6.70
 -13   2   1    7.20    4.10
 -13   2   1   13.20    9.00
  13   2  -1   11.20    4.70
  13   2  -1   17.00    5.70
 -12  -2   1   11.50    4.30
 -12  -2   1   16.80   10.10
  12  -2  -1   13.20    4.50
 -12  -2   1    8.30    4.20
  12  -2  -1   16.00    5.00
  12   2  -1    8.80    4.00
  12   2  -1    7.80    4.10
 -12   2   1   11.30    4.60
 -12   2   1    7.60    4.60
 -12   2   1    5.90    9.40
  12   2  -1   -5.10    8.30
 -11  -2   1  230.18   17.30
  11  -2  -1  200.88   15.60
 -11  -2   1  202.58   25.00
 -11  -2   1  197.28   16.10
  11  -2  -1  217.88   16.90
  11   2  -1  190.58   15.50
  11   2  -1  179.48   14.00
 -11   2   1  227.78   26.00
 -11   2   1  167.98   15.40
  11   2  -1  166.48   30.70
 -11   2   1  156.28   14.60
 -10  -2   1   29.30    5.60
 -10  -2   1   33.60    6.30
  10  -2  -1   26.20    5.90
 -10  -2   1   40.60   12.30
  10  -2  -1   23.70    4.90
 -10   2   1   33.40    6.90
 -10   2   1   39.60   12.40
  10   2  -1   21.80   10.40
  10   2  -1   32.70    5.30
  10   2  -1   31.60    6.00
 -10   2   1   23.90    5.30
  -9  -2   1  156.28   12.40
   9  -2  -1  180.68   12.70
   9  -2  -1  173.28   13.70
  -9  -2   1  173.38   20.60
   9  -2  -1  159.38   13.70
  -9  -2   1  175.28   13.40
  -9  -2   1  175.58   13.70
   9   2  -1  188.58   22.10
   9   2  -1  134.39   11.50
  -9   2   1  175.18   13.00
  -9   2   1  181.38   13.20
  -9   2   1  156.88   13.40
   9   2  -1  143.49   12.50
  -9   2   1  160.68   19.60
  -8  -2   1   20.50    4.20
  -8  -2   1   25.10    8.80
   8  -2  -1   25.50    4.80
   8  -2  -1   21.70    4.00
  -8  -2   1   23.60    4.90
   8  -2  -1   25.40    4.70
  -8  -2   1   28.70    4.50
  -8   2   1   15.40    7.40
  -8   2   1   22.90    3.70
   8   2  -1   31.30   10.50
   8   2  -1   24.40    4.70
   8   2  -1   19.10    2.30
  -8   2   1   25.30    4.40
   8   2  -1   23.50    3.90
   8   2  -1   20.20    2.70
  -8   2   1   16.70    3.80
  -8   2   1   20.30    5.00
   8   2  -1   26.10    4.70
  -7  -2   1  246.58   15.80
  -7  -2   1  240.78   16.70
  -7  -2   1  266.47   22.80
   7  -2  -1  241.28   16.80
   7  -2  -1  235.08   15.80
   7  -2  -1  237.18   16.50
  -7  -2   1  244.58   16.40
   7   2  -1  257.47   16.80
  -7   2   1  259.67   16.70
  -7   2   1  275.27   17.90
  -7   2   1  284.47   24.80
  -7   2   1  300.07   18.60
   7   2  -1  276.07   15.60
   7   2  -1  234.48   15.30
   7   2  -1  256.47   17.60
  -7   2   1  262.87   18.70
   7   2  -1  277.97   17.90
   7   2  -1  266.87   24.80
   6  -2  -1  252.77   16.20
   6  -2  -1  247.28   15.40
   6  -2  -1  240.98   15.40
   6  -2  -1  226.08   15.80
  -6  -2   1  207.08   15.10
  -6  -2   1  267.37   16.40
  -6  -2   1  265.57   16.00
  -6  -2   1  215.68   20.80
   6   2  -1  257.37   14.60
  -6   2   1  254.97   16.70
   6   2  -1  253.97   16.50
   6   2  -1  257.97   15.60
  -6   2   1  236.18   21.70
   6   2  -1  238.88   14.40
   6   2  -1  271.57   22.90
   6   2  -1  217.38   16.00
  -6   2   1  256.87   15.80
  -5  -2   1  474.15   27.40
   5  -2  -1  457.45   28.30
  -5  -2   1  464.35   27.60
   5  -2  -1  468.25   27.80
  -5  -2   1  466.35   32.90
   5  -2  -1  477.35   27.70
   5  -2  -1  519.55   28.50
  -5  -2   1  452.95   28.20
  -5  -2   1  494.45   28.30
  -5   2   1  535.85   29.10
   5   2  -1  467.45   33.90
   5   2  -1  477.45   27.80
  -5   2   1  475.85   34.20
   5   2  -1  474.55   27.00
  -5   2   1  456.55   28.00
   5   2  -1  469.95   28.60
   5   2  -1  482.65   28.50
  -4  -2   1   14.60    4.60
  -4  -2   1   10.30    2.00
   4  -2  -1    9.50    2.00
  -4  -2   1   10.50    2.10
   4  -2  -1    6.30    1.80
  -4  -2   1   12.20    1.80
  -4  -2   1    9.20    2.10
   4  -2  -1   10.10    2.10
   4  -2  -1    8.10    1.80
   4   2  -1   15.60    1.60
  -4   2   1   18.70    3.10
  -4   2   1   17.30    2.40
   4   2  -1   18.70    5.60
   4   2  -1   13.50    2.50
   4   2  -1    8.70    1.80
   4   2  -1   12.20    2.20
  -4   2   1   21.70    5.90
   3  -2  -1  293.57   17.90
  -3  -2   1  274.07   17.70
  -3  -2   1  309.47   17.50
   3  -2  -1  301.27   17.70
   3  -2  -1  325.67   18.10
  -3  -2   1  307.97   21.20
   3  -2  -1  294.87   17.90
  -3  -2   1  321.87   18.00
   3   2  -1  304.97   18.90
   3   2  -1  313.17   19.20
   3   2  -1  344.37   19.40
  -3   2   1  298.57   22.70
  -3   2   1  365.76   19.60
   3   2  -1  329.87   22.80
  -3   2   1  332.07   19.00
  -2  -2   1  907.81   53.69
   2  -2  -1  942.41   50.99
  -2  -2   1  857.11   50.79
   2  -2  -1  897.11   50.79
  -2  -2   1  923.11   51.09
   2  -2  -1  972.80   51.29
  -2   2   1  955.70   49.60
   2   2  -1  752.72   49.10
  -2   2   1  798.92   49.20
   2   2  -1  908.01   49.50
   2   2  -1  949.01   49.60
   2   2  -1  960.80   52.39
   2   2  -1  959.30   49.20
  -2   2   1  814.62   52.09
  -1  -2   1 1058.09   62.49
   1  -2  -1 1236.48   62.49
  -1  -2   1 1090.19   64.19
   1  -2  -1 1163.98   62.49
   1  -2  -1 1061.49   62.69
   1  -2  -1 1179.88   64.19
  -1   2   1 1104.49   62.29
   1   2  -1 1153.58   64.49
  -1   2   1 1214.58   62.69
   1   2  -1 1049.79   62.39
   1   2  -1 1132.09   62.29
   1   2  -1 1134.29   62.59
  -1   2   1 1160.58   64.39
   1   2  -1 1108.89   64.29
   0   2   1  949.80   48.40
   0   2   1  831.62   48.30
   0   2  -1  852.61   49.30
   0   2  -1  954.70   48.00
   0   2   1  744.93   48.00
  -1  -2  -1 1251.27   70.49
  -1  -2  -1 1285.47   70.79
  -1  -2  -1 1302.97   70.99
   1  -2   1 1286.57   70.99
   1  -2   1 1301.57   70.69
   1   2   1 1184.38   70.89
   1   2   1 1079.29   70.99
   1   2   1 1344.17   71.39
  -1   2  -1 1398.56   70.99
   1   2   1 1432.26   71.39
  -2  -2  -1  499.85   26.60
   2  -2   1  484.55   26.50
  -2  -2  -1  469.65   26.10
   2  -2   1  448.96   26.20
  -2  -2  -1  403.66   25.90
  -2  -2  -1  476.25   26.00
   2  -2   1  414.06   26.10
  -2  -2  -1  498.65   26.20
  -2  -2  -1  494.35   27.70
  -2   2  -1  409.46   27.40
   2   2   1  498.95   29.10
  -2   2  -1  500.15   30.20
   2   2   1  433.16   28.00
   2   2   1  464.45   27.10
   2   2   1  500.55   27.50
  -2   2  -1  526.45   27.80
   2   2   1  495.85   27.90
   2   2   1  546.85   27.20
   2   2   1  518.95   27.90
   2   2   1  495.85   29.20
   3  -2   1 1078.09   56.89
   3  -2   1 1061.29   56.99
   3  -2   1 1086.39   57.29
  -3  -2  -1  912.01   59.09
  -3  -2  -1 1021.00   56.69
  -3  -2  -1 1026.10   56.89
  -3  -2  -1  978.00   56.59
  -3  -2  -1 1048.50   57.49
  -3  -2  -1 1072.19   57.79
  -3  -2  -1  921.51   56.79
   3   2   1 1000.70   61.09
  -3   2  -1  985.10   57.99
  -3   2  -1 1069.59   58.69
   3   2   1 1126.49   62.69
   3   2   1  961.00   57.99
   3   2   1 1124.49   59.29
   3   2   1 1026.30   58.09
   3   2   1 1050.89   58.19
   3   2   1 1086.19   58.79
  -3   2  -1 1098.79   62.29
  -3   2  -1 1041.00   58.19
  -4  -2  -1  302.67   22.20
   4  -2   1  297.97   19.00
   4  -2   1  290.07   18.70
  -4  -2  -1  326.77   18.80
   4  -2   1  340.87   19.30
  -4  -2  -1  325.47   18.40
  -4  -2  -1  344.17   18.60
  -4  -2  -1  299.07   19.60
  -4  -2  -1  315.07   18.80
   4   2   1  321.37   19.70
  -4   2  -1  321.57   24.30
   4   2   1  346.17   19.80
   4   2   1  331.77   19.80
   4   2   1  349.07   20.60
  -4   2  -1  312.57   19.80
   4   2   1  345.37   24.20
  -4   2  -1  359.56   20.30
  -4   2  -1  346.97   20.50
  -4   2  -1  365.66   19.70
   4   2   1  353.26   21.00
   5  -2   1  164.48   12.20
   5  -2   1  198.08   12.10
  -5  -2  -1  186.88   12.20
  -5  -2  -1  191.38   11.50
  -5  -2  -1  188.48   12.00
  -5  -2  -1  192.08   13.10
   5  -2   1  211.48   12.80
  -5  -2  -1  177.38   15.80
  -5  -2  -1  182.08   12.10
   5   2   1  218.48   12.30
  -5   2  -1  200.48   17.60
   5   2   1  213.58   13.40
   5   2   1  215.08   17.80
  -5   2  -1  187.38   13.20
   5   2   1  215.28   12.50
  -5   2  -1  200.28   11.90
  -5   2  -1  205.18   12.90
  -5   2  -1  159.98   12.20
   6  -2   1  178.78   11.90
  -6  -2  -1  165.48   10.90
   6  -2   1  164.38   11.20
   6  -2   1  141.49   11.20
  -6  -2  -1  172.48   12.30
  -6  -2  -1  204.38   16.80
  -6  -2  -1  143.59   11.00
  -6  -2  -1  166.78   11.30
   6   2   1  188.38   12.40
   6   2   1  198.48   13.80
   6   2   1  221.48   13.10
  -6   2  -1  193.38   13.30
  -6   2  -1  200.68   12.30
  -6   2  -1  202.58   19.00
   6   2   1  192.98   18.90
  -6   2  -1  232.08   14.20
  -6   2  -1  204.38   15.00
  -7  -2  -1   59.69    6.00
  -7  -2  -1   67.69    7.30
   7  -2   1   79.69    7.00
  -7  -2  -1   71.79    6.50
   7  -2   1   78.19    6.40
   7  -2   1   66.39    6.70
  -7  -2  -1   92.59    7.00
  -7  -2  -1   84.39   13.60
  -7   2  -1   57.29   11.80
   7   2   1   70.79    6.70
   7   2   1   88.49   14.80
   7   2   1   73.49    5.10
   7   2   1   73.89    6.00
  -7   2  -1   54.89    6.30
  -7   2  -1   59.19    7.20
  -7   2  -1   67.09    6.30
  -7   2  -1   69.99    4.90
   8  -2   1  249.28   15.80
  -8  -2  -1  232.28   16.50
   8  -2   1  223.58   14.80
  -8  -2  -1  216.58   14.70
  -8  -2  -1  200.58   15.00
  -8  -2  -1  228.28   21.20
  -8  -2  -1  193.18   14.60
   8  -2   1  225.58   15.70
  -8   2  -1  225.98   15.40
  -8   2  -1  222.88   15.00
  -8   2  -1  202.58   21.30
   8   2   1  208.08   21.90
  -8   2  -1  223.18   16.50
  -8   2  -1  175.28   13.60
   8   2   1  225.28   15.50
  -8   2  -1  232.98   13.00
   8   2   1  206.28   14.40
  -9  -2  -1   97.49    9.90
   9  -2   1   95.89    9.30
  -9  -2  -1  103.29    8.60
  -9  -2  -1   85.49    8.70
   9  -2   1  107.89    8.80
  -9  -2  -1  105.39   16.50
  -9   2  -1  104.49   17.40
  -9   2  -1  100.39   10.20
   9   2   1   83.39   16.80
  -9   2  -1   99.69    6.50
   9   2   1   86.19    8.90
  -9   2  -1   79.29    8.60
   9   2   1  109.09    8.50
  -9   2  -1   82.39    8.40
  10  -2   1   94.19    8.80
  10  -2   1  113.89   10.20
 -10  -2  -1   87.79    9.90
 -10  -2  -1  106.39   18.60
 -10  -2  -1   89.89    8.80
  10   2   1   84.69    9.20
 -10   2  -1   95.39   10.50
 -10   2  -1   70.19    8.40
  10   2   1   67.19   17.10
  10   2   1   92.49    8.30
 -10   2  -1  101.99   18.00
  11  -2   1   79.29   10.00
 -11  -2  -1   72.39   10.70
 -11  -2  -1   54.09   14.70
  11  -2   1   59.69    8.20
 -11  -2  -1   68.89    7.90
 -11   2  -1   63.09    9.30
  11   2   1   72.99    7.70
  11   2   1   55.69    8.70
 -11   2  -1   63.29   15.90
 -11   2  -1   73.49   11.20
  12  -2   1   21.50    4.90
 -12  -2  -1   14.50    4.40
 -12  -2  -1    6.00    4.40
  12  -2   1   16.60    4.80
  12   2   1   28.50    6.60
  12   2   1   19.20    4.80
 -12   2  -1    8.30    9.00
 -12   2  -1   16.90    5.00
 -12   2  -1   15.60    6.20
  13  -2   1   26.30    5.90
 -13  -2  -1   36.20    6.60
 -13  -2  -1   38.70    8.90
  13  -2   1   39.70    7.80
  13   2   1   37.50    7.80
 -13   2  -1   37.00    7.40
  13   2   1   27.10    6.20
 -13   2  -1   39.70    8.80
 -14  -2  -1   25.70    6.00
  14  -2   1   23.60    6.40
  14  -2   1   21.80    6.00
  14   2   1    8.10    4.60
  14   2   1   18.40    6.10
 -14   2  -1   18.80    7.00
 -14   2  -1   19.70    6.30
  14  -3  -1   12.70    5.10
 -14  -3   1   11.60    4.60
  14  -3  -1   16.20    5.30
 -14   3   1   21.60    6.50
  14   3  -1   20.60    6.50
  14   3  -1    6.10    4.20
 -14   3   1    8.10    4.70
  13  -3  -1   12.30    4.40
  13  -3  -1   23.70    6.10
 -13  -3   1   21.10    5.50
 -13   3   1   18.70    6.40
 -13   3   1   30.00   14.20
 -13   3   1    6.60    3.90
  13   3  -1   14.30    5.20
  13   3  -1   26.60    6.60
 -12  -3   1    4.50    3.50
  12  -3  -1    3.20    3.30
 -12  -3   1   13.50    9.20
 -12  -3   1    7.00    4.60
  12  -3  -1    2.10    3.00
  12   3  -1    4.70    3.00
 -12   3   1   -2.20    7.80
 -12   3   1    3.20    3.20
  12   3  -1   11.10    4.90
  12   3  -1  -32.40   11.40
 -12   3   1    6.00    4.40
  11  -3  -1   30.10    5.90
 -11  -3   1   39.20    6.10
 -11  -3   1   33.90   12.70
 -11  -3   1   40.90    7.60
  11  -3  -1   29.00    6.20
  11   3  -1   32.30    6.10
 -11   3   1   29.40    6.30
  11   3  -1   38.40    7.40
  11   3  -1   41.30   13.70
 -11   3   1   30.00   13.30
 -11   3   1   31.80    7.40
  10  -3  -1   52.49    7.40
 -10  -3   1   34.80   11.40
 -10  -3   1   56.39    6.60
  10  -3  -1   55.49    7.00
 -10   3   1   27.30    5.30
  10   3  -1   21.10    4.70
 -10   3   1   22.70   10.60
  10   3  -1   15.10    9.70
  10   3  -1   17.70    4.70
 -10   3   1   38.00    7.20
   9  -3  -1  485.85   27.80
  -9  -3   1  434.36   27.50
  -9  -3   1  449.36   28.10
   9  -3  -1  444.46   28.30
   9  -3  -1  408.36   28.70
  -9  -3   1  390.46   35.70
  -9  -3   1  454.35   28.50
   9   3  -1  435.96   28.00
  -9   3   1  448.16   30.40
  -9   3   1  462.95   27.90
  -9   3   1  495.15   29.70
   9   3  -1  439.26   38.50
  -9   3   1  471.45   38.30
   9   3  -1  427.96   29.10
  -8  -3   1  247.58   16.50
   8  -3  -1  266.07   17.00
   8  -3  -1  239.98   16.20
  -8  -3   1  228.38   16.60
  -8  -3   1  238.08   15.90
   8  -3  -1  262.57   17.40
  -8  -3   1  211.48   22.70
  -8  -3   1  219.18   15.20
  -8   3   1  209.58   21.90
  -8   3   1  202.98   16.50
   8   3  -1  217.18   23.30
  -8   3   1  202.68   15.50
   8   3  -1  229.18   15.70
   8   3  -1  209.28   13.00
   8   3  -1  202.08   15.20
  -8   3   1  236.68   14.70
   8   3  -1  246.68   14.90
  -7  -3   1   32.60    4.70
  -7  -3   1   34.70    4.80
   7  -3  -1   36.50    5.40
  -7  -3   1   49.10    5.00
   7  -3  -1   31.20    4.50
   7  -3  -1   46.70    5.10
  -7  -3   1   40.10    9.90
   7   3  -1   50.79    4.90
   7   3  -1   60.89   12.70
  -7   3   1   50.09    5.70
  -7   3   1   42.60    4.80
   7   3  -1   44.10    3.70
   7   3  -1   47.30    6.10
   7   3  -1   48.20    5.40
  -7   3   1   40.10   10.00
   6  -3  -1   34.40    4.80
  -6  -3   1   29.70    4.10
   6  -3  -1   39.10    4.50
   6  -3  -1   42.70    4.70
  -6  -3   1   35.60    3.90
  -6  -3   1   43.50    9.40
  -6  -3   1   36.70    4.10
  -6   3   1   40.40    9.60
   6   3  -1   60.59    4.90
   6   3  -1   51.59    3.90
   6   3  -1   43.20    5.10
  -6   3   1   48.60    5.40
  -6   3   1   48.10    4.80
   6   3  -1   42.20   10.50
   6   3  -1   55.69    5.30
  -5  -3   1  148.09   10.70
   5  -3  -1  159.78   11.00
   5  -3  -1  156.58   10.90
  -5  -3   1  170.98   10.70
   5  -3  -1  158.28   11.10
  -5  -3   1  167.78   11.00
   5  -3  -1  167.78   10.70
  -5  -3   1  154.48   14.90
  -5   3   1  130.49    9.70
  -5   3   1  139.89    9.10
   5   3  -1  135.49    9.00
   5   3  -1  141.19    9.60
   5   3  -1  116.99   13.50
   5   3  -1  129.49    8.30
   5   3  -1  117.19    9.40
  -5   3   1  157.38   15.10
  -5   3   1  136.99    7.80
  -4  -3   1   72.49    5.60
   4  -3  -1   75.59    5.90
  -4  -3   1   71.79    5.70
   4  -3  -1   71.49    5.90
   4  -3  -1   78.99    5.80
   4  -3  -1   73.69    5.50
  -4  -3   1   69.19    8.60
  -4  -3   1   73.59    5.40
   4   3  -1   62.89    5.40
   4   3  -1   74.49    5.20
   4   3  -1   62.19    4.90
   4   3  -1   66.49    5.40
  -4   3   1   56.89    5.20
  -4   3   1   68.49   10.60
   4   3  -1   49.50    8.70
  -4   3   1   61.99    4.90
   3  -3  -1  163.98   10.40
  -3  -3   1  155.48   13.30
   3  -3  -1  158.28    9.90
  -3  -3   1  153.98    9.90
  -3  -3   1  178.08   10.40
   3  -3  -1  153.78   10.10
   3  -3  -1  153.88   10.40
  -3   3   1  192.38   12.20
   3   3  -1  176.78   12.10
  -3   3   1  177.88   11.80
  -3   3   1  199.58   15.80
   3   3  -1  222.08   12.00
   3   3  -1  194.78   15.40
   3   3  -1  193.78   11.70
   2  -3  -1  408.56   22.90
  -2  -3   1  406.46   22.70
   2  -3  -1  377.76   22.60
  -2  -3   1  416.36   25.40
   2  -3  -1  376.56   22.30
   2  -3  -1  381.46   22.70
   2   3  -1  366.26   21.10
   2   3  -1  367.06   20.80
  -2   3   1  348.37   20.80
   2   3  -1  389.96   21.20
   2   3  -1  359.16   23.90
  -2   3   1  363.76   21.20
  -2   3   1  361.56   24.00
   1  -3  -1 1316.67   71.29
  -1  -3   1 1244.28   70.99
   1  -3  -1 1331.17   71.59
   1  -3  -1 1358.26   71.19
  -1  -3   1 1280.57   71.29
  -1  -3   1 1209.58   70.79
   1   3  -1 1249.88   67.99
  -1   3   1 1243.28   67.99
   1   3  -1 1307.37   68.29
   1   3  -1 1168.98   70.49
  -1   3   1 1194.78   68.59
   0  -3  -1  895.51   51.39
   0  -3  -1  855.11   52.49
   0  -3  -1  940.11   51.49
   0  -3   1 1029.90   51.89
   0  -3   1  946.61   53.79
   0  -3  -1 1035.10   52.09
   0  -3   1  822.42   53.59
   0   3  -1  965.50   52.79
   0   3   1  991.50   51.89
   0   3  -1  902.51   50.49
   0   3   1  992.30   51.79
   0   3   1  988.70   50.29
   0   3   1  871.01   50.29
   0   3  -1  776.12   52.49
   0   3   1  829.42   50.89
  -1  -3  -1  208.48   12.80
   1  -3   1  225.58   14.70
   1  -3   1  215.38   12.00
  -1  -3  -1  189.18   11.90
  -1  -3  -1  204.28   12.70
  -1  -3  -1  193.18   11.80
   1  -3   1  213.38   12.10
  -1  -3  -1  224.58   11.90
   1  -3   1  218.58   12.40
   1   3   1  203.58   12.30
  -1   3  -1  215.78   12.30
  -1   3  -1  220.88   14.70
   1   3   1  209.48   12.30
   1   3   1  215.88   13.20
  -1   3  -1  213.38   12.10
   1   3   1  189.78   13.00
  -2  -3  -1  127.29    7.40
  -2  -3  -1  118.39    8.80
   2  -3   1  121.59    7.70
  -2  -3  -1  132.59    7.60
   2  -3   1  125.69    8.00
  -2  -3  -1  116.99    7.90
  -2  -3  -1  125.29    7.60
   2  -3   1  117.89    7.60
  -2   3  -1  131.59    7.30
   2   3   1  120.59    9.00
  -2   3  -1  112.99    7.50
   2   3   1  110.59    7.50
   2   3   1  119.99    6.80
  -2   3  -1  110.29    7.50
   2   3   1  114.09    6.70
   2   3   1  110.89    8.80
   2   3   1  114.99    7.30
  -2   3  -1   99.99    9.70
  -3  -3  -1   54.89    4.70
   3  -3   1   53.99    4.60
  -3  -3  -1   60.79    6.20
   3  -3   1   53.59    4.30
  -3  -3  -1   60.89    4.30
  -3  -3  -1   59.09    4.10
  -3  -3  -1   56.69    4.20
   3  -3   1   61.49    4.40
   3   3   1   55.39    4.70
   3   3   1   53.09    3.80
  -3   3  -1   63.79    7.60
   3   3   1   65.39    4.70
   3   3   1   33.70    6.60
   3   3   1   54.79    4.10
   3   3   1   55.19    6.50
   3   3   1   60.89    3.80
  -3   3  -1   51.39    4.40
  -3   3  -1   54.79    4.10
  -4  -3  -1   42.20    6.70
   4  -3   1   35.00    3.50
   4  -3   1   41.60    3.90
  -4  -3  -1   37.10    3.40
  -4  -3  -1   36.40    3.40
   4  -3   1   35.60    3.60
  -4  -3  -1   35.00    3.10
  -4  -3  -1   34.20    3.80
   4   3   1   33.00    3.00
   4   3   1   27.90    3.60
  -4   3  -1   51.89    8.70
   4   3   1   38.60    3.80
   4   3   1   33.50    3.00
  -4   3  -1   31.80    3.50
   4   3   1   35.40    3.00
   4   3   1   40.10    7.10
  -4   3  -1   33.20    3.10
  -4   3  -1   36.50    2.90
  -5  -3  -1   46.70    3.90
  -5  -3  -1   38.30    3.90
  -5  -3  -1   42.00    7.90
  -5  -3  -1   32.30    4.90
   5  -3   1   38.70    3.90
   5  -3   1   45.70    4.40
  -5  -3  -1   43.30    4.10
   5  -3   1   49.50    4.50
  -5  -3  -1   43.60    4.60
   5   3   1   57.19    4.60
   5   3   1   52.69    4.40
   5   3   1   65.29    5.50
   5   3   1   55.99    4.50
  -5   3  -1   57.19    5.00
  -5   3  -1   55.19    4.10
  -5   3  -1   53.39    5.10
   5   3   1   49.30    9.10
  -5   3  -1   60.09    4.70
  -5   3  -1   53.49    9.40
  -6  -3  -1  144.79   10.00
  -6  -3  -1  142.59   10.00
  -6  -3  -1  148.79   11.10
  -6  -3  -1  130.29   14.10
  -6  -3  -1  139.69    9.70
   6  -3   1  153.38   10.50
   6  -3   1  137.39   10.00
   6  -3   1  140.09   10.60
  -6   3  -1  134.59    9.20
   6   3   1  133.99    8.80
   6   3   1  136.19   14.80
   6   3   1  135.89    9.10
  -6   3  -1  132.09   14.80
  -6   3  -1  131.49    8.30
  -6   3  -1  132.29   10.00
   6   3   1  135.69   10.10
  -6   3  -1  122.59   11.00
   7  -3   1   32.20    4.80
   7  -3   1   35.10    5.30
  -7  -3  -1   31.10    8.40
  -7  -3  -1   27.70    4.30
  -7  -3  -1   24.00    3.70
  -7  -3  -1   29.60    4.30
  -7  -3  -1   27.70    5.20
   7  -3   1   24.00    4.10
  -7   3  -1   13.00    4.00
   7   3   1   20.50    3.90
   7   3   1   19.20    3.40
  -7   3  -1   17.30    3.80
  -7   3  -1   23.70    3.60
  -7   3  -1   20.30    2.60
  -7   3  -1   23.10    3.80
  -7   3  -1   21.80    7.40
   7   3   1   29.50    9.10
  -8  -3  -1  257.77   15.90
  -8  -3  -1  242.18   21.50
  -8  -3  -1  232.58   15.60
   8  -3   1  231.18   16.20
   8  -3   1  246.48   16.50
  -8  -3  -1  213.58   16.70
  -8  -3  -1  215.38   15.20
   8  -3   1  212.88   15.30
   8   3   1  238.18   16.70
   8   3   1  254.37   15.90
  -8   3  -1  230.88   14.40
  -8   3  -1  242.48   23.40
  -8   3  -1  238.08   17.00
  -8   3  -1  254.67   18.30
   8   3   1  214.18   23.00
  -8   3  -1  242.08   16.30
  -9  -3  -1  441.76   27.40
   9  -3   1  420.06   27.50
  -9  -3  -1  462.65   35.20
  -9  -3  -1  443.66   27.80
   9  -3   1  446.86   28.50
  -9  -3  -1  448.06   29.30
   9   3   1  446.06   27.40
  -9   3  -1  444.86   30.00
   9   3   1  410.16   36.60
   9   3   1  450.05   28.80
  -9   3  -1  465.35   28.80
  -9   3  -1  445.26   25.60
  -9   3  -1  450.65   36.90
  10  -3   1   90.09    9.40
 -10  -3  -1  101.59    9.00
 -10  -3  -1   87.09    9.80
  10  -3   1   90.79    8.90
 -10  -3  -1   90.79    8.60
 -10  -3  -1   87.79   16.70
  10   3   1   81.59    9.10
 -10   3  -1   73.19    8.30
  10   3   1   80.69    7.90
  10   3   1  103.69   19.70
 -10   3  -1  106.69   19.30
 -10   3  -1   74.69    9.70
 -11  -3  -1   16.50    8.40
 -11  -3  -1   11.20    3.70
  11  -3   1    4.20    3.30
 -11  -3  -1    8.00    4.60
  11  -3   1   11.60    4.10
  11   3   1    7.40    3.80
 -11   3  -1    5.50    3.50
 -11   3  -1   23.60   11.20
 -11   3  -1   -0.20    3.60
  11   3   1   -2.10    2.00
  11   3   1  -18.50    7.70
 -12  -3  -1   20.80    5.10
  12  -3   1   17.00    4.90
  12  -3   1   24.30    6.00
  12   3   1   11.00    4.80
  12   3   1    6.50    3.20
 -12   3  -1   10.60    4.30
 -12   3  -1    1.10    7.30
 -12   3  -1   23.50    7.00
 -13  -3  -1   62.89    9.10
  13  -3   1   67.69    9.70
  13  -3   1   50.39    8.30
 -13   3  -1   53.19    9.20
  13   3   1   67.29    8.90
 -13   3  -1   40.30    9.10
  13   3   1   51.49    9.80
  14  -3   1   44.80    8.10
  14  -3   1   38.60    7.60
 -14  -3  -1   34.80    7.20
 -14   3  -1   36.70    8.20
 -14   3  -1   54.69   10.90
  14   3   1   40.40    8.10
  14   3   1   53.09    9.40
  14  -4  -1   27.00    6.70
 -14  -4   1   13.40    5.70
  14  -4  -1   15.30    5.70
 -14   4   1   -5.50    9.50
 -14   4   1   13.80    5.60
 -14   4   1   -1.10    4.50
  14   4  -1   17.70    5.50
  14   4  -1   15.10    5.80
  13  -4  -1  102.79   10.70
 -13  -4   1   80.09   11.40
  13  -4  -1   65.49    9.70
  13   4  -1   76.09    9.70
  13   4  -1   70.99   11.40
 -13   4   1   78.89   12.10
 -13   4   1   85.69   13.40
 -13   4   1   77.19   21.30
  12  -4  -1   22.00    5.60
 -12  -4   1   16.90    4.70
  12  -4  -1   24.90    5.80
 -12  -4   1   11.60    9.50
  12   4  -1   12.20    4.40
  12   4  -1   28.60    7.00
  12   4  -1   34.30   13.40
 -12   4   1   32.60    7.50
 -12   4   1   17.90    5.30
 -12   4   1   21.40   12.20
  11  -4  -1   42.20    7.10
 -11  -4   1   33.90   12.90
 -11  -4   1   36.10    6.30
  11  -4  -1   25.60    5.50
  11   4  -1   24.10    6.20
 -11   4   1   23.80    6.20
  11   4  -1   20.10   10.90
 -11   4   1   15.00   10.90
  11   4  -1   19.60    4.80
 -11   4   1   32.70    6.90
 -10  -4   1   94.39    9.20
 -10  -4   1   92.69    9.50
  10  -4  -1   98.39    9.60
 -10  -4   1  114.99   21.10
  10  -4  -1   97.69    9.00
  10   4  -1  108.89   21.00
 -10   4   1  126.19   22.20
 -10   4   1  115.39   10.70
  10   4  -1  101.69   10.40
  10   4  -1  112.59    9.80
 -10   4   1  109.89   11.60
  -9  -4   1   23.20    4.70
   9  -4  -1   28.90    4.80
  -9  -4   1   21.20    8.20
   9  -4  -1   28.70    5.10
   9  -4  -1   20.00    5.30
  -9  -4   1   18.10    4.60
  -9  -4   1   19.50    3.80
  -9   4   1   33.20    5.00
   9   4  -1   31.20    5.10
  -9   4   1   20.00    5.70
  -9   4   1   35.10    6.10
  -9   4   1   32.70   10.50
   9   4  -1   20.40    9.70
   9   4  -1   30.80    5.80
   8  -4  -1   21.80    4.40
   8  -4  -1   16.80    3.90
  -8  -4   1   31.50    9.70
  -8  -4   1   27.60    5.10
  -8  -4   1   25.00    4.50
   8  -4  -1   24.10    4.20
  -8  -4   1   26.30    4.30
  -8   4   1   20.70    4.00
   8   4  -1   20.40    2.80
   8   4  -1   21.00    4.40
   8   4  -1   28.90   10.00
   8   4  -1   21.90    4.00
   8   4  -1   24.20    4.90
  -8   4   1   16.70    7.80
  -8   4   1   24.30    5.20
  -7  -4   1   30.10    4.10
  -7  -4   1   27.30    4.30
   7  -4  -1   21.30    4.00
   7  -4  -1   29.40    4.80
  -7  -4   1   28.20    3.70
  -7  -4   1   26.40    4.70
   7  -4  -1   26.70    4.10
  -7  -4   1   16.60    6.70
   7   4  -1   36.50    3.30
  -7   4   1   26.90    9.30
   7   4  -1   43.70    5.00
   7   4  -1   34.60    5.20
  -7   4   1   22.50    4.30
   7   4  -1   29.00    9.00
  -7   4   1   32.30    4.60
   7   4  -1   40.60    5.00
   6  -4  -1   10.80    2.70
  -6  -4   1    3.90    2.10
  -6  -4   1   10.20    2.70
   6  -4  -1   16.90    3.50
  -6  -4   1    9.70    2.20
  -6  -4   1   17.80    6.50
  -6  -4   1   10.80    2.20
   6  -4  -1   11.30    2.50
  -6   4   1    8.30    2.40
   6   4  -1    5.30    2.20
  -6   4   1    5.10    1.80
   6   4  -1    4.70    1.50
   6   4  -1    6.00    1.90
   6   4  -1    4.00    4.00
   6   4  -1   10.10    2.40
  -6   4   1    4.30    1.00
  -6   4   1    8.10    5.30
  -5  -4   1  131.79   13.50
   5  -4  -1  133.39    9.60
  -5  -4   1  140.69    9.70
   5  -4  -1  150.88   10.20
  -5  -4   1  133.19    9.20
   5  -4  -1  125.69    9.20
   5   4  -1  131.99    9.40
  -5   4   1  136.49   10.10
  -5   4   1  136.39   14.70
   5   4  -1  151.88   10.20
   5   4  -1  154.18    9.90
   5   4  -1  135.29    8.90
   5   4  -1  136.89   10.20
  -5   4   1  145.79    9.60
   4  -4  -1  169.98   11.30
  -4  -4   1  193.68   11.20
   4  -4  -1  177.88   11.70
  -4  -4   1  145.79   14.30
  -4  -4   1  157.68   11.40
   4  -4  -1  175.28   11.10
   4  -4  -1  195.58   12.00
   4   4  -1  189.18   11.60
  -4   4   1  201.68   17.00
   4   4  -1  179.48   11.90
  -4   4   1  188.98   11.90
   4   4  -1  191.48   16.50
   4   4  -1  191.88   12.40
  -3  -4   1    8.90    3.70
   3  -4  -1    3.70    1.40
  -3  -4   1    5.40    1.50
   3  -4  -1    4.30    1.60
  -3  -4   1    6.50    1.60
   3  -4  -1    7.80    1.50
   3  -4  -1    5.50    1.50
   3   4  -1    3.60    1.40
   3   4  -1    3.30    1.20
  -3   4   1    1.10    1.00
   3   4  -1    2.00    1.00
   3   4  -1    4.60    3.20
   3   4  -1    3.00    1.40
  -3   4   1    5.00    1.30
  -3   4   1    6.50    3.20
  -2  -4   1  287.47   20.40
   2  -4  -1  300.67   18.00
   2  -4  -1  313.67   17.40
   2  -4  -1  320.17   17.80
  -2  -4   1  267.57   17.20
  -2  -4   1  311.27   17.70
   2  -4  -1  293.87   17.60
   2   4  -1  243.38   15.00
  -2   4   1  245.18   18.40
   2   4  -1  264.87   15.50
   2   4  -1  260.27   18.50
  -2   4   1  244.78   15.10
   2   4  -1  270.97   15.60
  -2   4   1  283.47   15.60
   1  -4  -1  161.38    9.50
  -1  -4   1  150.98    9.00
  -1  -4   1  155.68    9.20
  -1  -4   1  153.68    9.50
   1  -4  -1  164.98   11.80
  -1  -4   1  140.09   11.80
   1  -4  -1  160.78    9.30
  -1   4   1  175.68   12.80
   1   4  -1  177.88   13.30
  -1   4   1  190.58   10.40
   1   4  -1  162.58   10.30
   1   4  -1  180.48   10.20
   1   4  -1  170.08   10.60
   0  -4  -1 1160.88   61.69
   0  -4  -1 1054.89   61.79
   0  -4  -1 1104.79   63.49
   0  -4  -1 1201.98   61.69
   0  -4   1 1037.40   62.09
   0  -4  -1 1110.99   61.79
   0  -4   1 1205.48   61.89
   0  -4   1 1079.59   64.59
   0  -4  -1 1108.79   62.39
   0   4  -1 1175.88   63.59
   0   4  -1 1200.58   66.69
   0   4  -1 1039.10   63.79
   0   4   1 1217.98   65.49
   0   4   1 1159.68   63.29
   0   4   1 1033.00   65.09
   0   4   1 1209.88   64.19
   0   4   1 1178.68   63.29
   1  -4   1  155.98    8.80
  -1  -4  -1  144.49    8.20
  -1  -4  -1  138.39    9.60
   1  -4   1  138.19    8.30
  -1  -4  -1  122.29    7.90
  -1  -4  -1  121.19    9.80
   1  -4   1  118.19   10.90
  -1  -4  -1  136.29    8.10
   1   4   1  117.39    7.80
  -1   4  -1  114.09    7.80
   1   4   1  128.29    7.10
   1   4   1  124.69    9.10
   1   4   1  134.89    9.20
   1   4   1  120.99    7.10
  -1   4  -1  115.69   10.30
  -1   4  -1  121.39    7.60
  -2  -4  -1  245.48   15.70
  -2  -4  -1  289.27   15.60
  -2  -4  -1  268.27   15.70
   2  -4   1  287.47   15.90
  -2  -4  -1  271.27   16.30
   2  -4   1  272.47   16.00
  -2  -4  -1  279.87   17.50
   2   4   1  343.97   18.40
   2   4   1  304.67   20.80
   2   4   1  301.07   20.70
  -2   4  -1  347.97   19.00
   2   4   1  330.67   18.80
  -2   4  -1  293.67   22.10
   2   4   1  326.27   18.30
   2   4   1  345.27   19.30
  -2   4  -1  328.27   19.20
  -3  -4  -1  169.98   10.40
  -3  -4  -1  165.58   12.50
   3  -4   1  178.08   11.10
  -3  -4  -1  165.58   10.90
  -3  -4  -1  172.68   10.40
   3  -4   1  174.98   10.60
   3  -4   1  154.78   10.40
  -3  -4  -1  177.18   10.50
  -3   4  -1  152.68   10.40
   3   4   1  190.78   11.40
   3   4   1  176.38   11.10
  -3   4  -1  168.98   10.90
   3   4   1  176.78   10.10
   3   4   1  177.78   10.60
   3   4   1  145.49   12.90
   3   4   1  162.18   10.00
  -3   4  -1  166.28   14.30
   4  -4   1  135.59    9.00
   4  -4   1  133.79    9.10
   4  -4   1  143.39    9.50
  -4  -4  -1  112.49    8.70
  -4  -4  -1  152.68    9.70
  -4  -4  -1  139.39    9.00
  -4  -4  -1  140.59    8.70
  -4  -4  -1  144.29   12.00
  -4   4  -1  124.89   13.00
   4   4   1  129.89    8.50
   4   4   1  134.49    9.10
   4   4   1  140.99    8.30
  -4   4  -1  132.99    9.20
   4   4   1  106.89   11.50
   4   4   1  116.79    8.20
   4   4   1  133.39    9.60
  -4   4  -1  146.09    8.70
   5  -4   1   62.19    5.30
  -5  -4  -1   68.39    6.10
  -5  -4  -1   62.49    5.10
  -5  -4  -1   75.49    5.60
   5  -4   1   55.89    5.70
  -5  -4  -1   60.59    5.20
  -5  -4  -1   71.49    8.70
   5  -4   1   69.19    5.60
  -5   4  -1   53.99    5.00
   5   4   1   39.20    8.10
   5   4   1   56.59    4.40
  -5   4  -1   53.99    9.40
   5   4   1   47.50    4.20
   5   4   1   43.20    4.60
  -5   4  -1   53.19    3.90
   5   4   1   47.10    5.00
  -5   4  -1   54.59    4.50
  -5   4  -1   47.10    5.10
  -6  -4  -1   84.69    6.30
   6  -4   1   78.89    6.40
   6  -4   1   78.89    6.60
  -6  -4  -1   73.39    6.30
  -6  -4  -1   68.49    6.20
  -6  -4  -1   65.09    6.90
  -6  -4  -1   88.79   12.90
   6  -4   1   91.29    7.30
  -6   4  -1   98.89   12.80
  -6   4  -1  102.19    7.10
  -6   4  -1  108.49    7.70
  -6   4  -1   93.19    6.40
  -6   4  -1   89.29    7.70
   6   4   1   72.89   12.30
   6   4   1   90.99    7.90
   6   4   1   84.89    6.80
  -7  -4  -1  207.78   20.20
  -7  -4  -1  241.98   15.30
  -7  -4  -1  228.28   15.20
  -7  -4  -1  239.68   15.00
   7  -4   1  235.38   15.40
   7  -4   1  234.08   15.50
   7  -4   1  207.78   15.90
  -7   4  -1  217.58   16.70
   7   4   1  241.68   22.90
  -7   4  -1  249.68   14.80
  -7   4  -1  261.07   16.40
   7   4   1  250.07   17.10
  -7   4  -1  262.07   18.80
   7   4   1  245.28   15.70
  -7   4  -1  249.88   16.00
  -7   4  -1  267.17   23.40
  -8  -4  -1   22.40    4.10
   8  -4   1   23.80    4.00
  -8  -4  -1   20.60    3.70
   8  -4   1   16.90    4.10
  -8  -4  -1   15.20    3.30
  -8  -4  -1   20.90    7.20
   8  -4   1   23.90    4.50
   8   4   1   28.50    5.10
  -8   4  -1   21.90    8.70
   8   4   1   17.30    8.00
  -8   4  -1   25.40    2.80
  -8   4  -1   26.10    4.00
  -8   4  -1   16.80    4.40
  -8   4  -1   27.40    4.50
  -8   4  -1   33.10    6.60
   8   4   1   24.90    3.90
  -9  -4  -1  122.49   18.00
   9  -4   1  102.29    8.90
  -9  -4  -1   99.69    8.60
  -9  -4  -1   98.99    8.80
   9  -4   1  100.69    9.20
  -9   4  -1   91.49   10.00
   9   4   1   85.59   17.30
   9   4   1   90.69    8.80
  -9   4  -1   88.19   16.90
  -9   4  -1   75.09    8.40
  -9   4  -1   92.39    6.20
   9   4   1   72.69    7.40
  10  -4   1   94.99    9.10
  10  -4   1   83.39    8.60
 -10  -4  -1   89.49    8.60
 -10  -4  -1   84.39   16.10
 -10  -4  -1   88.09    8.20
  10   4   1   65.39    9.10
 -10   4  -1   85.19    8.60
  10   4   1   75.69    7.60
 -10   4  -1   56.69   13.50
  10   4   1  111.29   20.30
 -10   4  -1   82.59    9.80
 -11  -4  -1   23.00   13.10
  11  -4   1   13.40    4.20
 -11  -4  -1   16.20    4.00
  11  -4   1   18.30    4.80
 -11   4  -1   33.10   12.50
  11   4   1   10.80    3.60
  11   4   1   11.90    4.20
  11   4   1   17.50   10.20
 -11   4  -1   19.20    5.10
 -11   4  -1   19.70    6.10
  12  -4   1   40.60    7.30
  12  -4   1   50.39    7.80
 -12  -4  -1   42.20    7.00
  12   4   1   37.80    6.70
 -12   4  -1   40.20    9.10
  12   4   1   42.90    8.30
 -12   4  -1   35.20   13.70
 -12   4  -1   42.20    7.70
 -13  -4  -1   39.00    7.20
  13  -4   1   33.00    6.90
  13  -4   1   49.20    8.50
  13   4   1   18.60    6.10
  13   4   1   58.19    8.50
 -13   4  -1   29.40    7.50
 -13   4  -1   31.90    9.00
  14  -4   1   -4.10    3.40
  14  -4   1   14.10    5.10
 -14  -4  -1   11.10    4.80
  14   4   1    9.90    5.10
 -14   4  -1    7.30    5.50
 -14   4  -1   -0.90    3.40
  14   4   1    1.20    3.40
 -14  -5   1    0.50    3.30
  14  -5  -1    0.50    3.60
 -14   5   1    4.90    4.70
  14   5  -1    1.50    4.30
 -14   5   1    4.50    4.20
 -14   5   1    3.70    9.20
  14   5  -1   -2.80    3.10
  13  -5  -1   14.80    4.90
 -13  -5   1    9.40    4.50
  13  -5  -1    2.90    4.20
 -13   5   1   13.70    5.70
  13   5  -1   23.80    6.30
  13   5  -1   22.20   14.90
  13   5  -1   15.70    5.00
 -13   5   1   28.80    8.00
 -13   5   1   13.80   11.90
  12  -5  -1   -2.10    2.70
  12  -5  -1    2.70    3.50
 -12  -5   1   -0.10    2.70
 -12   5   1    2.20    7.60
  12   5  -1    0.30    2.80
 -12   5   1    1.70    3.20
  12   5  -1   -1.70    7.00
 -12   5   1    5.90    4.50
  12   5  -1   -4.00    3.00
 -11  -5   1   33.00    6.20
 -11  -5   1   26.20   12.10
  11  -5  -1   30.80    5.90
  11  -5  -1   32.50    6.30
 -11   5   1   35.80    6.60
  11   5  -1   54.69   16.80
 -11   5   1   34.90    7.90
  11   5  -1   28.20    5.30
 -11   5   1   43.10   13.90
  11   5  -1   41.70    7.80
  10  -5  -1   53.49    7.30
  10  -5  -1   41.40    6.90
 -10  -5   1   71.29    7.40
 -10  -5   1   47.30   13.80
  10   5  -1   72.89   18.50
 -10   5   1   70.99   16.90
 -10   5   1   53.19    9.70
 -10   5   1   75.09    8.30
  10   5  -1   51.49    7.00
  10   5  -1   56.69    8.50
  -9  -5   1   93.99   17.10
   9  -5  -1   70.09    7.60
   9  -5  -1   81.69    8.50
  -9  -5   1   66.49    6.90
  -9  -5   1   63.89    7.20
   9  -5  -1   65.19    7.20
   9   5  -1   72.49    7.10
  -9   5   1   67.09    7.80
   9   5  -1   57.79    8.40
   9   5  -1   69.09   15.20
  -9   5   1   69.99    7.00
  -9   5   1   84.39   16.90
   8  -5  -1  258.07   16.60
  -8  -5   1  222.38   23.20
  -8  -5   1  262.27   17.20
   8  -5  -1  214.88   17.00
   8  -5  -1  239.38   16.90
  -8  -5   1  267.07   16.60
   8   5  -1  224.68   24.50
   8   5  -1  253.17   17.10
  -8   5   1  200.98   23.80
  -8   5   1  272.97   17.80
   8   5  -1  235.18   15.90
  -8   5   1  223.78   15.90
   7  -5  -1   71.49    6.80
   7  -5  -1   74.59    7.30
  -7  -5   1   88.39    7.40
   7  -5  -1   67.89    6.90
  -7  -5   1   82.19   14.00
   7   5  -1   74.79   14.00
   7   5  -1   71.39    6.40
  -7   5   1   71.19    7.20
  -7   5   1   76.09   14.40
  -7   5   1   65.29    6.10
  -7   5   1   69.19    4.70
   7   5  -1   61.59    6.80
   7   5  -1   77.39    7.00
   6  -5  -1   44.40    4.80
  -6  -5   1   41.50    4.50
   6  -5  -1   55.19    5.30
  -6  -5   1   54.29   10.70
  -6  -5   1   52.69    4.40
   6  -5  -1   48.80    5.50
  -6  -5   1   46.50    5.10
  -6   5   1   49.30   11.30
   6   5  -1   40.60    9.50
  -6   5   1   50.29    4.60
   6   5  -1   41.50    5.20
   6   5  -1   40.90    4.30
   6   5  -1   36.80    5.20
  -6   5   1   47.80    5.10
   6   5  -1   34.70    5.30
   5  -5  -1   22.90    3.50
  -5  -5   1   23.20    3.10
   5  -5  -1   23.00    3.30
  -5  -5   1   24.00    3.40
  -5  -5   1   15.30    5.60
  -5  -5   1   21.80    2.90
   5  -5  -1   24.30    4.00
   5   5  -1   21.20    4.10
   5   5  -1   22.10    3.00
  -5   5   1   20.10    3.00
   5   5  -1   24.60    4.00
  -5   5   1   19.20    6.80
   5   5  -1   24.10    3.10
   5   5  -1   11.80    5.90
  -5   5   1   26.40    4.20
   4  -5  -1   37.70    3.60
  -4  -5   1   36.90    3.60
  -4  -5   1   51.59    8.80
   4  -5  -1   34.50    3.30
  -4  -5   1   23.30    2.60
  -4  -5   1   29.30    3.20
   4  -5  -1   30.90    3.60
  -4   5   1   49.10    9.20
   4   5  -1   31.20    3.20
  -4   5   1   32.40    3.60
  -4   5   1   27.90    3.50
   4   5  -1   30.90    3.30
   4   5  -1   36.80    7.80
   4   5  -1   32.60    3.70
  -3  -5   1   28.80    3.00
  -3  -5   1   26.70    2.90
  -3  -5   1   25.30    5.70
   3  -5  -1   31.20    3.60
   3  -5  -1   26.10    2.90
   3  -5  -1   34.10    3.40
   3  -5  -1   31.20    3.20
  -3   5   1   50.59    4.50
   3   5  -1   47.90    7.90
   3   5  -1   51.59    4.00
  -3   5   1   51.79    8.60
   3   5  -1   50.29    4.40
  -3   5   1   55.59    4.30
  -2  -5   1  201.18   11.50
  -2  -5   1  166.18   11.60
   2  -5  -1  178.88   11.40
  -2  -5   1  196.38   11.30
   2  -5  -1  190.48   11.80
   2  -5  -1  208.38   11.80
  -2  -5   1  176.28   14.70
  -2   5   1  188.88   11.80
  -2   5   1  176.88   11.40
  -2   5   1  174.58   14.80
   2   5  -1  190.38   11.30
   2   5  -1  201.18   15.10
   2   5  -1  198.08   12.30
  -1  -5   1 2922.51  162.08
   1  -5  -1 2870.01  162.18
   1  -5  -1 3069.59  162.78
  -1  -5   1 3191.68  161.98
  -1  -5   1 2829.22  162.28
  -1  -5   1 2682.93  165.08
   1  -5  -1 3064.79  161.98
  -1   5   1 2968.50  171.68
   1   5  -1 3154.38  168.68
   1   5  -1 3154.18  169.08
  -1   5   1 3075.69  168.58
   1   5  -1 3013.90  168.28
   1   5  -1 3063.09  172.18
   0  -5   1  280.07   14.90
   0  -5  -1  281.07   15.70
   0  -5  -1  239.78   16.90
   0  -5  -1  281.67   14.80
   0  -5  -1  227.88   14.70
   0  -5  -1  235.88   14.80
   0  -5   1  257.87   15.20
   0  -5  -1  249.58   14.90
   0  -5   1  242.68   18.00
   0   5   1  283.47   18.60
   0   5   1  257.67   16.10
   0   5  -1  291.17   16.40
   0   5  -1  275.97   16.70
   0   5   1  323.87   19.10
   0   5   1  296.97   17.10
   0   5   1  269.67   16.10
   0   5  -1  289.37   19.70
   1  -5   1 4806.22  261.87
  -1  -5  -1 4886.41  257.77
  -1  -5  -1 4468.45  257.77
   1  -5   1 4895.31  258.47
  -1  -5  -1 4593.04  257.67
  -1  -5  -1 4754.52  257.87
  -1  -5  -1 4072.49  259.47
  -1  -5  -1 5155.18  258.47
   1  -5   1 4737.33  258.07
   1   5   1 4744.43  255.17
  -1   5  -1 5041.40  253.27
  -1   5  -1 4608.44  257.17
   1   5   1 4588.84  253.47
   1   5   1 4748.92  252.67
   1   5   1 4032.00  254.87
   1   5   1 4555.04  252.67
  -2  -5  -1  156.48    9.60
  -2  -5  -1  143.29   11.40
   2  -5   1  164.68    9.90
  -2  -5  -1  140.39    9.70
  -2  -5  -1  162.88   10.20
   2  -5   1  178.78   14.10
   2  -5   1  177.48   10.70
   2  -5   1  165.18   10.10
  -2  -5  -1  173.08    9.90
  -2   5  -1  186.38   14.50
   2   5   1  181.88   11.00
  -2   5  -1  161.58   11.10
   2   5   1  170.78   10.20
   2   5   1  190.38   10.20
  -2   5  -1  184.28   10.80
   2   5   1  172.38   10.80
   2   5   1  166.18   13.00
   2   5   1  147.49   12.70
  -3  -5  -1  476.25   26.80
  -3  -5  -1  506.75   27.10
   3  -5   1  491.95   27.30
   3  -5   1  404.36   27.10
  -3  -5  -1  517.95   29.90
  -3  -5  -1  513.85   27.70
   3  -5   1  407.96   27.50
  -3  -5  -1  474.05   27.00
   3   5   1  486.75   28.00
  -3   5  -1  461.35   32.40
   3   5   1  477.35   27.40
   3   5   1  502.15   27.40
   3   5   1  451.65   30.90
  -3   5  -1  498.05   28.00
  -3   5  -1  492.65   28.50
   3   5   1  493.65   27.50
   3   5   1  499.05   28.40
  -4  -5  -1  115.29    7.90
  -4  -5  -1  123.59    8.50
   4  -5   1  105.69    8.50
  -4  -5  -1  112.19    7.80
  -4  -5  -1  127.69   10.70
   4  -5   1  104.59    7.90
  -4  -5  -1  123.09    7.80
   4  -5   1  121.59    8.10
   4   5   1  111.89    7.50
   4   5   1  100.69    8.30
   4   5   1  118.09    7.50
  -4   5  -1  113.09   12.50
  -4   5  -1  116.89    8.50
   4   5   1  106.79   11.20
  -4   5  -1  123.59    8.10
   4   5   1  130.09    8.90
   5  -5   1    1.10    1.30
  -5  -5  -1    4.30    1.50
  -5  -5  -1    5.80    1.50
  -5  -5  -1    5.30    3.30
  -5  -5  -1    3.20    1.70
  -5  -5  -1    3.50    1.50
   5  -5   1    3.30    1.60
   5  -5   1    5.20    1.90
  -5   5  -1    2.80    1.40
  -5   5  -1    1.70    3.80
   5   5   1    1.50    2.80
   5   5   1    1.30    0.90
   5   5   1    0.80    1.10
   5   5   1    3.90    1.80
  -5   5  -1    2.50    1.60
  -6  -5  -1  585.74   36.20
  -6  -5  -1  634.14   36.50
  -6  -5  -1  624.74   37.30
  -6  -5  -1  625.24   36.10
  -6  -5  -1  658.63   41.70
   6  -5   1  656.13   36.50
   6  -5   1  627.44   37.20
   6  -5   1  590.74   36.40
  -6   5  -1  604.24   34.90
   6   5   1  621.74   41.70
   6   5   1  589.84   35.90
  -6   5  -1  562.84   35.70
   6   5   1  575.24   34.50
  -6   5  -1  717.33   37.80
  -6   5  -1  587.74   34.10
  -6   5  -1  576.14   42.20
  -7  -5  -1  376.66   22.80
  -7  -5  -1  377.86   28.70
  -7  -5  -1  358.36   22.40
   7  -5   1  353.56   22.90
  -7  -5  -1  361.76   23.00
   7  -5   1  374.26   23.10
   7  -5   1  377.16   23.80
  -7   5  -1  288.07   21.00
  -7   5  -1  321.27   28.00
  -7   5  -1  346.27   20.40
  -7   5  -1  338.17   19.50
   7   5   1  318.87   27.70
   7   5   1  322.17   20.10
  -7   5  -1  314.57   20.80
   7   5   1  369.06   22.00
   8  -5   1   64.29    6.90
  -8  -5  -1   49.90    6.00
   8  -5   1   59.09    6.00
  -8  -5  -1   45.30    5.30
  -8  -5  -1   49.50    6.30
  -8  -5  -1   39.90   10.00
   8  -5   1   56.99    6.90
  -8   5  -1   53.29   12.90
  -8   5  -1   37.60    6.10
   8   5   1   50.09    5.00
  -8   5  -1   34.90    5.60
  -8   5  -1   46.10    5.50
   8   5   1   41.60   11.50
   8   5   1   39.30    6.20
  -8   5  -1   39.20    7.70
  -8   5  -1   38.90    3.70
   9  -5   1   69.49    7.20
  -9  -5  -1   78.19    7.40
  -9  -5  -1   65.79   13.90
  -9  -5  -1   70.39    6.80
   9  -5   1   67.49    7.30
  -9   5  -1   58.69   14.30
  -9   5  -1   64.79    5.00
   9   5   1   51.39    6.50
  -9   5  -1   67.59    7.50
   9   5   1   65.29    8.50
  -9   5  -1   64.39   10.00
 -10  -5  -1   59.69    7.00
  10  -5   1   57.79    7.80
 -10  -5  -1   56.69   13.30
  10  -5   1   61.89    8.10
 -10  -5  -1   63.29    6.90
  10   5   1   36.10    6.90
 -10   5  -1   62.49    9.10
 -10   5  -1   40.50    8.20
  10   5   1   69.19   16.20
 -10   5  -1   53.89   13.30
  10   5   1   40.10    5.80
 -11  -5  -1   62.29    8.50
  11  -5   1   68.69    8.50
  11  -5   1   69.79    9.30
 -11   5  -1   68.19   17.10
  11   5   1   79.39   10.20
  11   5   1   89.39   19.90
 -11   5  -1   77.29    8.90
  11   5   1   67.69    8.50
 -11   5  -1   71.39   11.40
  12  -5   1   65.89    8.90
 -12  -5  -1   39.60    6.90
  12  -5   1   48.80    7.80
 -12   5  -1   62.29   11.00
  12   5   1   74.39   19.10
  12   5   1   46.70    8.40
 -12   5  -1   49.99    8.20
  12   5   1   39.30    6.90
 -12   5  -1   54.39   15.90
  13  -5   1   19.30    5.30
 -13  -5  -1   10.20    4.30
  13  -5   1   16.00    4.80
  13   5   1   15.40    5.80
  13   5   1    5.40    3.50
 -13   5  -1    5.40    4.30
 -13   5  -1    2.00    7.50
 -13   5  -1    8.10    5.80
  14  -5   1   12.40    5.30
  14  -5   1   15.40    5.40
 -14  -5  -1   26.10    6.20
 -14   5  -1   38.20   10.10
  14   5   1   21.70    6.90
 -14   5  -1   33.90    8.20
  14   5   1   30.80    6.90
  14  -6  -1   16.50    5.70
 -14  -6   1   31.30    7.60
  14   6  -1   11.60    4.80
 -14   6   1   39.20   14.70
 -14   6   1   23.00    7.90
 -14   6   1   18.10    6.50
  14   6  -1   21.10    6.80
  13  -6  -1   85.69   10.60
 -13  -6   1   73.69   10.60
 -13   6   1   72.49   11.00
  13   6  -1   65.79   10.70
 -13   6   1   81.19   12.70
  13   6  -1   71.79    9.70
 -13   6   1   90.69   21.80
  13   6  -1   87.39   23.40
  12  -6  -1    3.50    3.10
 -12  -6   1    4.50    3.40
  12  -6  -1    6.00    3.80
 -12   6   1   15.70    5.30
  12   6  -1    2.90    3.10
 -12   6   1   -1.80    3.60
  12   6  -1    8.50    9.70
  12   6  -1    9.10    4.80
 -12   6   1    0.70    8.10
 -11  -6   1   57.69   15.80
  11  -6  -1   57.79    7.80
  11  -6  -1   62.59    8.80
 -11  -6   1   52.79    8.00
  11   6  -1   47.90   16.50
  11   6  -1   58.99    7.50
 -11   6   1   75.49   10.40
 -11   6   1   66.29   17.30
 -11   6   1   54.29   10.00
  11   6  -1   47.60    8.30
 -10  -6   1    9.20    7.50
 -10  -6   1    4.00    2.80
  10  -6  -1    2.80    3.10
  10  -6  -1    9.10    3.60
  10   6  -1    6.60    8.00
 -10   6   1   10.00   10.10
  10   6  -1    7.00    3.80
  10   6  -1    4.40    2.80
 -10   6   1    4.10    2.90
 -10   6   1    6.20    4.90
   9  -6  -1   57.59    7.80
  -9  -6   1   70.39   14.60
   9  -6  -1   67.79    8.80
  -9  -6   1   70.59    6.70
  -9  -6   1   54.69    6.70
   9  -6  -1   57.19    7.30
  -9   6   1   45.30    6.90
   9   6  -1   55.09    7.90
   9   6  -1   59.79   15.20
  -9   6   1   65.79    6.50
  -9   6   1   43.10   13.50
   9   6  -1   54.39    6.00
   8  -6  -1   62.29    7.00
  -8  -6   1   66.09    6.30
  -8  -6   1   57.49    6.30
   8  -6  -1   57.99    6.40
   8  -6  -1   62.49    6.90
  -8  -6   1   72.09    6.90
  -8  -6   1   77.49   14.30
   8   6  -1   69.99   15.40
   8   6  -1   55.79    7.90
  -8   6   1   74.59    7.90
  -8   6   1   76.69    5.00
  -8   6   1   79.99    7.00
   8   6  -1   68.99    6.60
  -8   6   1   66.09   14.80
  -7  -6   1   59.79    6.10
  -7  -6   1   60.09    6.00
   7  -6  -1   70.09    6.60
   7  -6  -1   71.69    7.00
  -7  -6   1   59.69    5.80
  -7  -6   1   51.49   11.30
   7  -6  -1   55.09    6.00
   7   6  -1   58.69    6.90
  -7   6   1   77.69    6.60
   7   6  -1   86.39    7.60
   7   6  -1   68.09    6.30
  -7   6   1   54.89   12.40
   7   6  -1   70.39   13.50
  -7   6   1   75.59    7.30
  -6  -6   1   62.59    6.30
  -6  -6   1   80.39    6.40
  -6  -6   1   87.39    7.10
  -6  -6   1   88.09   13.30
   6  -6  -1   65.69    7.00
   6  -6  -1   72.39    6.40
   6  -6  -1   84.19    6.90
  -6   6   1   67.09    6.70
   6   6  -1   79.49   13.50
  -6   6   1   74.69   14.00
   6   6  -1   72.29    6.10
   6   6  -1   74.49    7.00
  -6   6   1   76.39    6.30
   5  -6  -1  315.97   18.90
  -5  -6   1  297.37   18.80
  -5  -6   1  299.07   17.80
  -5  -6   1  291.17   23.40
   5  -6  -1  272.37   18.20
   5  -6  -1  301.67   19.10
  -5  -6   1  312.57   18.80
  -5  -6   1  302.57   18.40
   5   6  -1  254.57   22.30
  -5   6   1  268.87   23.50
   5   6  -1  218.68   16.20
  -5   6   1  277.57   17.40
   5   6  -1  280.77   17.50
  -5   6   1  292.47   17.00
   5   6  -1  280.57   17.00
  -4  -6   1  453.15   26.80
   4  -6  -1  497.25   27.40
  -4  -6   1  466.85   26.80
  -4  -6   1  406.76   26.50
  -4  -6   1  448.66   26.00
  -4  -6   1  435.66   31.40
   4  -6  -1  440.56   26.50
   4  -6  -1  476.95   27.00
  -4   6   1  406.26   25.90
   4   6  -1  463.15   26.00
   4   6  -1  390.06   25.30
   4   6  -1  434.46   25.10
  -4   6   1  446.56   31.70
   4   6  -1  420.06   30.90
  -4   6   1  474.15   25.60
   3  -6  -1  198.78   12.20
  -3  -6   1  188.38   11.90
   3  -6  -1  209.18   12.10
  -3  -6   1  184.18   12.10
  -3  -6   1  188.98   11.80
  -3  -6   1  192.18   15.60
  -3  -6   1  179.28   11.20
  -3   6   1  207.38   16.90
   3   6  -1  189.78   11.60
  -3   6   1  184.88   12.30
   3   6  -1  207.88   16.60
  -3   6   1  178.28   11.80
  -2  -6   1  705.93   40.90
  -2  -6   1  760.02   40.80
   2  -6  -1  731.13   40.90
   2  -6  -1  703.83   41.80
   2  -6  -1  736.43   41.40
  -2  -6   1  762.02   41.30
   2  -6  -1  769.42   45.60
  -2  -6   1  683.73   45.00
   2  -6  -1  686.13   41.00
  -2   6   1  776.32   49.30
   2   6  -1  766.22   49.40
   2   6  -1  806.12   45.00
  -2   6   1  828.82   45.50
  -2   6   1  822.92   45.20
  -1  -6   1   17.80    2.50
   1  -6  -1   26.80    2.60
  -1  -6   1   28.60    2.80
  -1  -6   1   27.60    2.40
   1  -6  -1   23.40    5.30
   1  -6  -1   28.40    2.60
  -1  -6   1   22.50    5.20
   1  -6  -1   21.40    2.90
   1  -6  -1   23.80    2.60
  -1   6   1   19.20    4.70
   1   6  -1   21.60    2.30
  -1   6   1   23.50    2.30
   1   6  -1   17.30    2.60
   1   6  -1   33.90    6.30
   1   6  -1   22.60    2.00
   0  -6  -1 1617.94   91.09
   0  -6  -1 1653.33   88.29
   0  -6   1 1625.24   92.29
   0  -6  -1 1596.04   88.09
   0  -6  -1 1644.44   88.09
   0  -6   1 1578.04   88.09
   0  -6  -1 1540.55   88.19
   0  -6   1 1480.35   88.49
   0  -6  -1 1625.64   88.89
   0   6   1 1667.83   79.49
   0   6  -1 1506.25   79.99
   0   6   1 1303.17   80.29
   0   6   1 1315.17   82.39
   0   6  -1 1307.37   83.29
   0   6  -1 1496.05   79.69
   1  -6   1   46.10    3.50
   1  -6   1   37.00    6.50
  -1  -6  -1   62.39    5.80
   1  -6   1   46.60    3.90
  -1  -6  -1   37.10    3.20
  -1  -6  -1   41.20    3.30
  -1  -6  -1   31.40    3.20
  -1  -6  -1   43.30    3.20
  -1  -6  -1   52.59    4.00
   1   6   1   58.09    4.30
   1   6   1   44.80    5.90
  -1   6  -1   53.29    4.20
   1   6   1   45.30    3.30
  -1   6  -1   47.00    3.80
   1   6   1   46.50    5.90
  -1   6  -1   53.99    8.50
   1   6   1   44.00    3.30
   2  -6   1   68.39    5.60
  -2  -6  -1   74.19    4.90
   2  -6   1   61.79    5.10
  -2  -6  -1   79.49    5.10
  -2  -6  -1   73.19    7.10
   2  -6   1   77.49    9.00
  -2  -6  -1   71.59    5.10
  -2   6  -1   85.09    6.50
   2   6   1   99.09    6.60
   2   6   1   88.59    8.70
   2   6   1   82.19    6.20
   2   6   1   88.39    5.70
  -2   6  -1   81.09    9.60
   2   6   1   94.69    5.80
   2   6   1   91.79    8.70
  -2   6  -1   95.19    6.40
  -3  -6  -1   14.10    2.10
  -3  -6  -1   15.10    2.30
   3  -6   1   14.50    2.30
  -3  -6  -1   17.80    2.70
  -3  -6  -1   18.80    4.20
  -3  -6  -1   16.00    2.10
   3  -6   1   15.10    2.40
   3  -6   1   12.30    2.40
   3   6   1   23.90    3.30
  -3   6  -1   20.70    2.60
  -3   6  -1   15.50    2.70
   3   6   1   18.30    2.00
  -3   6  -1   23.70    6.50
   3   6   1   21.40    2.00
   3   6   1   19.40    2.30
   3   6   1   19.50    4.80
  -3   6  -1   15.90    2.60
  -4  -6  -1  599.84   36.40
  -4  -6  -1  653.83   37.00
   4  -6   1  624.24   36.70
  -4  -6  -1  700.53   36.40
  -4  -6  -1  544.85   36.10
  -4  -6  -1  625.64   39.50
   4  -6   1  679.13   36.60
   4  -6   1  665.93   37.30
   4   6   1  641.44   36.30
   4   6   1  659.93   36.50
  -4   6  -1  682.13   37.80
   4   6   1  603.84   37.60
  -4   6  -1  593.74   42.50
   4   6   1  619.44   37.90
   4   6   1  639.54   36.50
  -4   6  -1  690.43   37.20
   4   6   1  674.43   42.00
  -5  -6  -1   20.40    2.90
   5  -6   1   17.10    3.30
  -5  -6  -1   26.20    3.60
  -5  -6  -1   15.90    2.70
  -5  -6  -1   26.50    6.00
   5  -6   1   16.00    2.90
  -5  -6  -1   20.50    3.50
   5  -6   1   21.10    3.10
   5   6   1   17.10    3.30
   5   6   1   12.30    2.20
   5   6   1    8.20    4.50
  -5   6  -1   12.50    2.80
  -5   6  -1   19.80    6.70
  -5   6  -1   10.50    2.40
   5   6   1   11.20    2.10
   6  -6   1   88.99    7.30
   6  -6   1  107.79    7.80
  -6  -6  -1   93.09    7.30
   6  -6   1   79.39    7.70
  -6  -6  -1   93.49   11.20
  -6  -6  -1   96.19    7.10
  -6  -6  -1   87.89    7.00
  -6  -6  -1   89.19    7.80
  -6   6  -1   97.49    8.20
   6   6   1   87.99    8.10
   6   6   1   86.39    7.00
   6   6   1   95.29   12.60
  -6   6  -1  114.79   14.00
  -6   6  -1  109.89    7.70
   6   6   1  104.29    7.40
   7  -6   1  119.89    9.30
  -7  -6  -1  112.59    8.70
   7  -6   1  125.49    9.50
  -7  -6  -1  109.59    8.90
  -7  -6  -1  128.29   13.50
   7  -6   1  116.39    9.80
  -7   6  -1   96.49    8.80
   7   6   1   93.39   14.90
  -7   6  -1  111.19   17.60
  -7   6  -1  114.39    8.20
   7   6   1  108.39    7.90
  -7   6  -1   97.09    7.10
   7   6   1   97.59    9.10
  -8  -6  -1  276.27   17.90
  -8  -6  -1  257.27   23.90
   8  -6   1  276.87   18.30
   8  -6   1  287.97   18.50
   8  -6   1  232.38   18.80
  -8  -6  -1  279.97   17.80
  -8  -6  -1  297.57   18.30
  -8   6  -1  263.77   16.70
   8   6   1  229.18   16.10
  -8   6  -1  250.57   15.30
   8   6   1  238.68   24.40
   8   6   1  253.47   18.00
  -8   6  -1  259.67   25.50
  -8   6  -1  264.57   18.00
  -9  -6  -1   82.39    7.60
   9  -6   1   68.79    7.40
  -9  -6  -1   78.69    7.40
   9  -6   1   73.89    7.70
  -9  -6  -1   71.19   14.20
   9   6   1   70.09    9.10
  -9   6  -1   48.10    9.10
  -9   6  -1   65.89    7.90
   9   6   1   85.99    7.10
  -9   6  -1   73.09   15.30
  -9   6  -1   71.59    5.50
   9   6   1   78.79   16.10
 -10  -6  -1   24.80    4.80
  10  -6   1   25.60    5.50
 -10  -6  -1   24.20    4.50
 -10  -6  -1   32.70    9.40
  10  -6   1   23.60    5.10
 -10   6  -1   23.40    5.50
 -10   6  -1   19.90    6.30
 -10   6  -1   36.20   11.40
  10   6   1   17.00    3.90
  10   6   1   21.30    5.10
  10   6   1   11.80    8.80
 -11  -6  -1    1.30    2.10
  11  -6   1   -0.20    2.80
  11  -6   1   -1.00    2.70
 -11   6  -1    0.50    7.40
  11   6   1    1.90    2.70
  11   6   1   -8.20    5.60
 -11   6  -1    5.00    3.80
 -11   6  -1   -0.40    3.60
  11   6   1   -2.00    2.50
  12  -6   1    9.80    4.60
  12  -6   1    7.50    3.80
 -12  -6  -1    9.60    3.80
 -12   6  -1    5.60    5.00
  12   6   1    9.30    4.60
  12   6   1   11.90   10.70
 -12   6  -1   13.80   10.20
 -12   6  -1    6.70    4.40
  12   6   1   12.40    4.60
  13  -6   1   37.00    7.00
 -13  -6  -1   47.00    7.80
  13  -6   1   32.60    6.90
  13   6   1   21.70    5.80
  13   6   1   29.00    6.90
 -13   6  -1   39.00    9.20
  13   6   1   25.30   12.90
 -13   6  -1   23.80    6.30
 -13   6  -1   25.20   12.40
 -14  -6  -1   20.60    5.60
  14  -6   1  -11.50    5.20
  14  -6   1   25.70    6.80
  14   6   1   20.30    5.90
  14   6   1   27.90    7.60
 -14   6  -1   33.00    8.00
  14   6   1   53.59   18.00
 -14   6  -1   37.50   10.40
  14  -7  -1    2.00    4.40
  14  -7  -1   -2.50    3.40
 -14  -7   1    1.70    3.80
  14   7  -1   10.90   12.20
  14   7  -1   -0.10    4.60
  14   7  -1   -0.40    3.60
 -14   7   1    2.80    4.30
 -14   7   1   11.60   10.00
 -14   7   1    9.50    5.90
  13  -7  -1   22.10    5.90
  13  -7  -1   22.20    6.00
 -13  -7   1   17.00    5.40
 -13   7   1   19.50    6.40
  13   7  -1   25.00   14.20
 -13   7   1   22.50   12.70
  13   7  -1   14.10    6.00
 -13   7   1   13.40    5.40
  13   7  -1   18.30    5.40
  12  -7  -1   42.50    8.00
 -12  -7   1   41.80    7.20
  12  -7  -1   46.30    7.30
 -12   7   1   59.69    9.90
  12   7  -1   60.19    8.30
  12   7  -1   57.39   18.10
 -12   7   1   54.69   10.30
  12   7  -1   60.79    9.90
 -12   7   1   85.59   20.20
  11  -7  -1   42.50    7.30
 -11  -7   1   36.80    6.80
 -11  -7   1   46.40   14.80
  11  -7  -1   45.40    7.20
  11   7  -1   27.40   13.10
 -11   7   1   21.90    6.60
 -11   7   1   46.20   14.80
 -11   7   1   30.90    7.10
  11   7  -1   32.90    5.80
  11   7  -1   36.70    7.20
 -10  -7   1  106.19   10.20
  10  -7  -1  113.19   10.70
  10  -7  -1  115.09   10.30
 -10  -7   1  142.09   22.20
 -10   7   1  142.69   24.00
  10   7  -1  123.29   22.40
  10   7  -1  102.29    9.50
  10   7  -1  112.49   10.90
 -10   7   1  105.79   10.90
   9  -7  -1   16.20    4.10
  -9  -7   1   10.70    3.20
   9  -7  -1   17.20    4.50
  -9  -7   1   57.09   12.00
   9  -7  -1   15.50    4.10
  -9  -7   1   15.80    3.50
   9   7  -1   15.90    8.50
  -9   7   1    9.20    4.00
   9   7  -1   10.00    2.90
  -9   7   1    6.40    7.70
   9   7  -1   12.70    4.20
  -9   7   1   11.90    3.50
   8  -7  -1  209.48   15.00
  -8  -7   1  220.68   14.90
  -8  -7   1  199.68   15.20
   8  -7  -1  232.08   16.20
  -8  -7   1  219.68   21.60
   8  -7  -1  220.28   15.50
   8   7  -1  192.88   14.40
   8   7  -1  148.09   12.50
   8   7  -1  193.78   21.70
  -8   7   1  183.48   11.20
  -8   7   1  192.98   22.30
  -8   7   1  215.28   14.80
  -8   7   1  184.58   13.00
  -7  -7   1  153.88   11.60
  -7  -7   1  153.58   11.70
   7  -7  -1  157.68   11.40
  -7  -7   1  125.09   15.80
   7  -7  -1  164.38   11.80
   7  -7  -1  171.58   12.80
  -7  -7   1  157.28   11.20
  -7   7   1  148.09   12.30
  -7   7   1  145.89   18.50
  -7   7   1  171.78   11.70
   7   7  -1  156.58   12.60
   7   7  -1  157.48   18.70
   7   7  -1  185.88   11.80
   6  -7  -1   21.40    4.00
  -6  -7   1   16.70    3.60
  -6  -7   1   15.50    6.10
  -6  -7   1   23.20    3.70
  -6  -7   1   19.80    3.50
   6  -7  -1   19.00    3.30
   6  -7  -1   25.60    4.40
  -6  -7   1   20.20    3.80
  -6   7   1   28.90    4.10
   6   7  -1   22.20    3.40
  -6   7   1   19.00    3.70
   6   7  -1   15.80    7.10
   6   7  -1   24.10    4.50
  -6   7   1   20.40    8.00
  -5  -7   1  610.14   33.80
  -5  -7   1  611.34   39.70
   5  -7  -1  584.04   34.10
   5  -7  -1  546.25   34.30
   5  -7  -1  580.44   33.50
  -5  -7   1  564.94   33.90
  -5  -7   1  578.04   33.90
  -5  -7   1  535.85   33.70
  -5   7   1  582.14   35.30
  -5   7   1  586.34   34.70
  -5   7   1  594.34   42.20
   5   7  -1  527.15   35.00
   5   7  -1  624.04   34.80
   5   7  -1  609.24   34.30
   5   7  -1  644.24   42.00
   4  -7  -1   21.80    3.40
   4  -7  -1   19.90    3.00
  -4  -7   1   17.90    2.30
  -4  -7   1   17.10    3.00
  -4  -7   1   16.10    5.20
   4  -7  -1   16.80    2.90
  -4  -7   1   20.30    3.00
  -4  -7   1   14.60    2.70
   4   7  -1   19.30    5.90
  -4   7   1   12.80    2.50
  -4   7   1   15.90    2.70
  -4   7   1   16.70    5.80
   4   7  -1   13.00    2.20
   4   7  -1   12.30    2.60
  -3  -7   1    5.30    1.20
   3  -7  -1    6.40    1.70
  -3  -7   1    1.50    2.70
  -3  -7   1    4.00    1.40
   3  -7  -1    3.40    1.60
  -3  -7   1    6.20    1.60
  -3  -7   1    5.10    1.20
  -3  -7   1    3.50    1.60
   3  -7  -1    7.10    2.00
   3  -7  -1    5.90    1.80
   3   7  -1    5.90    1.60
  -3   7   1   11.30    2.50
  -3   7   1    9.20    2.00
  -3   7   1    9.30    2.20
  -3   7   1   15.20    5.20
   3   7  -1   10.40    4.50
  -2  -7   1   89.39    6.90
  -2  -7   1   89.49   10.10
  -2  -7   1   95.59    6.70
   2  -7  -1   98.19    6.80
   2  -7  -1   96.19   10.60
   2  -7  -1  105.89    6.60
   2  -7  -1   97.89    7.10
  -2  -7   1   96.49    6.60
   2   7  -1   86.89    6.10
   2   7  -1   82.49   10.00
   2   7  -1   85.49    6.00
  -2   7   1   93.89   10.20
  -2   7   1   90.49    6.60
  -2   7   1   93.89    6.30
   1  -7  -1  556.24   33.20
   1  -7  -1  502.75   29.00
   1  -7  -1  508.45   29.90
  -1  -7   1  501.35   29.00
  -1  -7   1  433.36   28.60
  -1  -7   1  527.05   33.10
   1  -7  -1  530.65   29.30
  -1  -7   1  516.05   29.30
   1  -7  -1  513.95   29.00
   1   7  -1  488.85   25.80
  -1   7   1  424.36   29.60
   1   7  -1  442.26   30.20
  -1   7   1  416.96   25.70
   1   7  -1  455.95   25.40
   1   7  -1  462.55   26.40
   0  -7  -1   26.50    2.80
   0  -7   1   29.60    6.50
   0  -7  -1   33.50    3.10
   0  -7   1   28.70    3.00
   0  -7  -1   32.90    3.00
   0  -7  -1   33.00    3.00
   0  -7  -1   35.80    3.60
   0  -7   1   36.10    2.90
   0  -7  -1   42.60    6.70
   0  -7   1   38.80    3.40
   0   7   1   37.00    3.00
   0   7   1   26.80    5.60
   0   7   1   39.10    3.00
   0   7  -1   38.60    3.60
   0   7  -1   40.10    7.10
   0   7  -1   38.00    3.20
  -1  -7  -1  474.45   27.30
   1  -7   1  469.35   31.80
   1  -7   1  534.45   28.10
  -1  -7  -1  436.96   27.10
  -1  -7  -1  484.45   27.10
   1  -7   1  470.25   27.30
  -1  -7  -1  470.25   27.90
  -1  -7  -1  475.55   27.10
   1   7   1  441.96   27.40
  -1   7  -1  485.85   32.20
  -1   7  -1  480.45   27.50
   1   7   1  487.45   26.40
   1   7   1  471.35   30.10
   1   7   1  443.26   26.40
  -1   7  -1  477.95   26.90
  -2  -7  -1   53.09    4.60
   2  -7   1   62.69    4.60
   2  -7   1   51.29    9.10
   2  -7   1   60.09    5.00
  -2  -7  -1   53.79    6.40
  -2  -7  -1   55.49    4.30
  -2  -7  -1   60.39    4.40
  -2  -7  -1   52.29    4.10
   2   7   1   68.39    4.30
   2   7   1   55.89    4.30
   2   7   1   60.39    5.00
  -2   7  -1   60.49    5.20
  -2   7  -1   56.49    9.30
   2   7   1   70.19    5.10
  -2   7  -1   59.69    4.80
   2   7   1   65.29    7.40
  -3  -7  -1 1081.79   62.09
  -3  -7  -1 1128.19   61.99
   3  -7   1 1084.19   62.89
  -3  -7  -1 1156.68   62.69
   3  -7   1 1060.69   62.29
  -3  -7  -1 1127.59   65.39
   3  -7   1 1082.69   62.29
  -3  -7  -1 1092.19   62.09
   3  -7   1 1201.28   69.19
  -3   7  -1 1140.19   69.39
   3   7   1 1115.49   63.39
  -3   7  -1 1152.38   63.79
  -3   7  -1 1147.19   63.19
   3   7   1 1048.50   66.99
   3   7   1 1189.88   62.59
   3   7   1 1085.19   62.49
   3   7   1 1117.79   62.89
  -4  -7  -1  159.98   11.00
  -4  -7  -1  184.98   11.10
  -4  -7  -1  187.78   11.40
   4  -7   1  174.28   11.40
  -4  -7  -1  171.08   14.30
  -4  -7  -1  161.68   11.70
   4  -7   1  171.88   12.00
   4  -7   1  175.48   11.50
  -4   7  -1  166.68   16.70
   4   7   1  164.48   15.30
  -4   7  -1  183.48   11.40
   4   7   1  176.18   10.60
   4   7   1  156.98   10.60
  -4   7  -1  181.98   12.00
   4   7   1  167.38   10.60
  -5  -7  -1  152.28    9.80
  -5  -7  -1  131.29   12.70
  -5  -7  -1  155.08   10.30
   5  -7   1  148.39   10.50
   5  -7   1  136.79    9.90
  -5  -7  -1  129.79    9.30
  -5  -7  -1  112.39    9.20
   5  -7   1  137.29    9.70
  -5   7  -1  166.88   12.30
   5   7   1  194.28   12.70
   5   7   1  185.68   16.80
   5   7   1  162.08   11.20
   5   7   1  181.28   11.40
  -5   7  -1  171.28   17.70
  -5   7  -1  168.18   11.70
   5   7   1  178.68   10.60
   6  -7   1   25.20    4.60
  -6  -7  -1   24.40    3.60
   6  -7   1   14.60    3.10
  -6  -7  -1   17.60    5.90
  -6  -7  -1   21.30    3.20
  -6  -7  -1   24.90    4.20
   6  -7   1   22.30    3.80
  -6  -7  -1   26.20    3.60
  -6   7  -1   21.30    7.60
   6   7   1   32.70    3.50
   6   7   1   21.80    4.20
  -6   7  -1   40.80    4.80
  -6   7  -1   25.60    4.10
   6   7   1   26.00    3.60
   6   7   1   31.50    8.40
   7  -7   1  196.08   14.20
  -7  -7  -1  192.28   13.10
  -7  -7  -1  186.78   13.20
   7  -7   1  199.48   13.60
  -7  -7  -1  190.28   13.00
  -7  -7  -1  193.78   18.20
   7  -7   1  195.78   13.60
  -7   7  -1  192.18   20.70
  -7   7  -1  177.48   11.90
   7   7   1  179.78   19.30
  -7   7  -1  189.58   12.80
   7   7   1  209.38   14.50
   7   7   1  191.58   12.70
  -7   7  -1  184.18   13.70
  -8  -7  -1  233.88   16.00
  -8  -7  -1  232.18   16.10
   8  -7   1  255.17   17.70
   8  -7   1  227.08   16.40
   8  -7   1  249.88   16.80
  -8  -7  -1  241.18   22.40
  -8  -7  -1  246.88   16.30
   8   7   1  268.27   25.00
  -8   7  -1  256.77   25.00
   8   7   1  232.58   15.80
  -8   7  -1  241.28   17.10
   8   7   1  227.98   17.20
  -8   7  -1  246.38   15.90
  -8   7  -1  223.28   14.60
  -9  -7  -1    7.20    2.70
   9  -7   1   11.70    3.50
  -9  -7  -1   10.50    6.90
  -9  -7  -1    7.10    2.90
   9  -7   1    5.50    2.70
  -9   7  -1   17.40    9.50
  -9   7  -1    9.60    2.20
   9   7   1    3.00    3.10
  -9   7  -1   12.60    5.00
   9   7   1   14.20    3.40
  -9   7  -1   15.40    4.50
   9   7   1    2.80    5.80
 -10  -7  -1  102.59   22.50
 -10  -7  -1   76.29    8.00
 -10  -7  -1   78.39    7.90
  10  -7   1   76.69    8.50
  10  -7   1   81.79    9.60
 -10   7  -1   80.49    9.10
  10   7   1   83.09    8.40
 -10   7  -1   63.99   11.10
  10   7   1   84.59    9.30
 -10   7  -1   87.09   19.00
  10   7   1   82.39   17.20
 -11  -7  -1   23.40    5.00
  11  -7   1   29.90    5.90
  11  -7   1   25.20    5.70
  11   7   1   33.90    6.80
 -11   7  -1   21.90    5.60
 -11   7  -1   34.20    8.30
  11   7   1   22.50   11.50
 -11   7  -1   37.00   13.40
  11   7   1   27.20    5.60
  12  -7   1   49.50    8.30
  12  -7   1   57.39    8.50
 -12  -7  -1   55.89    8.20
 -12   7  -1   51.59   16.40
  12   7   1   50.29   16.10
 -12   7  -1   67.69   10.60
 -12   7  -1   66.69   11.60
  12   7   1   32.90    7.30
  12   7   1   54.09    7.80
  13  -7   1    2.90    2.80
 -13  -7  -1    1.20    3.10
  13  -7   1    1.60    3.20
  13   7   1   -6.30    9.00
 -13   7  -1    8.30    8.00
  13   7   1    2.70    3.30
  13   7   1   -5.60    2.40
 -13   7  -1    2.80    3.60
 -13   7  -1   -1.40    4.20
 -14  -7  -1    3.20    3.20
  14  -7   1   -3.00    3.60
  14  -7   1    3.90    4.30
  14   7   1    0.80    3.50
 -14   7  -1    1.80    3.60
  14   7   1    3.30    4.40
 -14   7  -1    1.30    5.00
  14  -8  -1   18.90    6.50
 -14  -8   1   18.80    5.90
 -14   8   1   21.40    6.70
 -14   8   1   32.80    9.70
  14   8  -1   18.80    5.90
 -14   8   1   23.90   14.40
  14   8  -1   25.90    7.80
  14   8  -1   22.50   16.20
  13  -8  -1   38.10    7.60
  13  -8  -1   38.70    7.80
 -13  -8   1   31.50    6.50
 -13   8   1   17.90    5.70
 -13   8   1   27.10   14.60
  13   8  -1   25.70    7.40
  13   8  -1   28.40   14.60
 -13   8   1   20.70    7.80
  13   8  -1   20.40    5.60
  12  -8  -1    1.70    3.40
 -12  -8   1    3.00    2.90
  12  -8  -1   -1.60    3.20
  12   8  -1    1.50    9.40
 -12   8   1   -5.20    7.70
  12   8  -1    0.80    3.20
 -12   8   1    1.20    3.60
 -12   8   1    0.90    4.00
  12   8  -1   -5.50    2.60
  11  -8  -1   58.19    8.80
  11  -8  -1   53.69    8.10
 -11  -8   1   48.50    7.50
  11   8  -1   53.49   16.10
 -11   8   1   50.39   16.80
 -11   8   1   66.49   11.10
  11   8  -1   44.60    6.80
  11   8  -1   45.00    8.40
 -11   8   1   63.49    9.10
  10  -8  -1    5.20    3.40
 -10  -8   1    1.60    2.30
  10  -8  -1    2.60    2.40
 -10  -8   1   -0.10    5.50
 -10   8   1   -0.60    6.70
 -10   8   1   -1.60    2.00
  10   8  -1   -0.50    2.10
  10   8  -1    4.50    7.70
  10   8  -1    1.00    2.60
  -9  -8   1   65.29    8.20
   9  -8  -1   77.19    7.60
  -9  -8   1   77.89   15.40
  -9  -8   1   59.19    7.10
   9  -8  -1   78.19    8.00
   9  -8  -1   68.89    9.60
   9   8  -1   71.49    8.20
   9   8  -1   64.99   16.10
  -9   8   1   80.09   17.00
  -9   8   1   71.39    8.40
   9   8  -1   72.89    7.30
  -9   8   1   70.09    7.10
  -8  -8   1  183.38   13.50
   8  -8  -1  198.28   13.50
   8  -8  -1  211.48   14.80
   8  -8  -1  185.68   13.80
  -8  -8   1  159.08   12.60
  -8  -8   1  139.19   18.10
  -8   8   1  182.28   12.40
   8   8  -1  145.89   11.80
  -8   8   1  193.58   13.70
   8   8  -1  169.98   13.50
   8   8  -1  111.79   19.60
  -8   8   1  170.28   20.80
   7  -8  -1   31.50    5.40
  -7  -8   1   52.89    6.10
  -7  -8   1   20.30    7.80
   7  -8  -1   37.20    5.20
   7  -8  -1   34.70    5.80
  -7  -8   1   42.40    5.70
  -7  -8   1   42.60    4.90
   7   8  -1   39.20    6.00
  -7   8   1   40.40    5.30
  -7   8   1   43.40    6.30
  -7   8   1   55.69   13.60
   7   8  -1   46.80   11.80
   7   8  -1   49.99    5.00
  -6  -8   1   65.29    6.10
  -6  -8   1   67.49    5.80
  -6  -8   1   55.89    5.70
   6  -8  -1   58.39    6.40
  -6  -8   1   54.19   11.20
  -6  -8   1   57.29    5.70
   6  -8  -1   51.69    5.90
   6  -8  -1   54.99    5.50
  -6   8   1   57.69    5.70
   6   8  -1   55.39    5.20
  -6   8   1   62.29   12.90
  -6   8   1   58.09    6.20
   6   8  -1   55.19   11.40
   6   8  -1   53.69    7.00
   5  -8  -1   53.19    5.30
  -5  -8   1   62.69    5.60
  -5  -8   1   54.69    5.30
  -5  -8   1   69.69   11.70
  -5  -8   1   60.69    5.60
   5  -8  -1   62.09    6.10
  -5  -8   1   63.49    5.60
   5  -8  -1   54.79    5.60
   5   8  -1   52.59    5.00
  -5   8   1   43.20    4.70
  -5   8   1   39.10    5.60
   5   8  -1   58.99   11.70
  -5   8   1   45.80   10.40
   5   8  -1   53.59    5.40
   5   8  -1   47.70    4.40
  -4  -8   1   48.90    9.00
  -4  -8   1   31.30    3.90
  -4  -8   1   44.90    3.40
   4  -8  -1   44.00    4.70
   4  -8  -1   44.80    4.40
  -4  -8   1   39.40    4.00
  -4  -8   1   36.40    4.10
  -4  -8   1   43.80    4.00
   4  -8  -1   37.60    4.20
   4   8  -1   44.70    4.80
   4   8  -1   41.10    3.90
   4   8  -1   39.50    8.90
  -4   8   1   36.70    8.60
  -4   8   1   42.10    4.60
  -4   8   1   47.50    4.30
   3  -8  -1   88.69    6.50
  -3  -8   1   80.29    5.70
  -3  -8   1   78.29    6.00
   3  -8  -1   71.19    5.90
  -3  -8   1   79.89    6.00
  -3  -8   1   82.09    6.30
  -3  -8   1   77.19    9.80
   3  -8  -1   73.19    6.50
  -3  -8   1   83.69    5.70
   3  -8  -1   90.19   11.10
  -3   8   1   69.29    5.80
  -3   8   1   68.19    5.50
   3   8  -1   60.29   10.00
  -3   8   1   67.39    5.90
  -3   8   1   60.59   10.20
   3   8  -1   73.99    5.40
  -2  -8   1 1097.29   62.39
  -2  -8   1 1024.00   62.19
   2  -8  -1 1143.69   62.79
  -2  -8   1 1148.09   62.19
   2  -8  -1 1201.38   61.99
  -2  -8   1 1110.79   62.29
  -2  -8   1 1155.08   67.49
   2  -8  -1 1001.60   62.19
   2   8  -1  912.71   60.79
  -2   8   1 1005.10   56.09
  -2   8   1 1061.59   55.79
  -2   8   1 1000.60   61.09
   2   8  -1  956.60   55.19
  -1  -8   1  183.98   11.60
   1  -8  -1  176.68   14.80
   1  -8  -1  165.18   11.40
   1  -8  -1  174.18   11.10
  -1  -8   1  193.58   15.40
   1  -8  -1  169.48   11.20
  -1  -8   1  174.58   11.20
  -1  -8   1  191.68   11.20
   1   8  -1  189.98   12.30
   1   8  -1  208.18   17.20
  -1   8   1  221.38   12.50
   1   8  -1  189.18   12.00
   1   8  -1  201.98   12.90
  -1   8   1  212.38   16.70
   0  -8  -1  795.22   42.00
   0  -8   1  714.63   45.80
   0  -8   1  711.13   40.80
   0  -8  -1  754.62   40.90
   0  -8  -1  691.43   44.50
   0  -8   1  668.13   41.00
   0  -8  -1  763.02   41.20
   0  -8   1  662.83   41.40
   0  -8  -1  750.52   41.10
   0   8  -1  628.34   46.50
   0   8   1  734.53   46.60
   0   8   1  736.83   42.00
   0   8  -1  787.82   42.30
   0   8   1  813.52   42.10
   0   8  -1  752.12   42.70
  -1  -8  -1  939.81   51.59
  -1  -8  -1  897.91   51.39
   1  -8   1  980.60   52.39
   1  -8   1  893.01   52.39
   1  -8   1  991.10   51.69
  -1  -8  -1  900.01   52.39
  -1  -8  -1  870.71   54.79
  -1  -8  -1  887.31   51.69
   1  -8   1  896.51   56.69
  -1  -8  -1  922.81   51.49
   1   8   1  910.11   53.09
  -1   8  -1  812.32   54.39
  -1   8  -1  848.82   48.90
   1   8   1  876.71   48.40
   1   8   1  887.51   48.60
  -2  -8  -1  152.58    9.80
  -2  -8  -1  139.89    9.10
  -2  -8  -1  119.59    9.10
  -2  -8  -1  135.49    9.20
   2  -8   1  147.09    9.30
  -2  -8  -1  151.28    9.00
   2  -8   1  153.08   10.10
   2  -8   1  148.29   14.70
  -2  -8  -1  147.09   12.30
  -2   8  -1  188.28   16.30
   2   8   1  173.58   14.30
   2   8   1  171.38   11.20
   2   8   1  161.78   10.30
  -2   8  -1  174.68   10.90
   2   8   1  155.68   10.20
   2   8   1  175.08   11.10
  -2   8  -1  167.88   11.20
   3  -8   1  242.18   20.70
  -3  -8  -1  222.68   14.30
   3  -8   1  242.78   15.30
  -3  -8  -1  235.68   14.50
   3  -8   1  240.28   14.70
  -3  -8  -1  230.88   14.20
  -3  -8  -1  242.58   17.60
  -3   8  -1  210.78   19.00
   3   8   1  198.18   17.40
   3   8   1  215.38   12.90
   3   8   1  223.58   13.90
  -3   8  -1  209.58   14.10
   3   8   1  208.58   13.50
   3   8   1  223.58   13.00
  -3   8  -1  233.28   13.80
   4  -8   1  662.33   38.50
  -4  -8  -1  636.14   38.20
  -4  -8  -1  653.63   38.10
  -4  -8  -1  681.53   38.30
   4  -8   1  676.63   39.40
   4  -8   1  694.53   38.60
   4  -8   1  668.03   46.10
  -4  -8  -1  678.03   39.10
  -4  -8  -1  671.13   42.20
  -4   8  -1  671.43   39.40
   4   8   1  726.83   44.40
   4   8   1  671.43   38.00
   4   8   1  600.54   37.90
   4   8   1  644.54   38.00
  -4   8  -1  609.24   45.20
  -4   8  -1  714.23   39.50
  -4   8  -1  735.93   38.80
  -5  -8  -1  197.18   12.80
   5  -8   1  176.68   12.10
  -5  -8  -1  205.88   12.10
   5  -8   1  165.78   12.00
  -5  -8  -1  167.28   11.80
  -5  -8  -1  192.48   15.70
  -5  -8  -1  168.18   11.70
   5  -8   1  163.38   12.70
  -5   8  -1  176.78   11.90
   5   8   1  167.88   12.00
   5   8   1  162.78   10.00
  -5   8  -1  156.98   17.50
   5   8   1  144.89   15.70
  -5   8  -1  146.79   11.00
   5   8   1  163.88   10.40
   6  -8   1  289.47   17.60
  -6  -8  -1  225.08   20.20
   6  -8   1  246.28   16.80
  -6  -8  -1  274.17   16.70
  -6  -8  -1  267.57   17.60
  -6  -8  -1  253.67   16.70
   6  -8   1  277.97   18.00
  -6  -8  -1  261.27   16.80
  -6   8  -1  256.77   24.10
  -6   8  -1  298.07   17.10
   6   8   1  249.48   22.80
   6   8   1  278.67   16.20
   6   8   1  257.57   17.50
  -6   8  -1  209.78   17.00
   6   8   1  260.87   16.20
  -7  -8  -1    9.40    2.50
  -7  -8  -1    9.00    2.50
   7  -8   1    4.80    2.30
   7  -8   1    4.00    2.40
  -7  -8  -1    6.90    2.30
   7  -8   1    7.90    2.90
  -7  -8  -1   15.00    5.70
   7   8   1    7.30    5.90
  -7   8  -1    4.80    2.20
  -7   8  -1    8.60    3.30
   7   8   1    3.40    2.50
  -7   8  -1   12.50    7.00
   7   8   1    5.20    2.00
  -8  -8  -1   72.29    7.10
  -8  -8  -1   95.99   15.10
  -8  -8  -1   76.19    7.00
   8  -8   1   80.29    7.70
   8  -8   1   88.29    8.00
  -8  -8  -1   70.09    7.00
   8  -8   1   83.79    8.40
   8   8   1   59.49    6.30
  -8   8  -1   83.69    8.00
  -8   8  -1   79.79   15.20
  -8   8  -1   69.69    5.60
   8   8   1   74.19    8.20
   8   8   1   56.89   12.60
  -8   8  -1   66.69    6.50
  -9  -8  -1   83.69    7.60
  -9  -8  -1   69.49    7.30
   9  -8   1   86.09    7.80
  -9  -8  -1   69.59   14.10
   9  -8   1   79.39    8.10
   9   8   1   58.59    6.60
  -9   8  -1   70.89    5.80
  -9   8  -1   54.99   14.60
   9   8   1   54.39    8.50
   9   8   1   60.49   14.50
  -9   8  -1   75.29    8.20
  10  -8   1  100.89    9.60
  10  -8   1   88.39    9.50
 -10  -8  -1  105.89    9.40
 -10  -8  -1  100.49    9.20
 -10   8  -1  116.29   20.90
 -10   8  -1   88.99   13.70
  10   8   1  149.99   24.70
  10   8   1  120.79    9.90
 -10   8  -1  103.49   10.80
  10   8   1  101.29   10.70
  11  -8   1    9.30    3.90
 -11  -8  -1    6.00    3.00
  11  -8   1   10.80    4.50
  11   8   1    7.90    3.50
 -11   8  -1   12.80    6.00
 -11   8  -1   10.60    4.60
  11   8   1  -13.60    6.80
  11   8   1   11.50    4.50
 -11   8  -1   13.50   10.10
  12  -8   1    5.90    3.80
 -12  -8  -1    7.40    3.70
  12  -8   1   10.10    4.60
 -12   8  -1    5.80    8.00
  12   8   1   10.90    9.50
  12   8   1   13.70    4.60
 -12   8  -1    6.50    4.00
 -12   8  -1    9.20    5.50
  12   8   1    3.70    4.10
 -13  -8  -1    4.40    3.30
  13  -8   1    2.80    3.80
  13  -8   1    9.10    4.50
 -13   8  -1    0.00    4.80
  13   8   1    8.60   10.90
 -13   8  -1    2.10    3.90
  13   8   1    7.70    3.60
  13   8   1    4.20    4.30
 -13   8  -1   -1.10    7.50
  14  -8   1   15.30    6.00
 -14  -8  -1   17.70    5.30
  14  -8   1    9.10    4.80
  14   8   1   13.20    5.20
  14   8   1   10.40    4.70
 -14   8  -1   12.30    6.00
 -14   8  -1    7.30    5.50
  14   8   1   22.20   14.10
  14  -9  -1    8.20    5.00
 -14  -9   1   17.80    5.90
 -14   9   1   12.50    5.30
 -14   9   1   20.10    7.70
 -14   9   1    9.00   12.70
  14   9  -1   28.50   14.60
  14   9  -1   12.60    6.90
 -13  -9   1    0.30    2.80
  13  -9  -1   -3.50    2.90
  13  -9  -1   -3.90    2.90
 -13   9   1   -8.10    9.60
 -13   9   1    4.90    4.80
  13   9  -1   -4.20    2.60
  13   9  -1   11.50    5.30
  13   9  -1   -2.80    8.20
 -13   9   1   -1.60    2.90
  12  -9  -1   30.50    6.80
 -12  -9   1   48.10    7.60
  12  -9  -1   29.80    6.40
 -12   9   1   19.00    5.50
  12   9  -1   43.90    8.50
 -12   9   1   36.70    9.40
 -12   9   1   48.00   16.20
  12   9  -1   29.20    6.00
 -11  -9   1   22.20    5.30
  11  -9  -1   22.40    5.30
  11  -9  -1   26.90    6.50
 -11   9   1   14.20    4.90
  11   9  -1   14.10    4.20
  11   9  -1   22.70    5.80
  11   9  -1   19.00   12.70
 -11   9   1   30.70   14.10
 -10  -9   1   44.70   12.30
  10  -9  -1   10.90    4.60
 -10  -9   1   20.90    5.00
  10  -9  -1    9.50    3.90
  10   9  -1   10.30    4.30
 -10   9   1   16.60   10.20
 -10   9   1    7.90    3.50
  10   9  -1    8.30    8.80
  10   9  -1   13.20    3.90
  -9  -9   1   46.20   11.90
  -9  -9   1   56.89    6.80
   9  -9  -1   54.69    7.60
   9  -9  -1   41.20    7.20
  -9  -9   1   60.49    6.80
   9  -9  -1   70.19    7.20
   9   9  -1   44.10    7.20
   9   9  -1   32.90   10.60
  -9   9   1   53.39   15.30
  -9   9   1   42.40    6.20
  -9   9   1   50.19    7.50
   9   9  -1   37.60    5.60
   8  -9  -1   30.20    5.70
   8  -9  -1   49.30    6.10
  -8  -9   1   29.90    9.50
  -8  -9   1   31.80    5.10
  -8  -9   1   28.40    5.00
   8  -9  -1   34.70    6.20
   8   9  -1   34.80    5.10
  -8   9   1   36.70    6.00
   8   9  -1   37.10   11.60
  -8   9   1   38.30    5.40
   8   9  -1   36.40    6.30
  -8   9   1   46.70   14.00
  -7  -9   1    2.70    3.50
  -7  -9   1    4.70    2.00
   7  -9  -1    3.20    2.00
   7  -9  -1    5.60    2.60
  -7  -9   1    1.60    1.90
  -7  -9   1    6.00    2.40
   7  -9  -1    1.00    2.10
   7   9  -1   10.70    3.40
  -7   9   1    9.60    3.50
   7   9  -1    8.40    2.40
  -7   9   1   12.70    7.80
   7   9  -1   -3.20    3.90
  -7   9   1   10.50    2.70
  -6  -9   1  168.18   19.40
   6  -9  -1  249.58   16.50
  -6  -9   1  240.88   15.70
   6  -9  -1  206.78   15.60
  -6  -9   1  234.78   15.70
   6  -9  -1  235.98   15.30
  -6  -9   1  251.27   15.80
  -6  -9   1  247.68   15.60
  -6   9   1  218.38   15.40
   6   9  -1  229.78   16.20
   6   9  -1  235.48   15.00
  -6   9   1  251.17   16.40
  -6   9   1  235.68   23.70
   6   9  -1  217.68   22.20
   5  -9  -1  206.68   13.30
   5  -9  -1  205.38   13.50
  -5  -9   1  200.28   18.40
  -5  -9   1  183.18   13.30
  -5  -9   1  196.28   13.30
  -5  -9   1  197.48   13.20
   5  -9  -1  197.58   14.00
  -5  -9   1  191.88   13.20
   5   9  -1  191.68   13.40
  -5   9   1  199.58   13.50
   5   9  -1  183.28   19.00
   5   9  -1  176.78   12.10
  -5   9   1  203.58   12.90
  -5   9   1  151.48   18.50
   4  -9  -1  369.36   22.00
  -4  -9   1  376.66   21.10
   4  -9  -1  345.57   22.20
  -4  -9   1  387.16   27.60
   4  -9  -1  332.77   22.10
  -4  -9   1  359.06   21.70
   4  -9  -1  374.46   22.70
  -4  -9   1  374.66   22.40
   4  -9  -1  371.56   29.20
  -4  -9   1  329.87   22.10
  -4  -9   1  368.56   21.90
  -4   9   1  292.27   20.30
   4   9  -1  283.57   19.40
   4   9  -1  345.47   26.60
  -4   9   1  382.96   27.80
  -4   9   1  365.06   20.10
  -3  -9   1   37.90    3.10
   3  -9  -1   27.20    4.00
   3  -9  -1   22.10    7.20
  -3  -9   1   29.90    3.20
  -3  -9   1   31.90    3.30
  -3  -9   1   28.80    3.50
  -3  -9   1   28.00    3.50
   3  -9  -1   28.40    3.70
   3  -9  -1   30.30    3.30
  -3  -9   1   39.70    8.40
  -3   9   1   38.80    4.30
  -3   9   1   53.29   10.00
  -3   9   1   43.30    4.20
   3   9  -1   42.80    3.90
  -3   9   1   47.30    4.80
   3   9  -1   35.20    8.50
  -2  -9   1   23.20    3.30
   2  -9  -1   25.70    2.70
   2  -9  -1   25.90    3.30
  -2  -9   1   20.70    6.20
  -2  -9   1   22.60    3.30
  -2  -9   1   18.90    2.80
  -2  -9   1   27.10    3.30
   2  -9  -1   27.10    3.90
   2  -9  -1   27.20    3.70
   2  -9  -1   20.90    5.90
   2   9  -1   20.80    6.20
  -2   9   1   13.40    2.60
  -2   9   1   15.50    2.60
   2   9  -1   14.20    2.40
  -2   9   1   13.30    5.00
   2   9  -1   14.10    2.10
   1  -9  -1  125.49   12.30
   1  -9  -1  122.29    8.90
  -1  -9   1  115.99    8.60
   1  -9  -1  128.29    8.70
  -1  -9   1  138.29    9.10
   1  -9  -1  121.59    8.50
  -1  -9   1  140.99   12.70
  -1  -9   1  142.29    8.80
   1   9  -1  171.98   10.60
  -1   9   1  159.28   10.90
   1   9  -1  136.89   14.40
   1   9  -1  154.68    9.90
  -1   9   1  162.48   14.60
  -1   9   1  135.79    9.80
   0  -9   1  263.47   19.80
   0  -9   1  244.28   15.00
   0  -9   1  232.88   14.40
   0  -9  -1  242.48   14.50
   0  -9   1  216.18   14.10
   0  -9   1  224.88   14.40
   0  -9  -1  211.88   14.20
   0  -9  -1  258.87   18.70
   0  -9  -1  216.98   14.10
   0  -9  -1  248.28   14.50
   0   9   1  234.98   14.80
   0   9  -1  245.98   20.20
   0   9   1  252.27   19.80
   0   9  -1  255.87   15.00
   1  -9   1  137.69    9.70
   1  -9   1  137.69   13.60
  -1  -9  -1  125.09    8.80
  -1  -9  -1  130.09    9.10
  -1  -9  -1  143.19    9.00
  -1  -9  -1  144.89   12.40
  -1  -9  -1  138.89    8.90
  -1  -9  -1  134.69    9.90
   1  -9   1  140.99    9.30
   1  -9   1  137.19    9.00
   1   9   1  147.69    8.60
   1   9   1  126.69   12.60
  -1   9  -1  140.69    9.60
   1   9   1  128.19    8.50
  -1   9  -1  123.49    8.90
  -1   9  -1  131.69   14.10
  -2  -9  -1  138.89    8.90
  -2  -9  -1  120.49    9.00
   2  -9   1  130.79   14.20
   2  -9   1  138.89    9.80
  -2  -9  -1  139.19    9.50
  -2  -9  -1  121.29    8.90
  -2  -9  -1  148.79    9.10
  -2  -9  -1  151.78   12.70
   2  -9   1  146.29    9.20
  -2   9  -1  169.48   10.60
  -2   9  -1  154.18   10.80
   2   9   1  158.58   10.00
  -2   9  -1  149.99   15.80
   2   9   1  161.58    9.90
   2   9   1  153.68   14.20
   2   9   1  152.18   10.50
  -3  -9  -1  318.37   18.60
  -3  -9  -1  302.37   21.90
   3  -9   1  306.67   18.80
  -3  -9  -1  285.57   18.30
   3  -9   1  326.87   19.60
   3  -9   1  316.37   25.60
  -3   9  -1  317.87   19.00
   3   9   1  302.87   19.10
  -3   9  -1  310.27   19.60
   3   9   1  316.27   18.30
  -3   9  -1  333.27   25.80
   3   9   1  293.67   23.50
   3   9   1  304.37   18.20
   4  -9   1  293.67   17.50
  -4  -9  -1  285.27   17.20
   4  -9   1  276.37   17.50
  -4  -9  -1  282.97   21.10
   4  -9   1  275.07   18.20
  -4  -9  -1  288.57   17.30
  -4  -9  -1  273.87   17.10
   4  -9   1  267.87   24.40
  -4  -9  -1  269.17   17.70
  -4   9  -1  272.07   18.00
  -4   9  -1  296.57   17.30
  -4   9  -1  276.47   24.10
   4   9   1  278.07   17.60
  -4   9  -1  290.97   18.00
   4   9   1  249.68   16.30
   4   9   1  274.87   22.10
   4   9   1  265.77   16.50
  -5  -9  -1   88.19    8.10
  -5  -9  -1   92.69    7.60
   5  -9   1  111.99    8.20
  -5  -9  -1  101.49    7.70
  -5  -9  -1  108.19    7.80
  -5  -9  -1   92.99   11.00
   5  -9   1  108.29    8.10
   5  -9   1  119.59    9.20
   5   9   1  104.99   13.40
   5   9   1  118.09    8.30
   5   9   1  120.59    9.70
  -5   9  -1  121.49    8.90
  -5   9  -1  119.29    9.50
  -5   9  -1  119.49   15.40
   5   9   1  117.79    8.20
  -6  -9  -1    1.60    1.30
  -6  -9  -1    4.80    2.00
   6  -9   1    5.70    2.50
   6  -9   1    1.50    1.70
  -6  -9  -1    1.80    3.10
  -6  -9  -1    3.50    1.80
   6  -9   1    2.60    1.80
  -6  -9  -1    1.20    1.70
   6   9   1    5.20    2.00
   6   9   1    6.50    2.10
   6   9   1    9.10    2.90
   6   9   1   13.80    6.40
  -6   9  -1   10.60    6.20
  -6   9  -1    0.60    1.70
  -6   9  -1    7.20    2.30
  -7  -9  -1  336.77   19.80
   7  -9   1  318.27   20.10
   7  -9   1  338.07   20.40
  -7  -9  -1  279.27   19.20
  -7  -9  -1  304.07   19.40
   7  -9   1  267.67   20.50
  -7  -9  -1  303.97   24.90
  -7   9  -1  300.27   21.20
  -7   9  -1  301.07   28.90
  -7   9  -1  333.47   20.40
   7   9   1  305.07   19.60
   7   9   1  326.77   21.60
   7   9   1  345.97   28.50
  -8  -9  -1   74.29    6.60
  -8  -9  -1   68.19    6.30
   8  -9   1   61.79    7.50
  -8  -9  -1   60.99    6.50
   8  -9   1   59.99    7.60
  -8  -9  -1   59.79   11.50
   8  -9   1   64.19    7.30
   8   9   1   76.49   15.00
  -8   9  -1   64.29   15.00
   8   9   1   57.39    6.10
  -8   9  -1   70.39    6.60
   8   9   1   69.39    9.30
  -8   9  -1   60.19    8.20
   9  -9   1  172.98   12.40
  -9  -9  -1  158.18   11.90
  -9  -9  -1  154.28   18.20
   9  -9   1  161.18   12.80
  -9  -9  -1  135.19   11.60
   9   9   1  137.99   13.50
  -9   9  -1  194.78   28.40
  -9   9  -1  175.58   11.10
   9   9   1  153.78   12.00
   9   9   1  188.88   22.10
  -9   9  -1  164.58   13.70
  10  -9   1   85.89    9.00
  10  -9   1   85.49    8.80
 -10  -9  -1   77.69    8.10
 -10  -9  -1   85.99    8.30
  10   9   1   91.09    8.70
 -10   9  -1   87.59   11.70
  10   9   1   69.19   17.60
  10   9   1   96.29   10.40
 -10   9  -1  106.59   10.50
 -10   9  -1   94.09   19.50
  11  -9   1    7.30    3.70
  11  -9   1    9.30    4.00
 -11  -9  -1    8.20    3.30
  11   9   1   14.40   10.00
 -11   9  -1    9.10    6.00
  11   9   1   19.60    5.60
 -11   9  -1   13.50   11.90
  11   9   1   20.20    4.50
 -11   9  -1   19.60    5.40
 -12  -9  -1   34.80    6.50
  12  -9   1   34.30    7.00
  12  -9   1   43.60    7.80
  12   9   1   28.30    7.20
  12   9   1   36.10   14.60
 -12   9  -1   47.40   10.20
 -12   9  -1   58.59   18.90
 -12   9  -1   42.40    8.40
  12   9   1   28.90    5.80
 -13  -9  -1   35.00    6.50
  13  -9   1   30.30    7.00
  13  -9   1   34.50    7.50
  13   9   1   26.40    6.20
 -13   9  -1   35.70    9.90
 -13   9  -1   36.00    7.60
  13   9   1   29.90   16.30
  13   9   1   32.50    7.80
 -13   9  -1   28.90   14.20
  13 -10  -1   18.70    6.50
 -13 -10   1   20.50    5.60
  13  10  -1   -6.10    9.30
 -13  10   1   16.10    6.10
 -13  10   1   17.30   14.60
 -13  10   1   18.50    7.30
  13  10  -1   18.00    6.20
  13  10  -1   16.40    5.00
  12 -10  -1   12.30    4.50
  12 -10  -1    6.20    4.20
 -12 -10   1   15.20    4.90
  12  10  -1   17.10    6.10
 -12  10   1   17.10    6.90
 -12  10   1    7.70   10.70
  12  10  -1   24.90   13.50
 -12  10   1   18.50    5.50
  12  10  -1   10.60    4.00
  11 -10  -1   72.39    9.80
  11 -10  -1   92.29   10.20
 -11 -10   1   88.69    9.30
  11  10  -1   84.09   11.30
  11  10  -1   72.59    8.30
 -11  10   1   88.79   20.40
  11  10  -1   81.19   19.80
 -11  10   1  112.49   14.60
 -10 -10   1   16.10    8.50
  10 -10  -1   37.20    7.00
 -10 -10   1   45.20    7.00
  10 -10  -1   37.20    6.30
 -10  10   1   45.40    7.80
  10  10  -1   29.10    5.40
  10  10  -1   30.20    6.60
 -10  10   1   42.20   14.20
  10  10  -1   33.60   12.70
  -9 -10   1    9.70    3.60
  -9 -10   1    8.50    7.10
   9 -10  -1   20.30    5.00
   9 -10  -1   12.20    3.80
   9 -10  -1   12.20    4.40
  -9 -10   1   20.20    4.40
  -9  10   1   35.50   13.20
   9  10  -1   17.60    3.80
   9  10  -1   22.70   10.00
  -9  10   1   26.80    5.40
  -9  10   1   13.70    4.00
   9  10  -1   13.40    4.50
   8 -10  -1   72.89    7.10
  -8 -10   1   73.99    7.00
  -8 -10   1   59.99   12.80
   8 -10  -1   56.59    8.30
  -8 -10   1   63.19    6.90
   8 -10  -1   71.99    7.60
  -8  10   1   70.09   16.90
  -8  10   1   70.39    7.40
   8  10  -1  100.69    9.30
   8  10  -1   69.09    7.00
  -8  10   1   90.29    8.80
   8  10  -1   69.69   15.10
  -7 -10   1   81.99    8.10
  -7 -10   1  123.99   14.80
  -7 -10   1   98.49    8.40
   7 -10  -1   93.39    8.90
   7 -10  -1  102.09    8.80
   7 -10  -1   86.79    7.90
  -7 -10   1   92.59    7.90
  -7  10   1   89.49    8.30
  -7  10   1   94.59   17.00
  -7  10   1  106.89    9.30
   7  10  -1   96.89    7.90
   7  10  -1  108.09    9.60
   7  10  -1   87.79   16.60
  -6 -10   1   80.69    7.40
   6 -10  -1   82.69    8.10
  -6 -10   1   92.09    7.70
   6 -10  -1   85.09    7.70
  -6 -10   1   82.79    7.50
  -6 -10   1   92.99    7.80
   6 -10  -1   92.49    7.40
  -6 -10   1   87.69   14.10
   6  10  -1   79.49    6.60
   6  10  -1   85.99   15.30
   6  10  -1   72.99    7.40
  -6  10   1   79.19    7.00
  -6  10   1   71.99   14.60
  -6  10   1   75.49    7.50
  -5 -10   1   53.79    5.60
  -5 -10   1   60.59    5.90
   5 -10  -1   63.09    5.90
  -5 -10   1   56.99    5.80
  -5 -10   1   66.39    5.70
  -5 -10   1   73.99   12.60
   5 -10  -1   54.19    6.10
   5 -10  -1   64.29    6.20
  -5  10   1   75.19   14.20
   5  10  -1   68.59    7.00
  -5  10   1   70.59    6.40
   5  10  -1   70.39    6.00
   5  10  -1   56.39   11.70
  -5  10   1   72.19    6.80
  -4 -10   1  226.28   20.30
  -4 -10   1  244.98   15.50
   4 -10  -1  216.88   21.60
  -4 -10   1  252.87   15.50
   4 -10  -1  243.88   16.30
  -4 -10   1  258.47   15.00
  -4 -10   1  245.68   15.90
   4 -10  -1  221.88   15.40
  -4 -10   1  248.68   16.00
   4 -10  -1  247.38   15.90
  -4  10   1  271.27   23.60
   4  10  -1  259.87   23.00
  -4  10   1  262.87   16.70
   4  10  -1  281.37   16.60
  -4  10   1  259.77   17.40
  -4  10   1  251.37   17.30
  -3 -10   1   51.59    9.60
  -3 -10   1   56.39    5.30
  -3 -10   1   71.69    5.70
   3 -10  -1   61.79    5.70
  -3 -10   1   58.09    5.20
   3 -10  -1   77.49    6.30
   3 -10  -1   70.79    5.40
  -3 -10   1   58.59    5.20
   3 -10  -1   47.10   10.00
   3  10  -1   54.89    4.90
  -3  10   1   57.09    5.20
   3  10  -1   61.09    4.90
   3  10  -1   64.69   11.90
  -3  10   1   68.09   12.00
  -2 -10   1  369.86   23.80
  -2 -10   1  393.96   29.20
  -2 -10   1  413.76   24.20
   2 -10  -1  384.46   23.30
   2 -10  -1  416.86   24.40
  -2 -10   1  421.86   24.20
   2 -10  -1  410.56   24.00
  -2 -10   1  346.67   23.00
  -2 -10   1  453.95   23.90
   2 -10  -1  402.86   29.50
   2 -10  -1  397.16   23.90
   2  10  -1  417.16   23.20
  -2  10   1  407.66   29.80
  -2  10   1  362.96   23.50
  -2  10   1  446.06   24.30
   2  10  -1  363.46   23.40
   2  10  -1  376.06   29.30
   2  10  -1  410.16   25.30
   1 -10  -1  463.95   28.70
  -1 -10   1  467.15   28.70
   1 -10  -1  503.05   28.70
   1 -10  -1  481.55   33.40
   1 -10  -1  501.15   29.20
  -1 -10   1  518.95   29.10
  -1 -10   1  523.85   34.20
  -1 -10   1  478.95   28.70
  -1  10   1  644.44   33.60
   1  10  -1  605.44   33.30
   1  10  -1  577.44   39.10
   1  10  -1  553.54   32.50
  -1  10   1  494.15   32.30
  -1  10   1  491.95   37.60
   0 -10   1  148.69   11.30
   0 -10  -1  185.78   15.30
   0 -10   1  183.48   11.20
   0 -10   1  189.78   16.30
   0 -10   1  150.98   10.60
   0 -10  -1  187.98   11.20
   0 -10  -1  190.48   11.00
   0 -10   1  149.99   10.80
   0 -10  -1  145.49   10.80
   0 -10  -1  167.78   10.80
   0  10  -1  153.38   10.50
   0  10   1  169.98   10.40
   0  10   1  163.78   15.50
   0  10  -1  164.38   16.00
   0  10  -1  156.78   11.00
  -1 -10  -1 1170.58   65.49
   1 -10   1 1168.48   60.79
  -1 -10  -1 1018.70   60.99
   1 -10   1 1112.69   67.09
  -1 -10  -1 1044.60   60.69
  -1 -10  -1 1092.19   60.69
  -1 -10  -1 1009.90   60.69
   1 -10   1 1068.09   61.09
   1  10   1 1150.48   65.59
   1  10   1 1216.88   65.59
  -1  10  -1 1262.17   66.99
  -1  10  -1 1208.08   66.19
   1  10   1 1128.99   71.19
  -1  10  -1 1054.29   72.19
   2 -10   1  261.47   16.90
  -2 -10  -1  243.78   19.90
  -2 -10  -1  265.27   16.10
  -2 -10  -1  240.58   16.00
  -2 -10  -1  279.67   17.40
   2 -10   1  265.37   16.10
  -2 -10  -1  268.67   15.90
  -2 -10  -1  255.27   16.10
   2 -10   1  274.27   16.60
   2 -10   1  262.47   22.30
   2  10   1  267.47   16.00
  -2  10  -1  290.07   16.80
   2  10   1  270.57   21.40
   2  10   1  225.48   15.90
   2  10   1  268.37   16.70
  -2  10  -1  294.37   17.30
  -3 -10  -1  279.87   17.10
   3 -10   1  254.27   24.30
  -3 -10  -1  281.07   17.30
  -3 -10  -1  266.37   20.80
  -3 -10  -1  295.37   17.20
   3 -10   1  290.97   18.30
  -3 -10  -1  287.67   17.20
   3 -10   1  269.47   17.30
  -3  10  -1  247.88   18.00
  -3  10  -1  280.07   17.60
   3  10   1  286.57   17.00
  -3  10  -1  272.27   24.20
   3  10   1  316.47   17.80
   3  10   1  279.07   16.80
   3  10   1  281.87   22.70
  -4 -10  -1  251.07   15.20
   4 -10   1  215.38   16.10
  -4 -10  -1  247.78   15.30
  -4 -10  -1  244.88   19.40
   4 -10   1  266.07   15.70
   4 -10   1  226.38   22.50
  -4 -10  -1  235.58   15.30
  -4  10  -1  226.08   21.80
  -4  10  -1  227.68   15.50
   4  10   1  235.68   14.20
  -4  10  -1  244.58   15.00
   4  10   1  218.08   19.80
  -4  10  -1  213.88   15.50
   4  10   1  223.28   14.00
   4  10   1  230.68   15.20
   5 -10   1  290.07   17.70
   5 -10   1  304.47   26.30
   5 -10   1  268.57   17.60
  -5 -10  -1  246.68   17.00
   5 -10   1  249.97   18.20
  -5 -10  -1  264.87   17.10
  -5 -10  -1  297.47   21.70
  -5 -10  -1  280.27   17.00
  -5 -10  -1  273.97   17.80
  -5  10  -1  272.47   18.70
  -5  10  -1  296.87   26.30
   5  10   1  284.57   17.50
   5  10   1  277.67   17.20
   5  10   1  272.37   23.70
  -5  10  -1  289.97   18.00
  -6 -10  -1   88.39    7.70
  -6 -10  -1  107.39    8.80
   6 -10   1   95.89    8.00
   6 -10   1   90.89    8.00
  -6 -10  -1   98.89   11.40
  -6 -10  -1  103.29    8.00
  -6 -10  -1   94.69    7.80
   6 -10   1   97.49    8.80
   6  10   1   86.19    7.40
  -6  10  -1   95.39    8.00
   6  10   1  101.49    7.40
  -6  10  -1   97.29    8.70
   6  10   1   97.29    8.80
  -6  10  -1   89.89   16.10
   6  10   1  111.69   16.60
   7 -10   1  100.49    9.00
  -7 -10  -1   64.49    6.80
  -7 -10  -1   97.79   14.20
  -7 -10  -1   93.59    7.40
   7 -10   1   80.79    7.70
   7 -10   1   93.39    7.90
  -7 -10  -1   70.59    7.10
  -7  10  -1   91.79    8.60
   7  10   1   69.99    6.80
  -7  10  -1   87.19    7.70
  -7  10  -1  113.39   19.20
   7  10   1   95.69    8.70
   7  10   1   65.29   13.80
   8 -10   1   48.70    6.90
   8 -10   1   65.89    8.90
  -8 -10  -1   53.99    6.00
  -8 -10  -1   73.89   12.20
   8 -10   1   62.09    7.70
  -8 -10  -1   54.79    5.90
  -8 -10  -1   49.40    5.50
  -8  10  -1   57.39   15.10
   8  10   1   64.99    9.00
   8  10   1   67.39   14.40
  -8  10  -1   71.89    6.80
   8  10   1   59.19    6.30
  -8  10  -1   61.29    7.40
  -9 -10  -1   69.49    7.30
   9 -10   1   69.09    7.90
  -9 -10  -1   77.59    7.50
   9 -10   1   84.49    8.00
   9  10   1   74.99   16.10
   9  10   1   63.69    9.30
  -9  10  -1   76.09   17.00
  -9  10  -1   65.09    5.90
  -9  10  -1   72.39    8.20
   9  10   1   66.39    6.90
 -10 -10  -1  135.59   11.70
  10 -10   1  152.18   12.40
 -10 -10  -1  153.18   12.20
  10 -10   1  145.39   12.80
 -10  10  -1  153.68   13.90
  10  10   1  153.38   14.10
  10  10   1  173.98   26.90
  10  10   1  144.39   12.00
 -10  10  -1  179.08   29.10
  11 -10   1    1.70    3.40
  11 -10   1   -3.00    2.70
 -11 -10  -1    5.50    3.00
 -11  10  -1    0.40    3.80
  11  10   1   -0.90    2.60
  11  10   1    3.70    3.80
 -11  10  -1    1.00    3.30
  11  10   1   -5.50    6.90
 -11  10  -1  -10.00    5.80
 -12 -10  -1   33.20    6.50
  12 -10   1   59.19    8.40
  12 -10   1   36.30    7.80
  12  10   1   34.70    7.80
 -12  10  -1   46.10   10.30
 -12  10  -1   35.00   15.10
 -12  10  -1   38.30    7.70
  12  10   1   30.90    6.40
  13 -10   1   11.00    5.40
  13 -10   1   10.60    4.50
 -13 -10  -1   12.70    4.50
  13  10   1   26.20   13.70
 -13  10  -1    5.00    4.90
  13  10   1    7.30    4.00
 -13  10  -1   21.10   12.40
  13  10   1   -4.00    3.40
 -13  10  -1    2.70    4.40
 -13 -11   1    6.50    3.90
  13 -11  -1    6.20    4.80
 -13  11   1   17.30    7.30
  13  11  -1  -12.50    7.30
 -13  11   1   -0.40    3.50
 -13  11   1    5.20   10.50
  13  11  -1    7.80    5.30
  13  11  -1    2.10    3.40
  12 -11  -1   51.49    8.60
 -12 -11   1   31.30    6.50
  12  11  -1   36.00    6.40
  12  11  -1   53.39    9.20
 -12  11   1   43.80    8.70
  12  11  -1   34.70   15.20
 -12  11   1   75.49   19.80
  11 -11  -1   26.80    5.80
  11 -11  -1   10.60    4.60
 -11 -11   1   17.40    4.80
  11  11  -1   21.00    4.90
 -11  11   1   27.50    6.90
 -11  11   1   35.60   15.50
  11  11  -1   13.60   10.10
  11  11  -1   19.10    5.80
  10 -11  -1   31.10    6.60
  10 -11  -1   32.00    6.10
 -10 -11   1   32.80    6.30
 -10  11   1   22.40    5.60
 -10  11   1   17.60   10.20
  10  11  -1   24.90    6.00
  10  11  -1   22.90    4.70
  10  11  -1   30.80   12.30
   9 -11  -1  142.29   12.40
   9 -11  -1  142.09   13.10
   9 -11  -1  155.88   12.10
  -9 -11   1  146.99   18.50
  -9 -11   1  142.29   11.90
  -9  11   1  118.39   11.30
  -9  11   1   85.09   18.70
   9  11  -1  117.59   21.00
   9  11  -1  106.99   11.40
  -9  11   1  121.89   10.30
   9  11  -1  132.99   10.10
  -8 -11   1  103.69    9.10
   8 -11  -1  108.69   10.60
  -8 -11   1  107.29    9.40
  -8 -11   1  110.79   17.60
   8 -11  -1  117.59    9.60
   8 -11  -1   99.09    9.60
  -8  11   1   95.89   18.70
   8  11  -1   98.89   18.10
   8  11  -1  110.19    9.00
  -8  11   1  106.39   10.20
   8  11  -1  103.59   10.50
  -8  11   1  113.29    9.40
   7 -11  -1   83.99    7.80
   7 -11  -1   91.39    9.00
  -7 -11   1   82.29    8.00
  -7 -11   1   92.69    8.70
  -7 -11   1  105.99   16.60
  -7 -11   1   83.69    7.90
   7 -11  -1   94.39    8.40
  -7  11   1  107.19   19.10
   7  11  -1  108.39   18.70
   7  11  -1   93.69    9.20
  -7  11   1   97.29    9.20
  -7  11   1  101.09    8.60
   7  11  -1   86.09    7.80
   6 -11  -1  104.39    8.90
  -6 -11   1   87.29    7.50
   6 -11  -1   73.49    7.70
  -6 -11   1   78.09    7.50
   6 -11  -1   94.89    7.50
  -6 -11   1   79.79    7.40
  -6 -11   1   84.59    7.80
  -6 -11   1   81.69   13.60
  -6  11   1   72.29    7.90
   6  11  -1   87.09    8.20
  -6  11   1   95.19    7.80
   6  11  -1   80.89    7.00
   6  11  -1  102.79   17.20
  -6  11   1   83.59   15.40
   5 -11  -1   48.30    5.60
  -5 -11   1   43.60    4.90
  -5 -11   1   52.79    5.00
   5 -11  -1   49.00    5.50
   5 -11  -1   48.50    5.30
  -5 -11   1   48.70    5.20
  -5 -11   1   43.00    4.90
   5 -11  -1   53.09   11.90
  -5 -11   1   27.20    9.30
   5 -11  -1   48.20    6.50
  -5  11   1   47.30    5.60
  -5  11   1   42.40    5.40
   5  11  -1   48.80    5.00
   5  11  -1   47.90    6.50
   5  11  -1   46.40   11.40
  -5  11   1   38.00   10.60
   4 -11  -1  426.46   32.90
   4 -11  -1  406.26   25.60
  -4 -11   1  433.86   25.20
   4 -11  -1  409.86   24.70
  -4 -11   1  430.46   25.10
  -4 -11   1  366.16   24.10
  -4 -11   1  378.56   30.10
  -4 -11   1  421.16   24.80
  -4  11   1  438.86   26.50
  -4  11   1  448.66   26.40
  -4  11   1  383.26   25.40
  -4  11   1  387.86   32.70
   4  11  -1  437.46   25.20
   4  11  -1  429.36   32.90
  -3 -11   1  145.49   15.20
   3 -11  -1  138.39   10.00
  -3 -11   1  123.69    9.20
  -3 -11   1  130.69    9.20
   3 -11  -1  141.09    9.60
  -3 -11   1  146.69    9.90
  -3 -11   1  129.19    9.50
   3 -11  -1  113.89   15.00
   3 -11  -1  125.29    9.00
  -3 -11   1  115.29    9.30
   3  11  -1  133.59    9.00
  -3  11   1  131.69    9.20
   3  11  -1  132.99   15.30
  -3  11   1  107.59   14.20
   3  11  -1  114.19    8.60
  -3  11   1  136.39    9.70
   2 -11  -1  189.58   12.30
   2 -11  -1  177.48   11.60
  -2 -11   1  171.98   12.00
   2 -11  -1  178.08   12.40
   2 -11  -1  184.38   12.20
  -2 -11   1  174.88   11.90
  -2 -11   1  204.48   17.60
  -2 -11   1  181.78   11.40
   2 -11  -1  213.18   18.50
  -2 -11   1  186.18   12.50
  -2  11   1  182.28   11.80
   2  11  -1  179.08   11.20
   2  11  -1  190.98   13.40
   2  11  -1  161.98   11.50
  -2  11   1  153.88   16.70
  -2  11   1  194.98   12.40
   2  11  -1  169.68   17.40
  -1 -11   1  371.36   21.70
  -1 -11   1  357.56   21.70
   1 -11  -1  339.77   26.40
   1 -11  -1  358.86   21.00
   1 -11  -1  381.96   21.70
  -1 -11   1  317.87   26.30
   1 -11  -1  377.26   22.20
   1 -11  -1  356.36   21.80
  -1 -11   1  349.87   22.00
   1  11  -1  372.46   21.70
  -1  11   1  346.07   27.20
   1  11  -1  335.37   27.50
  -1  11   1  323.77   20.90
   1  11  -1  358.26   21.20
  -1  11   1  351.16   21.60
   0 -11  -1  632.84   40.50
   0 -11   1  634.24   34.70
   0 -11  -1  595.74   35.20
   0 -11  -1  595.84   35.10
   0 -11  -1  638.04   35.10
   0 -11  -1  502.55   34.60
   0 -11   1  647.14   35.90
   0 -11   1  570.24   35.10
   0 -11   1  636.34   35.20
   0  11   1  551.84   39.80
   0  11  -1  615.64   34.10
   0  11  -1  618.34   34.70
   0  11   1  594.04   33.70
   0  11  -1  513.75   40.00
   1 -11   1   84.49    6.70
   1 -11   1   71.79    6.10
  -1 -11  -1   74.79    6.20
  -1 -11  -1   95.99    6.80
  -1 -11  -1   84.59    6.30
   1 -11   1   92.29   11.30
  -1 -11  -1   73.19    9.50
  -1 -11  -1   89.89    6.40
  -1  11  -1   94.19    7.00
  -1  11  -1   83.99   13.30
   1  11   1   84.89   10.90
   1  11   1   85.29    6.40
  -1  11  -1   94.79    7.50
   2 -11   1 1071.59   78.99
  -2 -11  -1 1359.56   72.79
   2 -11   1 1263.27   72.69
   2 -11   1 1415.86   73.99
  -2 -11  -1 1398.06   72.99
   2 -11   1 1055.19   72.79
  -2 -11  -1 1310.67   77.69
  -2 -11  -1 1456.15   72.79
   2  11   1 1315.27   77.09
  -2  11  -1 1387.26   77.79
  -2  11  -1 1558.04   87.09
   2  11   1 1411.36   76.59
   2  11   1 1255.27   76.59
  -2  11  -1 1393.16   77.19
   2  11   1 1347.67   83.09
  -3 -11  -1  115.79    8.40
  -3 -11  -1  123.79    8.60
   3 -11   1  114.89   17.10
   3 -11   1  116.19    8.50
  -3 -11  -1  114.09    8.40
  -3 -11  -1  122.99    8.30
   3 -11   1  124.19    9.50
  -3 -11  -1  112.49   11.80
  -3  11  -1  120.59    9.30
   3  11   1  123.19    8.00
   3  11   1  112.09    8.00
   3  11   1  107.29    8.50
  -3  11  -1  130.89   15.30
  -3  11  -1  115.89    8.70
   3  11   1  127.09   13.70
   4 -11   1   69.79    7.10
   4 -11   1   81.09    6.70
  -4 -11  -1   87.09   11.90
  -4 -11  -1   81.29    6.40
  -4 -11  -1   78.59    6.30
   4 -11   1   75.49   14.60
  -4 -11  -1   77.99    6.40
   4  11   1   69.69    5.60
   4  11   1   72.79    6.50
   4  11   1   69.89    5.70
  -4  11  -1   86.29   15.10
   4  11   1   65.49   12.20
  -4  11  -1   67.99    6.30
  -4  11  -1   72.19    6.80
  -4  11  -1   76.49    7.30
  -5 -11  -1  217.68   14.50
  -5 -11  -1  205.88   14.50
   5 -11   1  244.48   24.30
   5 -11   1  261.57   16.40
   5 -11   1  223.98   15.10
   5 -11   1  220.58   15.00
  -5 -11  -1  236.98   14.50
  -5 -11  -1  201.28   18.50
  -5  11  -1  219.18   14.40
  -5  11  -1  207.58   15.10
   5  11   1  199.38   13.60
   5  11   1  233.18   13.70
   5  11   1  205.98   20.50
  -5  11  -1  208.08   21.90
  -6 -11  -1  342.97   21.80
   6 -11   1  351.86   22.10
   6 -11   1  323.87   22.20
   6 -11   1  377.06   23.50
  -6 -11  -1  387.36   27.20
  -6 -11  -1  333.17   21.80
   6 -11   1  353.46   32.10
  -6 -11  -1  361.06   22.10
  -6  11  -1  347.27   23.10
   6  11   1  329.57   29.20
   6  11   1  334.67   21.30
   6  11   1  350.76   23.40
  -6  11  -1  381.26   22.50
  -6  11  -1  375.06   32.20
  -7 -11  -1   10.60    3.00
   7 -11   1   17.40    3.80
  -7 -11  -1   10.60    2.80
  -7 -11  -1   17.30    3.40
   7 -11   1    9.40    3.10
   7 -11   1    9.10    3.20
  -7 -11  -1    3.80    4.30
   7  11   1   13.70    2.80
  -7  11  -1   11.10    3.20
   7  11   1   15.10    7.60
  -7  11  -1   17.30    4.50
   7  11   1   16.80    4.30
  -7  11  -1   15.00    9.20
  -8 -11  -1   14.00    3.50
  -8 -11  -1    7.50    2.60
   8 -11   1    6.40    2.90
   8 -11   1   14.90    4.50
  -8 -11  -1    7.80    2.30
   8 -11   1    9.70    3.40
  -8 -11  -1    9.10    5.30
  -8  11  -1    9.40    2.90
  -8  11  -1   13.60    4.20
   8  11   1    7.90    7.20
   8  11   1    6.50    2.60
   8  11   1    8.60    3.80
  -8  11  -1    6.10    7.50
  -9 -11  -1   91.59    8.80
   9 -11   1  113.49    9.70
  -9 -11  -1  115.59    9.20
   9 -11   1   84.29    9.20
  -9  11  -1   95.69    9.70
   9  11   1   88.09   17.80
   9  11   1   83.09   10.70
  -9  11  -1  106.69   21.80
   9  11   1   76.09    7.80
  10 -11   1   13.70    4.70
 -10 -11  -1   13.30    3.70
  10 -11   1   14.30    4.40
  10  11   1    6.70    8.00
  10  11   1   17.30    4.00
  10  11   1   27.60    6.70
 -10  11  -1   25.10    5.90
 -10  11  -1   16.70   10.80
 -11 -11  -1   78.19    8.50
  11 -11   1   83.89   10.30
  11 -11   1   87.09    9.60
  11  11   1   93.59   12.80
 -11  11  -1   98.89   11.70
  11  11   1  111.89   10.20
 -11  11  -1  105.59   13.40
  11  11   1  112.69   23.20
 -11  11  -1  136.39   26.60
  12 -11   1   12.30    4.90
  12 -11   1    7.00    4.60
 -12 -11  -1    3.80    3.10
  12  11   1    8.50   10.00
  12  11   1    3.40    4.70
  12  11   1   -0.50    2.90
 -12  11  -1    2.30    5.10
 -12  11  -1    8.00   11.00
 -12  11  -1    7.60    4.10
  13 -11   1   53.09    9.10
 -13 -11  -1   41.20    7.20
  13 -11   1   69.49    9.90
 -13  11  -1   34.40   16.20
  13  11   1   52.79   19.50
 -13  11  -1   44.80    9.50
  13  11   1   33.80    8.50
 -13  11  -1   39.00   10.60
  13  11   1   47.30    7.80
  13 -12  -1   17.20    6.60
 -13 -12   1   26.20    6.20
  13  12  -1   34.40    9.00
  13  12  -1   45.30   18.20
  13  12  -1   30.40    6.40
 -13  12   1   22.00    8.30
 -13  12   1   43.90   17.70
 -13  12   1   33.20    8.90
  12 -12  -1    9.20    4.50
 -12 -12   1   14.50    4.80
 -12  12   1   13.30   12.60
  12  12  -1   17.40    4.00
 -12  12   1   14.70    5.50
  12  12  -1   -1.50    9.40
  12  12  -1   10.90    5.20
 -11 -12   1   32.20    6.00
  11 -12  -1   33.20    7.10
 -11  12   1    2.60   10.10
  11  12  -1   29.20   12.50
 -11  12   1   22.60    6.40
  11  12  -1   13.40    5.30
  11  12  -1   20.30    4.60
  10 -12  -1   -0.20    2.20
  10 -12  -1    4.50    3.00
 -10 -12   1    2.80    2.70
  10  12  -1    4.00    2.70
  10  12  -1    3.80    3.70
 -10  12   1    8.50    4.00
 -10  12   1   -2.20    6.30
  10  12  -1   -2.30    6.50
  -9 -12   1   99.99   17.40
   9 -12  -1   81.89    8.70
  -9 -12   1   88.99    8.80
   9 -12  -1   83.29    9.00
   9 -12  -1   87.89   10.30
   9  12  -1   71.39    7.80
  -9  12   1   97.39   19.80
   9  12  -1   94.39   18.80
   9  12  -1   84.39   10.90
  -9  12   1  103.89    8.90
  -9  12   1   65.39    9.30
  -8 -12   1   48.40    6.80
   8 -12  -1   64.59    7.40
  -8 -12   1   83.69   15.10
  -8 -12   1   71.89    7.50
   8 -12  -1   72.39    7.30
   8 -12  -1   70.49    9.90
  -8  12   1   69.29    7.90
   8  12  -1   59.89    6.60
  -8  12   1   67.89   16.00
  -8  12   1   66.29    7.10
   8  12  -1   61.09    8.70
   8  12  -1   97.39   18.80
   7 -12  -1  178.28   13.50
  -7 -12   1  141.49   12.00
   7 -12  -1  139.59   12.30
   7 -12  -1  157.98   11.90
  -7 -12   1  173.08   12.30
  -7 -12   1  193.58   19.60
   7  12  -1  129.09   11.80
   7  12  -1  125.99   20.90
  -7  12   1  139.89   12.20
   7  12  -1  139.39   10.70
  -7  12   1  162.88   11.70
  -7  12   1  187.38   21.30
   6 -12  -1  360.96   20.60
  -6 -12   1  339.77   20.90
  -6 -12   1  277.57   20.40
  -6 -12   1  324.87   20.60
  -6 -12   1  337.17   27.60
   6 -12  -1  300.37   29.50
  -6 -12   1  305.57   20.60
   6 -12  -1  336.57   21.30
   6 -12  -1  295.27   21.50
   6  12  -1  354.06   30.90
  -6  12   1  344.07   31.10
  -6  12   1  332.37   21.60
   6  12  -1  347.47   21.30
  -6  12   1  323.57   22.40
   6  12  -1  326.37   22.40
  -5 -12   1   61.99    5.80
  -5 -12   1   44.50    5.10
   5 -12  -1   54.19    6.50
  -5 -12   1   51.09    5.20
  -5 -12   1   57.99   11.00
   5 -12  -1   40.60   11.50
   5 -12  -1   57.09    5.70
  -5 -12   1   55.19    5.60
   5 -12  -1   55.99    6.20
   5  12  -1   46.10   11.90
  -5  12   1   54.59    6.20
   5  12  -1   60.69    5.60
   5  12  -1   60.29    6.70
  -5  12   1   61.79   13.50
  -5  12   1   57.69    5.90
  -4 -12   1  107.19    8.10
  -4 -12   1  107.69   13.40
   4 -12  -1  121.09   18.20
  -4 -12   1   90.99    7.40
  -4 -12   1  104.49    8.00
   4 -12  -1   76.09    8.10
  -4 -12   1   94.79    7.80
   4 -12  -1  105.99    7.90
  -4 -12   1  102.09    7.80
   4 -12  -1   90.89    8.10
  -4  12   1  112.59    9.20
  -4  12   1  106.79    8.80
   4  12  -1  100.49   16.00
   4  12  -1   95.29    7.80
  -4  12   1   99.99    8.20
  -4  12   1  105.69   17.00
   3 -12  -1   36.20    9.80
   3 -12  -1   39.70    5.10
  -3 -12   1   49.30    9.50
  -3 -12   1   36.20    5.00
   3 -12  -1   38.80    4.50
  -3 -12   1   32.30    4.50
   3 -12  -1   36.40    5.10
  -3 -12   1   33.10    4.30
   3 -12  -1   31.80    4.40
  -3 -12   1   37.40    4.20
  -3  12   1   44.90    4.60
   3  12  -1   43.00    4.30
  -3  12   1   45.80    5.20
  -3  12   1   29.10    8.50
   3  12  -1   30.20    8.80
   3  12  -1   39.20    4.10
  -2 -12   1   31.10    3.20
   2 -12  -1   25.90    3.70
  -2 -12   1   25.80    3.70
   2 -12  -1   47.00   10.20
  -2 -12   1   31.60    4.60
  -2 -12   1   46.60    9.50
  -2 -12   1   33.00    4.10
   2 -12  -1   27.30    3.90
   2 -12  -1   25.50    3.40
   2 -12  -1   30.20    4.10
  -2  12   1   24.80    4.20
  -2  12   1   24.80    7.60
   2  12  -1   28.00    4.20
   2  12  -1   31.70    3.80
   2  12  -1   17.60    6.40
  -2  12   1   26.70    3.70
   2  12  -1   22.70    3.10
  -1 -12   1  307.47   19.30
   1 -12  -1  306.57   19.70
   1 -12  -1  323.57   19.20
  -1 -12   1  306.17   19.30
   1 -12  -1  316.17   24.80
   1 -12  -1  289.07   19.20
  -1 -12   1  311.77   19.70
  -1 -12   1  330.57   25.00
   1 -12  -1  323.57   18.50
  -1  12   1  325.97   20.70
   1  12  -1  355.56   21.50
   1  12  -1  364.66   20.90
  -1  12   1  320.77   21.20
   1  12  -1  319.77   27.60
  -1  12   1  367.86   28.20
   0 -12  -1   40.30    4.60
   0 -12   1   42.20    5.10
   0 -12   1   50.79    4.50
   0 -12  -1   59.19   10.40
   0 -12  -1   49.50    4.80
   0 -12  -1   53.29    5.00
   0 -12  -1   53.29    5.00
   0 -12   1   52.39   11.00
   0 -12   1   53.39    4.90
   0  12   1   48.60    4.30
   0  12   1   67.59   11.60
   0  12  -1   37.10    4.90
   0  12  -1   38.50    9.10
   0  12  -1   41.60    4.70
  -1 -12  -1 1234.18   75.69
  -1 -12  -1 1241.28   70.59
   1 -12   1 1172.98   70.69
  -1 -12  -1 1284.87   70.89
   1 -12   1 1201.78   77.79
   1 -12   1 1362.06   71.79
   1 -12   1 1298.17   71.09
  -1 -12  -1 1226.98   70.49
   1 -12   1 1349.56   70.49
  -1 -12  -1 1162.28   70.49
   1  12   1 1232.58   70.59
   1  12   1 1317.47   78.09
  -1  12  -1 1280.37   70.99
  -1  12  -1 1286.37   79.09
  -1  12  -1 1197.08   71.69
  -2 -12  -1   17.10    3.10
  -2 -12  -1   13.90    2.40
   2 -12   1    9.20    4.90
  -2 -12  -1    5.10    1.90
   2 -12   1    8.80    2.30
  -2 -12  -1   12.10    2.40
  -2 -12  -1   16.40    5.60
   2 -12   1   12.70    2.60
   2 -12   1   10.70    2.60
   2  12   1   13.60    2.80
   2  12   1   19.00    6.30
   2  12   1   15.50    2.70
  -2  12  -1   18.30    3.20
  -2  12  -1   13.50    3.00
   2  12   1   16.90    2.80
  -2  12  -1   13.30    6.60
  -3 -12  -1  652.93   36.40
  -3 -12  -1  628.64   41.20
  -3 -12  -1  653.73   36.20
   3 -12   1  657.23   36.50
   3 -12   1  621.44   37.50
  -3 -12  -1  633.84   36.40
  -3 -12  -1  520.85   36.10
   3 -12   1  664.03   45.30
   3 -12   1  620.84   36.80
   3  12   1  670.23   45.40
  -3  12  -1  616.44   47.00
   3  12   1  640.14   38.00
   3  12   1  699.73   38.10
   3  12   1  661.93   38.70
  -3  12  -1  705.03   39.70
  -3  12  -1  638.94   38.80
   4 -12   1  189.88   12.20
  -4 -12  -1  166.48   11.70
   4 -12   1  169.78   12.90
  -4 -12  -1  168.68   11.80
  -4 -12  -1  177.78   11.90
  -4 -12  -1  188.78   16.10
  -4 -12  -1  172.28   11.60
   4 -12   1  127.79   20.80
   4  12   1  171.68   12.10
  -4  12  -1  168.08   12.50
   4  12   1  159.18   11.20
  -4  12  -1  188.08   12.20
  -4  12  -1  160.78   19.60
   4  12   1  169.98   17.80
   4  12   1  171.08   11.20
  -5 -12  -1   31.30    7.60
   5 -12   1   35.00    5.30
   5 -12   1   29.20    4.50
  -5 -12  -1   30.70    4.20
  -5 -12  -1   32.10    3.90
   5 -12   1   29.20   10.30
  -5 -12  -1   32.10    4.40
  -5  12  -1   23.00    4.20
   5  12   1   30.70    4.00
   5  12   1   24.20    3.50
  -5  12  -1   33.30    9.80
   5  12   1   19.20    7.60
  -5  12  -1   19.70    3.70
  -5  12  -1   26.20    4.60
   6 -12   1  104.59    9.90
   6 -12   1  108.39    9.20
   6 -12   1  105.59   18.40
  -6 -12  -1  115.69    8.80
  -6 -12  -1  127.59    9.10
  -6 -12  -1  102.49   12.50
   6 -12   1   98.69    8.70
  -6 -12  -1  111.59    8.70
  -6  12  -1  108.09    9.90
   6  12   1  114.09   10.30
  -6  12  -1  114.99   19.00
   6  12   1  118.19    8.50
   6  12   1   99.69   17.40
  -6  12  -1  113.59    9.30
  -7 -12  -1    6.90    5.00
   7 -12   1    4.60    2.50
   7 -12   1    4.30    2.60
  -7 -12  -1   10.80    3.10
   7 -12   1    6.40    6.70
  -7 -12  -1    5.70    2.40
   7 -12   1   10.80    3.10
  -7 -12  -1    1.00    2.10
  -7  12  -1    2.70    6.30
   7  12   1    6.30    2.40
   7  12   1    7.50    6.30
   7  12   1    3.40    2.90
  -7  12  -1    2.20    2.20
  -7  12  -1    9.80    3.40
  -8 -12  -1   39.20    5.50
  -8 -12  -1   44.00    5.90
   8 -12   1   41.20    6.70
  -8 -12  -1   44.00    6.30
   8 -12   1   44.30    6.40
   8 -12   1   44.00    7.20
   8 -12   1   39.80   12.90
  -8  12  -1   76.69   18.60
   8  12   1   50.19    5.60
   8  12   1   43.90   12.90
   8  12   1   51.49    8.30
  -8  12  -1   52.59    6.90
  -8  12  -1   54.19    8.30
   9 -12   1  120.29   10.00
  -9 -12  -1   95.59    8.80
   9 -12   1   80.09    9.10
  -9 -12  -1   99.29    9.20
   9  12   1   55.89   15.40
  -9  12  -1  131.79   11.30
   9  12   1   87.39    8.60
   9  12   1  110.29   11.00
  -9  12  -1  108.39   21.60
  10 -12   1   26.20    5.90
  10 -12   1   30.30    6.30
 -10 -12  -1   25.20    5.20
 -10  12  -1   19.50   11.90
  10  12   1   26.30   11.50
  10  12   1   23.00    4.50
  10  12   1   29.20    7.10
 -10  12  -1   13.10    4.80
 -11 -12  -1    4.80    3.10
  11 -12   1   -1.10    3.00
  11  12   1    1.60    8.80
 -11  12  -1   -0.20    2.90
  11  12   1    1.20    3.30
 -11  12  -1   -7.60    8.40
  11  12   1   -2.00    2.60
  12 -12   1    8.80    4.30
 -12 -12  -1   11.90    4.30
  12 -12   1   16.70    5.50
 -12  12  -1   14.90    7.20
  12  12   1   18.20    4.90
 -12  12  -1    7.20    5.00
  12  12   1   15.70   12.30
  12  12   1   15.00    5.90
 -12  12  -1   -0.60    9.70
  13 -12   1    9.70    5.40
 -13 -12  -1   18.30    5.30
 -13  12  -1   21.30    8.20
  13  12   1   -3.20   11.20
  13  12   1   13.80    5.80
  13  12   1   14.80    5.10
 -13  12  -1    6.90    4.40
 -13  12  -1   16.00   13.00
 -13 -13   1   21.20    5.70
  13 -13  -1   17.10    5.80
 -13  13   1   18.10   14.00
  13  13  -1   11.20    4.70
 -13  13   1   21.70    9.20
  13  13  -1   -3.50   11.10
  13  13  -1   20.40    7.00
  12 -13  -1    4.00    3.80
 -12 -13   1   13.10    4.70
  12  13  -1    5.40    4.80
  12  13  -1   14.00    4.10
 -12  13   1    9.30    4.80
  12  13  -1   18.10   13.20
 -12  13   1    5.70   10.30
 -11 -13   1   17.00    4.80
  11 -13  -1    9.50    4.40
  11  13  -1   19.60    6.10
  11  13  -1   21.60   13.60
 -11  13   1    6.60    9.70
 -11  13   1   20.40    6.30
  11  13  -1   23.90    5.50
 -10 -13   1   77.59    8.90
  10 -13  -1   79.19    8.90
 -10  13   1   60.69   10.20
  10  13  -1   55.29    7.70
 -10  13   1   42.60   14.40
  10  13  -1   82.69   19.20
  10  13  -1   56.79    9.50
   9 -13  -1  195.48   14.40
   9 -13  -1  198.68   15.10
  -9 -13   1  165.48   14.30
   9  13  -1  172.88   14.90
  -9  13   1  189.88   29.10
  -9  13   1  183.18   14.90
   9  13  -1  155.28   12.70
  -9  13   1  183.58   13.70
   9  13  -1  133.29   23.70
   8 -13  -1   12.80    3.90
   8 -13  -1   25.10   12.20
   8 -13  -1   11.70    4.10
  -8 -13   1   13.50    3.80
   8 -13  -1   16.60    3.90
  -8 -13   1   20.70    8.60
  -8 -13   1   19.10    4.10
  -8  13   1   19.50    4.40
   8  13  -1    8.30    7.20
  -8  13   1   11.50    7.40
  -8  13   1   10.20    3.50
   8  13  -1    4.50    2.80
   8  13  -1   12.00    4.50
   7 -13  -1   43.10   13.10
   7 -13  -1   38.10    6.20
  -7 -13   1   41.50    6.00
   7 -13  -1   47.90    6.20
   7 -13  -1   37.40    6.30
  -7 -13   1   43.10    6.00
  -7 -13   1   47.20   11.10
   7  13  -1   39.80    5.70
   7  13  -1   50.09    7.30
   7  13  -1   52.99   13.80
  -7  13   1   41.90    7.00
  -7  13   1   48.30    6.40
  -7  13   1   41.10   12.40
  -6 -13   1  318.87   19.80
   6 -13  -1  318.27   21.10
   6 -13  -1  303.47   29.50
  -6 -13   1  258.87   19.30
  -6 -13   1  310.27   19.70
   6 -13  -1  313.07   19.40
  -6 -13   1  240.28   25.00
  -6 -13   1  316.87   20.10
  -6  13   1  292.67   28.60
   6  13  -1  296.37   18.40
  -6  13   1  306.17   19.90
   6  13  -1  210.58   26.40
  -6  13   1  278.67   18.70
   6  13  -1  272.47   19.70
   5 -13  -1   64.09   14.40
   5 -13  -1   51.29    6.90
  -5 -13   1   63.19   11.60
  -5 -13   1   46.80    6.10
  -5 -13   1   53.89    5.40
  -5 -13   1   52.69    5.70
  -5 -13   1   52.09    5.50
   5 -13  -1   47.40    5.90
   5 -13  -1   58.49    6.20
  -5  13   1   62.99    6.70
  -5  13   1   55.99    6.20
  -5  13   1   58.79   13.70
   5  13  -1   56.39   12.60
   5  13  -1   67.19    5.90
   4 -13  -1   33.40   11.00
   4 -13  -1   38.70    6.20
   4 -13  -1   40.30    5.10
  -4 -13   1   37.60    4.50
  -4 -13   1   60.59   11.50
  -4 -13   1   28.30    4.50
  -4 -13   1   32.20    4.50
   4 -13  -1   34.40    4.90
  -4 -13   1   36.70    4.40
  -4  13   1   39.10    5.20
  -4  13   1   49.10    7.00
   4  13  -1   46.20    4.80
   4  13  -1   42.70   11.00
  -4  13   1   24.80    8.70
  -4  13   1   57.99    7.60
  -3 -13   1  147.69   16.90
   3 -13  -1  174.28   11.00
  -3 -13   1  152.18   11.40
  -3 -13   1  169.88   11.70
   3 -13  -1  156.68   17.40
   3 -13  -1  155.78   11.30
  -3 -13   1  154.88   11.10
   3 -13  -1  154.78   11.80
  -3 -13   1  146.89   11.40
   3 -13  -1  165.68   11.60
  -3  13   1  137.79   11.90
   3  13  -1  173.38   11.10
   3  13  -1  165.18   18.90
   3  13  -1  170.18   11.50
  -3  13   1  171.88   11.70
  -3  13   1  174.68   18.90
  -2 -13   1  145.89   10.60
   2 -13  -1  146.69   10.60
  -2 -13   1  144.09   10.50
   2 -13  -1  143.49   10.80
   2 -13  -1  151.18   10.50
  -2 -13   1  145.19   15.90
  -2 -13   1  154.68   10.40
   2 -13  -1  130.79   15.30
  -2  13   1  154.98   17.00
  -2  13   1  143.79    9.90
  -2  13   1  136.19   10.30
   2  13  -1  122.99    9.10
   2  13  -1  147.49   10.40
   2  13  -1  139.19   16.30
   2  13  -1  133.29    9.60
   1 -13  -1   60.99    5.00
   1 -13  -1   71.49   12.00
  -1 -13   1   53.79    5.60
   1 -13  -1   60.59    6.00
  -1 -13   1   67.99    5.80
  -1 -13   1   55.79   10.50
  -1 -13   1   67.79    6.20
   1 -13  -1   64.79    5.60
   1 -13  -1   64.79    5.90
  -1  13   1   72.49   13.40
   1  13  -1   72.39   13.50
   1  13  -1   68.49    5.80
   1  13  -1   67.59    6.40
  -1  13   1   68.19    5.90
  -1  13   1   55.49    6.10
   0 -13  -1   85.29   13.10
   0 -13   1   75.49    7.20
   0 -13   1   80.79    7.00
   0 -13  -1   86.09    7.00
   0 -13  -1   83.39    7.00
   0 -13   1   84.69    7.00
   0 -13  -1   91.39    7.00
   0 -13   1   93.79    6.60
   0 -13  -1   81.99    7.10
   0 -13   1  103.89   12.70
   0  13   1   79.89   13.50
   0  13   1   89.89    6.80
   0  13  -1   89.79    7.10
   0  13  -1   95.59   15.40
   0  13  -1   83.09    7.40
   1 -13   1  131.19   15.60
  -1 -13  -1  142.69    9.70
  -1 -13  -1  139.69   14.20
   1 -13   1  125.79   10.30
   1 -13   1  134.29    9.90
   1 -13   1  135.79   10.00
   1 -13   1  143.19    9.40
  -1 -13  -1  125.59    9.50
  -1 -13  -1  129.79    9.80
  -1 -13  -1  148.09    9.70
   1  13   1  148.29   15.70
  -1  13  -1  131.99    9.60
  -1  13  -1  141.39   10.40
  -1  13  -1  135.09   15.50
   1  13   1  121.09    9.20
  -2 -13  -1  231.18   14.00
  -2 -13  -1  181.88   18.20
  -2 -13  -1  228.48   14.50
   2 -13   1  231.08   14.70
  -2 -13  -1  212.58   14.10
   2 -13   1  213.98   15.00
  -2 -13  -1  223.88   14.20
   2 -13   1  175.08   19.70
   2 -13   1  214.08   14.00
  -2  13  -1  211.48   15.80
   2  13   1  256.67   15.60
   2  13   1  235.78   14.90
  -2  13  -1  236.48   15.40
   2  13   1  252.87   22.00
  -2  13  -1  224.88   23.10
  -3 -13  -1   25.90    3.80
  -3 -13  -1   35.50    4.00
  -3 -13  -1   28.80    3.70
   3 -13   1   21.00    4.00
  -3 -13  -1   31.50    7.20
   3 -13   1   28.40    9.30
   3 -13   1   16.90    3.70
   3 -13   1   29.60    4.10
  -3 -13  -1   18.30    3.40
   3  13   1   15.70    6.50
  -3  13  -1   28.50    9.70
   3  13   1   18.50    2.80
   3  13   1   10.90    2.80
  -3  13  -1   13.60    3.50
   3  13   1   21.00    3.20
  -3  13  -1   20.90    3.60
   4 -13   1  231.98   23.00
   4 -13   1  199.48   14.20
  -4 -13  -1  181.58   13.90
  -4 -13  -1  201.78   14.10
  -4 -13  -1  222.58   14.30
   4 -13   1  254.07   15.90
  -4 -13  -1  245.28   14.20
  -4 -13  -1  192.18   17.90
  -4  13  -1  203.98   14.60
  -4  13  -1  205.98   22.50
   4  13   1  206.98   13.20
   4  13   1  195.58   13.10
   4  13   1  212.28   20.70
  -4  13  -1  210.18   14.10
   4  13   1  196.18   13.90
  -5 -13  -1   83.29    6.70
  -5 -13  -1   82.39    6.70
   5 -13   1   92.99   18.10
   5 -13   1   69.99    6.70
  -5 -13  -1   86.29   13.00
   5 -13   1   62.79    7.30
  -5 -13  -1   59.99    6.30
  -5  13  -1   80.79    8.00
   5  13   1   83.09    6.70
  -5  13  -1   96.59   18.20
  -5  13  -1   71.29    7.80
  -5  13  -1   72.19    7.10
   5  13   1   84.69   14.70
  -6 -13  -1  130.79    9.70
  -6 -13  -1  117.09    9.40
   6 -13   1  163.38   24.10
   6 -13   1  126.79   11.10
   6 -13   1  129.99    9.90
  -6 -13  -1  106.29    9.20
  -6 -13  -1  130.49   14.30
   6  13   1  113.69   10.90
  -6  13  -1  118.09    9.70
   6  13   1  120.59    8.90
  -6  13  -1  152.88   22.80
  -6  13  -1  115.19   10.50
   6  13   1  119.89   19.50
   7 -13   1   66.29   17.30
   7 -13   1   69.49    7.20
  -7 -13  -1   72.19   12.20
   7 -13   1   63.09    6.90
  -7 -13  -1   58.39    6.20
  -7 -13  -1   61.99    6.60
   7 -13   1   68.79    7.90
  -7 -13  -1   60.59    6.30
   7  13   1   52.79   13.00
   7  13   1   58.79    8.20
  -7  13  -1   61.19    6.40
  -7  13  -1   42.40   13.70
  -7  13  -1   53.29    7.40
   7  13   1   55.99    5.70
   8 -13   1   11.40    4.00
   8 -13   1    5.40    3.40
   8 -13   1    8.10    3.20
  -8 -13  -1    5.60    2.70
   8 -13   1    7.60    7.70
  -8 -13  -1    2.90    2.20
  -8  13  -1    7.40    3.40
  -8  13  -1    0.50    2.50
   8  13   1    2.00    2.00
   8  13   1    0.70    2.60
   8  13   1    1.20    6.50
  -8  13  -1   10.00    8.10
   9 -13   1  111.99    9.90
  -9 -13  -1   86.89    8.60
   9 -13   1   73.39   19.10
  -9 -13  -1   93.59    8.80
   9 -13   1  108.59    9.80
   9  13   1   99.29   11.20
   9  13   1  113.79   20.90
   9  13   1  102.69    9.20
  -9  13  -1  114.49   21.90
  -9  13  -1  110.89   11.10
 -10 -13  -1   46.00    6.90
  10 -13   1   64.79    9.00
  10 -13   1   59.89    8.10
  10  13   1   61.69   16.10
 -10  13  -1   64.59   18.30
  10  13   1   62.99    7.70
  10  13   1   57.29    9.70
 -10  13  -1   62.09    9.70
  11 -13   1   95.19   10.20
 -11 -13  -1   88.79    9.50
  11 -13   1   99.79   10.40
 -11  13  -1  115.69   24.30
  11  13   1  108.29   22.80
 -11  13  -1   81.19   11.20
  11  13   1   87.19    9.20
  11  13   1   89.39   12.60
  12 -13   1    4.80    3.90
 -12 -13  -1    3.10    3.30
 -12  13  -1    7.20   11.10
  12  13   1   11.30    4.20
  12  13   1   10.20    5.40
 -12  13  -1   11.00    5.20
 -12  13  -1    8.90    6.40
  12  13   1    6.30   10.50
 -13 -13  -1   52.99    8.40
  13 -13   1   44.20    8.60
 -13  13  -1   46.30   12.10
  13  13   1   49.20   18.60
  13  13   1   39.70    9.20
  13  13   1   37.30    7.00
 -13  13  -1   58.19   11.80
 -13  13  -1   34.60   15.60
 -12 -14   1   26.10    6.40
  12 -14  -1   39.30    8.20
  12  14  -1   29.80   16.10
  12  14  -1   26.60    7.40
 -12  14   1   44.20   17.30
  12  14  -1   14.30    4.50
 -11 -14   1   27.60    6.20
  11 -14  -1   33.00    6.90
  11  14  -1   17.50    6.20
  11  14  -1   20.00    4.80
 -11  14   1   34.00   15.10
  11  14  -1   26.20   12.50
  10 -14  -1   27.40   13.00
 -10 -14   1   26.70    5.80
  10 -14  -1   16.80    5.10
 -10  14   1   27.70    6.20
 -10  14   1   45.20   16.50
  10  14  -1   13.90   10.20
  10  14  -1   31.70    5.80
  10  14  -1   24.50    6.90
   9 -14  -1    5.90    9.60
   9 -14  -1   10.30    4.20
   9 -14  -1   11.10    4.10
  -9 -14   1    6.60    3.30
  -9  14   1   14.30    4.90
   9  14  -1   13.70    3.90
  -9  14   1    9.20    3.70
   9  14  -1   14.10    5.10
  -9  14   1    7.20    9.80
   9  14  -1   -0.70    6.90
  -8 -14   1   66.59    7.50
   8 -14  -1   65.89   17.20
  -8 -14   1   58.19   13.40
   8 -14  -1   78.89    8.70
   8 -14  -1   69.59    7.30
   8 -14  -1   70.59    9.10
  -8  14   1   86.89   19.40
   8  14  -1   82.19    8.10
   8  14  -1   64.99    9.50
  -8  14   1   91.89    9.40
  -8  14   1   81.59    8.30
   8  14  -1   83.59   17.70
   7 -14  -1   84.29   18.00
  -7 -14   1   99.59   17.30
   7 -14  -1   94.59    9.90
  -7 -14   1  108.89    9.20
  -7 -14   1   87.89    8.80
   7 -14  -1  101.49    8.70
   7  14  -1  117.69   10.50
  -7  14   1   93.49   18.70
  -7  14   1  101.49   10.10
   7  14  -1   97.39    8.80
   7  14  -1   85.49   17.50
  -7  14   1  102.89    9.30
  -6 -14   1  178.28   13.50
   6 -14  -1  210.48   13.50
  -6 -14   1  173.98   13.40
   6 -14  -1  193.28   23.40
   6 -14  -1  186.68   14.70
  -6 -14   1  188.88   20.30
  -6  14   1  215.58   14.40
  -6  14   1  178.18   22.70
  -6  14   1  189.68   14.90
   6  14  -1  195.38   13.70
   6  14  -1  221.28   23.50
   6  14  -1  177.68   15.00
   5 -14  -1  330.47   30.40
   5 -14  -1  314.77   20.60
  -5 -14   1  329.47   20.70
  -5 -14   1  293.57   20.10
   5 -14  -1  322.17   21.20
  -5 -14   1  318.97   20.30
  -5 -14   1  329.07   27.10
   5 -14  -1  280.57   19.80
  -5 -14   1  304.67   20.00
   5  14  -1  274.47   19.10
  -5  14   1  318.77   20.70
   5  14  -1  319.67   28.80
  -5  14   1  294.37   19.70
  -5  14   1  279.27   28.40
  -5  14   1  322.07   20.80
  -4 -14   1    4.40    3.80
   4 -14  -1   12.00    3.40
   4 -14  -1   18.70    4.40
   4 -14  -1   17.50    7.80
  -4 -14   1   16.20    3.20
   4 -14  -1   18.90    4.00
  -4 -14   1   11.50    3.20
  -4 -14   1   14.60    3.20
   4 -14  -1   17.90    3.30
  -4 -14   1   17.80    3.40
  -4  14   1   16.90    8.40
   4  14  -1   11.10    2.60
  -4  14   1   12.90    3.50
  -4  14   1    8.80    3.10
  -4  14   1    3.60    2.00
   4  14  -1    4.80    6.40
  -3 -14   1    4.20    1.70
  -3 -14   1    6.40    2.30
   3 -14  -1    4.10    1.80
   3 -14  -1    9.30    2.90
   3 -14  -1   10.30    2.70
  -3 -14   1    2.90    4.60
  -3 -14   1    7.50    2.50
  -3 -14   1   10.10    2.70
   3 -14  -1   -0.50    4.60
   3 -14  -1    7.10    2.60
  -3  14   1   15.10    3.10
  -3  14   1   16.20    7.30
   3  14  -1    7.40    2.30
   3  14  -1   14.90    3.00
  -3  14   1   10.20    2.90
   3  14  -1   14.00    7.20
   2 -14  -1  320.77   19.70
   2 -14  -1  292.67   19.30
  -2 -14   1  337.07   19.50
  -2 -14   1  290.97   19.70
  -2 -14   1  296.97   19.40
  -2 -14   1  316.67   26.40
   2 -14  -1  303.07   19.90
   2 -14  -1  303.47   26.10
   2  14  -1  269.97   17.50
  -2  14   1  313.47   18.50
  -2  14   1  279.77   17.60
   2  14  -1  266.07   25.00
   2  14  -1  272.67   16.90
   2  14  -1  260.77   18.10
  -2  14   1  239.78   24.80
  -1 -14   1  279.37   17.00
  -1 -14   1  257.37   15.90
   1 -14  -1  265.17   17.30
   1 -14  -1  259.77   16.90
  -1 -14   1  238.98   17.10
   1 -14  -1  240.58   22.60
   1 -14  -1  257.57   16.70
  -1 -14   1  260.57   16.80
  -1 -14   1  293.27   23.70
   1 -14  -1  242.08   16.30
   1  14  -1  239.28   24.20
   1  14  -1  284.77   17.40
  -1  14   1  272.27   17.90
   1  14  -1  276.57   17.80
  -1  14   1  275.87   17.20
  -1  14   1  224.28   23.70
   0 -14  -1   19.40    3.60
   0 -14  -1   19.70    3.40
   0 -14  -1   22.70    3.80
   0 -14  -1   33.00    8.50
   0 -14   1   21.00    3.70
   0 -14  -1   18.90    3.40
   0 -14   1    8.70    5.70
   0 -14   1   15.70    2.70
   0 -14   1   18.90    3.40
   0 -14   1   26.70    4.10
   0  14  -1   30.80    4.10
   0  14  -1   28.30    4.50
   0  14   1   20.80    3.50
   0  14   1   30.30    8.70
   0  14  -1   22.70    8.60
  -1 -14  -1  106.79    8.30
   1 -14   1  123.59    8.90
   1 -14   1  109.89    9.00
   1 -14   1  114.19    8.10
   1 -14   1   82.59   15.30
  -1 -14  -1  111.29    8.40
  -1 -14  -1  112.19    8.40
   1 -14   1  122.19    8.90
  -1 -14  -1  123.69   13.70
  -1 -14  -1   86.69    8.20
  -1  14  -1  120.59    9.00
   1  14   1  117.89    8.60
  -1  14  -1  127.59    9.80
   1  14   1   85.29   14.60
  -1  14  -1  109.19   17.10
  -2 -14  -1  155.28   10.00
   2 -14   1  125.59    9.60
  -2 -14  -1  136.99   10.20
  -2 -14  -1  133.79    9.90
   2 -14   1  137.19   11.50
  -2 -14  -1  153.68   15.00
   2 -14   1  145.19   16.70
  -2 -14  -1  143.19   10.00
   2 -14   1  134.49   10.30
   2 -14   1  124.69   10.60
   2  14   1  142.19    9.60
   2  14   1  136.09   10.00
  -2  14  -1  114.59   10.30
  -2  14  -1  150.28   10.30
   2  14   1  139.89   16.10
  -2  14  -1  139.09   18.00
  -3 -14  -1  137.09    9.40
   3 -14   1  138.89   10.20
   3 -14   1  129.79    9.40
  -3 -14  -1  153.48   15.00
  -3 -14  -1  102.89    9.30
  -3 -14  -1  133.19    9.50
   3 -14   1  135.59   17.30
   3 -14   1  133.99   10.60
  -3 -14  -1  123.49    9.60
   3  14   1  152.88   10.80
  -3  14  -1  148.49   12.00
   3  14   1  166.68   17.80
  -3  14  -1  166.88   19.80
  -3  14  -1  156.38   11.50
   3  14   1  169.98   11.40
   4 -14   1   69.39    7.00
   4 -14   1   61.59    7.40
  -4 -14  -1   51.29    5.60
  -4 -14  -1   57.79    5.50
   4 -14   1   59.79    6.00
   4 -14   1   66.59   14.40
  -4 -14  -1   59.29    5.60
  -4 -14  -1   68.39   11.50
  -4 -14  -1   49.30    5.40
   4  14   1   79.09    6.40
   4  14   1   65.79   13.00
  -4  14  -1   78.19   16.40
  -4  14  -1   83.19    7.80
   4  14   1   71.89    6.90
  -4  14  -1   70.99    7.00
   5 -14   1   24.00    4.80
  -5 -14  -1   28.00    7.70
   5 -14   1    5.30    6.90
  -5 -14  -1   23.20    4.10
  -5 -14  -1   22.70    4.00
  -5 -14  -1   24.60    3.90
  -5 -14  -1   25.40    4.00
   5 -14   1   30.00    4.70
  -5  14  -1   16.60    4.00
  -5  14  -1   21.20    4.60
   5  14   1   18.80    3.30
   5  14   1   29.10    9.20
  -5  14  -1    5.70    6.00
  -5  14  -1   25.90    4.50
   6 -14   1   34.60    5.10
   6 -14   1   31.40    6.50
  -6 -14  -1   25.00    4.30
  -6 -14  -1   19.60    7.10
  -6 -14  -1   31.60    4.80
   6 -14   1   30.40   11.80
  -6 -14  -1   29.30    4.60
   6  14   1   21.30    3.90
  -6  14  -1   35.60   11.50
  -6  14  -1   18.40    4.70
   6  14   1   20.20    8.10
  -6  14  -1   29.90    4.90
   7 -14   1  277.37   18.90
   7 -14   1  327.57   31.90
  -7 -14  -1  270.67   18.40
  -7 -14  -1  266.97   18.20
   7 -14   1  277.67   20.10
  -7 -14  -1  279.77   18.80
  -7  14  -1  327.17   31.70
  -7  14  -1  293.17   20.80
   7  14   1  275.97   20.80
  -7  14  -1  284.37   19.50
   7  14   1  296.37   28.70
   7  14   1  279.97   18.60
   8 -14   1   59.39    8.50
   8 -14   1   56.59    7.70
   8 -14   1   32.50   13.70
  -8 -14  -1   66.39    7.00
   8 -14   1   65.29    8.00
  -8 -14  -1   54.09    6.30
  -8  14  -1   63.59   17.10
  -8  14  -1   51.89    8.20
  -8  14  -1   68.99    7.20
   8  14   1   58.69    6.50
   8  14   1   62.59    9.00
   8  14   1   78.09   17.10
  -9 -14  -1  140.49   12.20
   9 -14   1  176.48   13.20
   9 -14   1  161.18   27.90
   9 -14   1  153.38   13.20
  -9 -14  -1  164.88   12.70
   9  14   1  172.88   12.10
   9  14   1  166.58   25.80
   9  14   1  123.59   13.50
  -9  14  -1  171.98   28.30
  -9  14  -1  136.19   13.20
  10 -14   1   57.79    8.20
  10 -14   1   54.79    8.50
 -10 -14  -1   56.99    7.60
  10 -14   1   88.19   22.30
 -10  14  -1   45.90    8.00
 -10  14  -1   51.69   16.40
  10  14   1   48.90   15.50
  10  14   1   53.19    7.10
  10  14   1   55.59    9.70
 -11 -14  -1   20.00    5.00
  11 -14   1   20.50   14.30
  11 -14   1   11.90    5.00
  11  14   1   21.10    6.60
  11  14   1   16.50    4.40
 -11  14  -1   31.80    7.60
 -11  14  -1   22.00   12.40
  11  14   1   17.80   10.90
  12 -14   1   12.70   13.80
 -12 -14  -1   -0.20    3.00
  12 -14   1    2.70    3.60
  12  14   1    4.60    4.90
  12  14   1   11.50   11.20
  12  14   1    5.40    3.20
 -12  14  -1   -3.80   10.70
 -12  14  -1    2.80    4.10
 -12  14  -1    1.70    5.60
  12 -15  -1    8.40    5.00
  12 -15  -1    5.10   11.00
 -12 -15   1    8.70    4.30
  12  15  -1    3.00    3.20
  12  15  -1   -1.20    4.30
 -12  15   1   -3.40   10.10
  12  15  -1   30.50   15.50
 -11 -15   1   27.00    5.80
  11 -15  -1   15.60    5.60
  11 -15  -1   20.20   13.80
 -11  15   1   33.90   16.40
  11  15  -1   17.00    5.20
  11  15  -1   12.50    6.10
  11  15  -1   25.20   13.60
  10 -15  -1   22.80   12.10
 -10 -15   1   31.50    6.10
  10 -15  -1   46.10    7.50
  10  15  -1   28.70    5.80
  10  15  -1   30.90    7.70
 -10  15   1   52.59   16.00
  10  15  -1   47.10   15.90
  -9 -15   1    7.70    3.40
   9 -15  -1    4.80    3.60
   9 -15  -1    7.60   11.10
   9 -15  -1    9.20    4.40
   9  15  -1    5.50    2.90
   9  15  -1    4.10    8.60
  -9  15   1   -0.10    6.70
   9  15  -1   10.10    4.50
   8 -15  -1   29.30    6.60
   8 -15  -1   39.90   14.30
  -8 -15   1   28.10    5.40
   8  15  -1   21.30   11.80
  -8  15   1   27.50    5.50
   8  15  -1   29.10    5.40
  -8  15   1   44.20   14.70
   8  15  -1   23.40    6.00
  -8  15   1   20.90    6.00
  -7 -15   1    9.70    3.40
  -7 -15   1   17.00    4.10
   7 -15  -1    9.50    3.80
   7 -15  -1    9.30    9.60
  -7 -15   1   11.60    7.30
  -7  15   1    6.80    3.30
  -7  15   1   12.30    3.70
   7  15  -1    2.00    6.30
   7  15  -1    5.90    3.50
  -7  15   1   -3.70    5.60
   7  15  -1    6.20    2.60
   6 -15  -1   13.10    9.40
  -6 -15   1    2.70    2.40
   6 -15  -1   12.10    2.90
   6 -15  -1   12.90    3.90
  -6 -15   1   11.70    3.20
  -6 -15   1   29.00    4.70
  -6 -15   1   10.20    6.70
  -6  15   1   17.70    4.70
   6  15  -1   15.70    4.70
  -6  15   1   12.70    3.70
   6  15  -1   19.80    3.90
  -6  15   1   22.20   10.30
   6  15  -1   26.20    9.60
  -5 -15   1  156.18   18.40
  -5 -15   1  158.88   12.40
  -5 -15   1  178.88   12.90
   5 -15  -1  179.08   12.50
   5 -15  -1  152.68   23.70
   5 -15  -1  187.78   13.80
  -5 -15   1  168.68   12.80
  -5  15   1  188.68   13.70
   5  15  -1  195.98   13.30
  -5  15   1  185.68   22.00
   5  15  -1  160.68   20.80
  -5  15   1  200.48   14.70
  -5  15   1  171.28   14.30
   4 -15  -1  120.79   10.40
  -4 -15   1  159.38   10.40
  -4 -15   1  111.49   10.10
   4 -15  -1  156.98   19.00
  -4 -15   1  139.29   10.40
  -4 -15   1  125.89   15.80
   4 -15  -1  147.69   10.10
   4 -15  -1  112.39   10.70
  -4 -15   1  115.79   10.00
  -4  15   1  132.89   10.40
   4  15  -1  115.59    9.80
   4  15  -1  146.09   21.50
  -4  15   1  120.79   19.90
  -4  15   1  144.49   11.70
  -4  15   1  137.29   11.10
   3 -15  -1  277.87   18.20
  -3 -15   1  274.17   17.30
  -3 -15   1  272.67   24.60
   3 -15  -1  292.67   17.00
  -3 -15   1  208.38   17.10
   3 -15  -1  263.07   25.20
  -3 -15   1  267.57   17.60
   3 -15  -1  249.08   17.40
   3 -15  -1  277.97   17.50
  -3 -15   1  261.97   17.30
  -3  15   1  300.37   19.10
   3  15  -1  303.77   28.20
   3  15  -1  310.77   18.80
  -3  15   1  279.77   27.60
  -3  15   1  281.37   19.70
   3  15  -1  281.67   18.10
   2 -15  -1   72.19    6.80
  -2 -15   1   68.09    6.40
  -2 -15   1   81.39   14.10
   2 -15  -1   78.89    7.10
   2 -15  -1   72.29    6.60
   2 -15  -1   75.99   13.20
  -2 -15   1   67.69    6.50
  -2 -15   1   62.99    6.40
  -2 -15   1   72.99    7.00
   2  15  -1   80.09    6.50
  -2  15   1  113.09   18.60
  -2  15   1   86.09    7.30
   2  15  -1   82.89    7.40
  -2  15   1   90.69    7.80
   2  15  -1   65.89   13.10
   2  15  -1   85.39    7.90
   1 -15  -1   88.89    7.90
  -1 -15   1   85.79    7.30
   1 -15  -1   81.29    7.50
  -1 -15   1   71.19    6.30
   1 -15  -1  104.59   15.70
  -1 -15   1   89.89    7.50
  -1 -15   1   80.09   13.40
   1 -15  -1   93.19    7.60
  -1 -15   1   94.19    8.10
  -1  15   1  102.99    8.20
   1  15  -1   62.39    6.70
  -1  15   1   93.99    7.40
   1  15  -1   89.39    7.80
  -1  15   1   64.09   13.60
   1  15  -1   78.29   15.20
   0 -15   1   37.70    5.50
   0 -15   1   27.00    8.80
   0 -15  -1   44.10    4.80
   0 -15   1   32.50    4.70
   0 -15   1   30.40    4.60
   0 -15  -1   37.70    5.20
   0 -15  -1   34.30    4.80
   0 -15  -1   49.20    5.60
   0 -15  -1   39.90    9.90
   0  15  -1   43.40   11.50
   0  15   1   43.60   10.90
   0  15  -1   37.60    5.60
   0  15  -1   38.80    5.20
   0  15   1   42.40    4.60
   1 -15   1  142.59    9.90
  -1 -15  -1  130.59   10.40
  -1 -15  -1  139.89   10.20
   1 -15   1  148.39   17.30
   1 -15   1  140.49   10.50
  -1 -15  -1  145.99   15.30
  -1 -15  -1  135.29   10.20
   1 -15   1  139.19   10.60
  -1 -15  -1  133.59   10.10
   1 -15   1  158.38   11.30
   1  15   1  150.98   17.50
   1  15   1  144.49   10.40
  -1  15  -1  156.38   18.40
  -1  15  -1  134.49   10.50
  -1  15  -1  147.49   11.40
  -2 -15  -1   91.69    7.30
  -2 -15  -1  100.39   14.60
  -2 -15  -1   94.99    7.60
   2 -15   1   90.19    7.90
   2 -15   1   91.49    7.30
   2 -15   1   93.99    8.00
   2 -15   1   76.49   13.90
  -2 -15  -1   86.99    7.50
   2 -15   1   91.59    8.40
  -2 -15  -1   91.59    7.80
  -2  15  -1   91.99    7.80
  -2  15  -1   96.19   17.20
   2  15   1   84.79   14.80
   2  15   1   88.79    7.20
  -2  15  -1   90.89    8.20
   2  15   1   90.59    7.60
  -3 -15  -1   18.90    3.50
  -3 -15  -1    9.20    5.50
  -3 -15  -1   17.80    3.20
   3 -15   1   21.30    3.70
   3 -15   1   29.20    9.50
  -3 -15  -1   13.90    3.10
   3 -15   1   18.50    3.90
   3 -15   1   22.90    4.80
  -3 -15  -1   17.70    3.60
  -3  15  -1   31.60    5.40
   3  15   1   26.30    8.70
  -3  15  -1   16.90    8.60
   3  15   1   32.70    4.60
   3  15   1   31.10    4.30
  -3  15  -1   25.60    4.30
   4 -15   1   62.49    9.60
  -4 -15  -1   45.60    5.80
  -4 -15  -1   50.89    5.40
   4 -15   1   63.89    6.80
  -4 -15  -1   54.59    5.30
  -4 -15  -1   40.50    5.20
  -4 -15  -1   78.39   12.10
   4 -15   1   48.80   12.40
   4 -15   1   52.19    5.70
  -4  15  -1   48.60    6.20
  -4  15  -1   44.40    6.80
  -4  15  -1   33.10   11.00
   4  15   1   34.40    5.20
   4  15   1   43.70   11.80
   4  15   1   35.00    4.70
  -5 -15  -1  271.17   18.80
  -5 -15  -1  302.67   18.90
   5 -15   1  306.67   20.50
   5 -15   1  268.07   29.00
  -5 -15  -1  313.27   19.00
  -5 -15  -1  281.67   24.00
  -5 -15  -1  264.67   18.50
   5 -15   1  293.47   19.00
  -5  15  -1  293.27   20.80
  -5  15  -1  288.47   30.10
   5  15   1  300.87   19.20
   5  15   1  296.97   27.80
  -5  15  -1  337.97   21.70
  -5  15  -1  296.47   20.00
  -6 -15  -1  230.78   15.80
  -6 -15  -1  253.27   16.00
   6 -15   1  241.68   16.30
  -6 -15  -1  221.08   20.90
  -6 -15  -1  242.38   16.10
   6 -15   1  215.58   17.60
   6 -15   1  220.38   32.10
  -6  15  -1  263.37   27.60
   6  15   1  216.48   24.00
  -6  15  -1  251.87   16.20
   6  15   1  229.78   15.20
  -6  15  -1  182.48   16.30
   7 -15   1   80.29   18.80
  -7 -15  -1   75.39    7.60
   7 -15   1   70.19    8.30
  -7 -15  -1   70.19    7.20
   7 -15   1   74.49    7.80
   7  15   1   87.59   18.30
   7  15   1   66.29   10.10
  -7  15  -1   72.39    8.50
   7  15   1   75.19    7.40
  -7  15  -1   84.99    8.20
  -7  15  -1   71.89   18.10
  -8 -15  -1   40.70    5.70
   8 -15   1   39.60   14.20
   8 -15   1   36.40    7.20
   8 -15   1   34.40    5.90
  -8 -15  -1   54.69    7.00
  -8  15  -1   41.30    7.80
   8  15   1   23.60    5.90
   8  15   1   40.80   14.10
   8  15   1   34.80    5.60
  -8  15  -1   23.20    5.50
  -8  15  -1   74.19   18.10
  -9 -15  -1   88.39    8.30
  -9 -15  -1   64.89   10.20
   9 -15   1   62.39   19.10
   9 -15   1   80.19    9.00
   9 -15   1   88.49    8.80
  -9  15  -1   84.89   10.00
   9  15   1  121.79   21.90
   9  15   1   93.09   11.90
   9  15   1   84.19    8.50
  -9  15  -1   89.19   21.30
  10 -15   1   20.60   14.00
  10 -15   1   29.80    6.50
 -10 -15  -1   33.20    5.70
 -10  15  -1   28.70   13.90
  10  15   1   42.20    8.60
 -10  15  -1   30.20    6.90
  10  15   1   25.90    5.20
  10  15   1   48.50   15.30
  11 -15   1   21.70    6.40
  11 -15   1   23.50   15.60
 -11 -15  -1   14.60    4.50
 -11  15  -1   32.00   15.80
  11  15   1   26.20   13.50
 -11  15  -1   31.00    7.50
  11  15   1   35.40    8.50
  11  15   1   30.60    5.90
  12 -15   1   21.00    6.10
  12 -15   1   21.70   14.00
 -12 -15  -1   18.10    5.00
  12  15   1   21.50    5.20
 -12  15  -1   19.70    6.60
 -12  15  -1   29.10   14.60
  12  15   1   25.20    7.80
  12  15   1   43.30   15.70
  12 -16  -1    3.50    3.50
 -12 -16   1   -0.30    3.00
  12 -16  -1    6.40   12.10
  12  16  -1   -1.20   10.20
  12  16  -1    5.10    5.40
  12  16  -1   -0.90    2.70
 -12  16   1  -12.10    8.70
 -11 -16   1   27.90    6.40
  11 -16  -1   20.00    5.90
  11 -16  -1   14.70   14.40
  11  16  -1   28.80    6.10
  11  16  -1   40.80   15.70
 -11  16   1   31.80   16.70
  11  16  -1   24.70    7.10
  10 -16  -1   32.70   14.10
 -10 -16   1   28.20    5.90
  10  16  -1   53.39   16.20
  10  16  -1   48.70    8.90
 -10  16   1   48.90   17.10
  10  16  -1   30.40    6.20
   9 -16  -1   91.79   12.80
  -9 -16   1   73.09    8.60
   9 -16  -1   92.79   21.50
  -9  16   1   47.10   16.80
   9  16  -1   71.99   18.00
   9  16  -1   52.49    9.20
   9  16  -1   58.09    7.70
   8 -16  -1   53.59   16.40
   8 -16  -1   43.60    8.20
  -8 -16   1   53.29    7.40
  -8  16   1   39.70   14.40
   8  16  -1   33.80    5.70
  -8  16   1   35.10    6.40
   8  16  -1   48.90   15.30
   8  16  -1   36.20    7.10
   7 -16  -1   76.89    9.30
  -7 -16   1   81.99    8.10
  -7 -16   1   82.39    8.30
   7 -16  -1   64.09   16.80
  -7 -16   1   84.39   15.80
  -7  16   1   62.19   15.90
   7  16  -1  100.49   10.10
   7  16  -1   89.39    8.20
   7  16  -1   72.89   16.70
  -7  16   1   72.29    8.90
  -6 -16   1  124.59   10.50
   6 -16  -1  137.29   11.70
  -6 -16   1  111.79   10.30
  -6 -16   1  155.78   18.00
   6 -16  -1  102.99   22.20
  -6 -16   1  126.59   10.20
   6  16  -1  113.99   11.50
   6  16  -1  117.19    9.90
   6  16  -1  123.19   21.00
  -6  16   1  133.59   10.60
  -6  16   1  154.08   24.70
   5 -16  -1   56.39    8.00
  -5 -16   1   57.49    6.30
  -5 -16   1   53.99    7.00
  -5 -16   1   57.99   12.40
   5 -16  -1   34.50   12.70
  -5 -16   1   61.99    7.50
  -5  16   1   57.99    7.00
  -5  16   1   20.20   10.10
  -5  16   1   41.90    6.70
   5  16  -1   45.20    6.00
  -5  16   1   44.10    6.60
   5  16  -1   46.30   12.40
  -4 -16   1    3.90    2.50
  -4 -16   1    5.50    2.90
   4 -16  -1    0.40    2.00
  -4 -16   1    2.70    2.00
   4 -16  -1    6.20    6.30
   4 -16  -1    2.30    2.10
  -4 -16   1   -1.80    4.80
  -4  16   1    3.20    2.70
   4  16  -1    0.50    1.90
   4  16  -1    0.50    5.40
  -4  16   1    1.30    5.00
  -4  16   1    2.70    2.20
  -3 -16   1   92.89    8.10
  -3 -16   1   96.39    8.00
   3 -16  -1   77.59   15.40
   3 -16  -1   84.39    7.70
   3 -16  -1   80.29    7.90
  -3 -16   1   83.29    8.40
   3 -16  -1   95.99    8.60
   3 -16  -1   85.49    8.10
  -3 -16   1   83.19    7.50
  -3 -16   1   78.59   14.50
  -3  16   1   88.39    8.10
   3  16  -1   92.79    7.40
   3  16  -1   96.49   17.50
  -3  16   1   89.09   17.70
  -3  16   1  100.79    9.10
   3  16  -1   91.59    7.90
   2 -16  -1   88.59   15.50
  -2 -16   1   96.19    8.20
  -2 -16   1  110.79    9.00
  -2 -16   1  109.99   17.20
   2 -16  -1   98.79    8.70
  -2 -16   1   94.99    8.10
   2 -16  -1   88.79    8.30
  -2 -16   1   94.99    8.30
   2 -16  -1  101.49    8.20
   2 -16  -1   95.39    8.20
   2  16  -1   91.39    7.90
   2  16  -1   93.89    7.30
   2  16  -1   80.59   15.40
  -2  16   1   94.69    8.00
  -2  16   1   85.69   17.20
  -2  16   1  104.09    8.70
   1 -16  -1   34.60    5.40
  -1 -16   1   33.60    4.00
   1 -16  -1   49.10   10.90
  -1 -16   1   21.50    7.80
  -1 -16   1   30.40    5.30
  -1 -16   1   32.30    4.90
  -1 -16   1   27.80    4.60
   1 -16  -1   22.80    4.10
   1 -16  -1   26.20    4.40
  -1  16   1   28.50    4.40
  -1  16   1   34.40    5.30
   1  16  -1   21.60    9.20
   1  16  -1   18.60    3.50
  -1  16   1   22.30    8.50
   1  16  -1   36.00    5.70
   0 -16  -1  144.59   10.60
   0 -16  -1  147.59   10.40
   0 -16  -1  143.29   10.30
   0 -16  -1  136.99   10.50
   0 -16  -1  145.09   15.80
   0 -16   1  118.89   10.10
   0 -16   1  124.19   10.70
   0 -16   1  123.99   10.10
   0 -16   1  130.39   16.50
   0  16  -1  144.79   18.40
   0  16  -1  158.58   11.60
   0  16  -1  121.09   10.30
   0  16   1  148.69   17.90
   0  16   1  139.89   10.30
  -1 -16  -1   76.09   13.20
   1 -16   1   73.09   14.10
  -1 -16  -1   87.79    7.40
  -1 -16  -1   76.99    7.10
   1 -16   1   85.49    7.50
  -1 -16  -1   79.19    7.20
   1 -16   1   78.89    7.70
   1 -16   1   78.79    7.40
  -1 -16  -1   90.29    7.20
   1 -16   1   73.89    6.40
  -1  16  -1   89.19   16.80
   1  16   1   87.39    7.40
  -1  16  -1   91.89    7.80
   1  16   1   78.39   15.30
  -2 -16  -1  161.18   17.10
  -2 -16  -1  164.48   11.30
  -2 -16  -1  147.59   11.20
  -2 -16  -1  148.59   11.30
   2 -16   1  164.38   11.10
   2 -16   1  172.48   19.70
   2 -16   1  160.38   12.10
   2 -16   1  156.58   11.90
   2 -16   1  161.28   12.60
  -2 -16  -1  154.68   11.50
   2  16   1  163.88   10.90
  -2  16  -1  137.49   10.90
   2  16   1  153.78   18.20
  -2  16  -1  141.19   11.50
   2  16   1  142.59   10.80
   3 -16   1   39.70    6.20
  -3 -16  -1   21.30    7.60
   3 -16   1   21.00    8.40
  -3 -16  -1   30.00    4.80
  -3 -16  -1   32.80    4.60
   3 -16   1   27.60    5.00
   3 -16   1   37.10    4.80
  -3 -16  -1   42.40    5.50
  -3 -16  -1   28.40    4.30
   3  16   1   28.80    4.50
  -3  16  -1   25.90    4.40
   3  16   1   33.20    9.70
  -3  16  -1   29.00    5.30
  -3  16  -1   11.20    7.50
   4 -16   1   79.39    7.20
   4 -16   1   93.39    8.50
  -4 -16  -1   63.69    6.80
  -4 -16  -1   69.59   12.40
  -4 -16  -1   69.19    6.60
   4 -16   1   67.99   15.50
  -4 -16  -1   71.89    7.00
  -4 -16  -1   76.89    6.80
   4  16   1   53.59    5.80
   4  16   1   53.59   12.70
  -4  16  -1   69.09   15.70
   4  16   1   65.89    6.40
  -4  16  -1   63.09    7.30
  -4  16  -1   57.69    6.50
   5 -16   1  304.77   32.80
  -5 -16  -1  363.06   22.70
   5 -16   1  366.96   22.90
  -5 -16  -1  320.87   22.70
  -5 -16  -1  371.46   22.80
   5 -16   1  372.76   24.50
  -5 -16  -1  413.96   29.30
  -5 -16  -1  354.76   22.80
  -5  16  -1  331.17   33.00
   5  16   1  335.67   21.30
  -5  16  -1  340.17   22.20
  -5  16  -1  352.76   23.70
   5  16   1  322.67   21.90
   5  16   1  355.46   31.40
  -5  16  -1  338.17   23.20
   6 -16   1    7.40    4.20
  -6 -16  -1   19.30    4.00
   6 -16   1   17.50   11.70
  -6 -16  -1   10.00    2.70
  -6 -16  -1   13.80    3.40
   6 -16   1   14.20    3.60
  -6 -16  -1   18.50    3.80
   6  16   1   11.50    8.30
   6  16   1    8.50    2.60
  -6  16  -1   11.30    3.90
  -6  16  -1    5.90    6.60
  -6  16  -1   14.00    3.60
  -7 -16  -1  301.67   19.40
   7 -16   1  337.67   20.50
  -7 -16  -1  309.87   20.10
   7 -16   1  235.48   30.80
   7 -16   1  240.48   20.40
  -7  16  -1  339.27   35.30
  -7  16  -1  374.36   24.90
  -7  16  -1  342.27   23.50
   7  16   1  401.76   34.80
   7  16   1  342.37   22.60
   7  16   1  334.57   24.90
  -8 -16  -1   14.10    3.90
   8 -16   1   28.00    6.60
   8 -16   1   28.90   13.40
  -8 -16  -1   18.00    4.50
  -8  16  -1   -2.20    3.20
   8  16   1    9.00    4.20
   8  16   1    9.90    9.20
   8  16   1   13.50    3.80
  -8  16  -1    4.70    7.80
  -9 -16  -1   34.60    5.60
   9 -16   1   31.00   14.10
   9  16   1   28.40    6.80
   9  16   1   31.50   13.40
   9  16   1   23.30    5.20
  -9  16  -1   61.79   18.30
  -9  16  -1   45.30    7.40
 -10 -16  -1   -0.30    2.30
  10 -16   1   -4.10    7.20
  10  16   1    2.30    3.90
  10  16   1    6.60    8.70
 -10  16  -1    1.80    3.60
 -10  16  -1    3.00    9.70
  10  16   1    0.50    2.70
  11 -16   1   89.19   11.90
  11 -16   1   53.89   18.10
 -11 -16  -1   83.89    8.70
  11  16   1   49.70   10.10
  11  16   1   72.09   19.80
 -11  16  -1   78.79   14.10
 -11  16  -1   83.79   21.20
  11  16   1   75.39    9.40
  12 -16   1    6.00   10.30
 -12 -16  -1    3.30    3.10
  12 -16   1    5.70    4.30
 -12  16  -1    9.40   12.10
  12  16   1   -2.40    4.40
  12  16   1   -7.00    9.40
  12  16   1   -1.00    3.20
  11 -17  -1   19.80   15.90
 -11 -17   1   17.90    5.10
  11  17  -1   17.90    5.20
  11  17  -1   19.20    6.70
  11  17  -1   22.80   13.60
 -11  17   1    5.70   12.70
 -10 -17   1   92.59    9.80
  10 -17  -1  114.49   26.00
  10  17  -1   64.59    8.90
 -10  17   1   88.39   21.80
  10  17  -1  107.49   13.50
  10  17  -1   64.89   19.60
  -9 -17   1    5.00    3.10
   9 -17  -1    0.60    3.20
   9 -17  -1   -8.30   10.00
  -9  17   1    4.60    7.10
   9  17  -1    3.60    2.90
   9  17  -1    8.00   10.80
   9  17  -1    6.20    4.30
   8 -17  -1    1.60   10.20
  -8 -17   1    3.70    3.10
   8 -17  -1    7.30    3.80
  -8 -17   1    9.70    3.30
  -8  17   1   15.60    9.30
   8  17  -1    8.90    8.50
   8  17  -1   12.30    3.90
   8  17  -1   12.70    4.70
  -8  17   1   26.30    5.50
   7 -17  -1  194.58   15.30
   7 -17  -1  156.18   27.80
  -7 -17   1  177.08   13.60
  -7 -17   1  149.69   13.10
   7  17  -1  171.38   13.00
  -7  17   1  175.88   13.70
  -7  17   1  149.88   26.60
   7  17  -1  146.09   25.70
   7  17  -1  168.58   14.70
  -6 -17   1   97.89    9.00
   6 -17  -1  118.59   10.80
  -6 -17   1   96.29    9.10
   6 -17  -1  110.29   22.60
  -6 -17   1   85.99    8.90
  -6 -17   1  113.59   18.10
   6  17  -1   95.29   10.50
  -6  17   1  113.09   21.80
  -6  17   1  100.59    9.20
   6  17  -1   96.29    8.80
   6  17  -1   61.09   16.20
   5 -17  -1  295.27   29.00
  -5 -17   1  256.97   24.60
  -5 -17   1  239.68   17.20
  -5 -17   1  242.78   17.40
  -5 -17   1  236.08   17.50
   5 -17  -1  256.87   18.30
  -5  17   1  209.18   14.70
  -5  17   1  145.99   24.60
   5  17  -1  190.08   14.20
   5  17  -1  237.58   25.10
   4 -17  -1   64.19   15.90
  -4 -17   1   77.89    7.20
  -4 -17   1   76.09    7.20
  -4 -17   1   69.99    7.00
   4 -17  -1   71.19    7.90
  -4 -17   1   41.60   11.60
  -4  17   1   82.39   17.30
   4  17  -1   90.09   18.40
   4  17  -1   50.19    6.90
  -4  17   1   72.69    7.20
  -3 -17   1  581.54   38.90
   3 -17  -1  664.03   39.70
   3 -17  -1  681.83   40.30
   3 -17  -1  606.94   47.90
  -3 -17   1  670.93   48.40
  -3 -17   1  670.43   39.50
  -3 -17   1  725.03   40.10
  -3  17   1  726.43   53.99
  -3  17   1  719.43   41.70
   3  17  -1  633.94   51.49
   3  17  -1  692.63   40.50
   3  17  -1  701.03   41.30
  -2 -17   1  148.29   11.00
  -2 -17   1  177.78   18.80
   2 -17  -1  151.88   11.70
   2 -17  -1  116.49   18.90
   2 -17  -1  160.78   11.50
  -2 -17   1  122.39   11.20
  -2 -17   1  138.09   11.10
   2 -17  -1  147.49   11.30
   2  17  -1  179.68   20.70
   2  17  -1  150.68   11.70
  -2  17   1  138.09   22.20
   2  17  -1  159.58   10.90
  -2  17   1  164.18   11.90
  -1 -17   1   91.89    8.20
   1 -17  -1  100.99    8.40
   1 -17  -1   84.39    8.10
  -1 -17   1  107.29    8.20
   1 -17  -1   81.89    8.10
   1 -17  -1   71.89   14.70
  -1 -17   1   94.09    8.60
  -1 -17   1   90.49   16.30
   1  17  -1  110.39   19.90
  -1  17   1   89.69   17.30
  -1  17   1  104.49    8.90
   1  17  -1  127.09    9.30
   0 -17   1   40.60    5.80
   0 -17   1   63.59    7.00
   0 -17   1   46.70    6.30
   0 -17  -1   39.70    5.90
   0 -17  -1   42.60   10.80
   0 -17  -1   43.50    5.50
   0 -17  -1   46.20    5.60
   0 -17   1   33.80   10.20
   0 -17  -1   50.99    6.20
   0  17  -1   45.40    6.00
   0  17   1   77.79   15.50
   0  17  -1   54.49   14.50
   0  17   1   45.20    5.90
  -1 -17  -1   10.70    6.30
   1 -17   1   18.30    3.80
  -1 -17  -1   12.30    3.00
   1 -17   1   14.80    3.70
   1 -17   1    8.60    2.80
   1 -17   1   -5.30    5.20
  -1 -17  -1    9.60    2.80
  -1 -17  -1    3.50    2.00
  -1 -17  -1   15.80    3.40
  -1  17  -1   15.20    3.30
  -1  17  -1   13.20    7.30
   1  17   1   11.80    3.00
   1  17   1   12.10    6.30
  -1  17  -1    7.80    3.10
   2 -17   1   66.99    6.30
   2 -17   1   77.99    7.40
   2 -17   1   71.39    7.70
  -2 -17  -1   66.39    6.40
   2 -17   1   86.29   16.20
  -2 -17  -1   70.29    6.80
  -2 -17  -1   66.69    6.80
  -2 -17  -1   88.89   14.60
  -2 -17  -1   68.19    6.60
  -2  17  -1   74.69   15.90
  -2  17  -1   54.29    6.60
   2  17   1   63.99    6.20
   2  17   1   61.19    6.30
   2  17   1   57.59   14.20
  -2  17  -1   70.39    6.70
  -3 -17  -1  127.59   10.00
  -3 -17  -1  142.19   10.70
   3 -17   1  134.29   10.20
  -3 -17  -1  125.89   15.70
  -3 -17  -1  142.19   10.50
  -3 -17  -1  116.59   10.10
   3 -17   1  140.49   21.40
   3 -17   1  140.99   11.60
   3  17   1  154.28   11.50
  -3  17  -1  151.68   12.00
   3  17   1  151.88   18.80
   3  17   1  154.88   11.40
  -3  17  -1  169.28   13.00
  -3  17  -1  159.18   20.80
  -4 -17  -1    9.80    2.90
  -4 -17  -1    4.50    2.40
  -4 -17  -1    4.20    2.10
  -4 -17  -1    9.40    2.90
   4 -17   1    8.80    8.40
   4 -17   1   14.50    3.10
  -4 -17  -1    1.50    3.90
  -4  17  -1    7.90    3.30
   4  17   1    7.20    2.70
   4  17   1    6.30    2.90
  -4  17  -1   17.00   10.50
  -4  17  -1    7.70    2.90
   4  17   1    4.20    6.00
  -5 -17  -1    7.10    2.80
   5 -17   1    5.80    2.90
   5 -17   1    4.10    2.40
  -5 -17  -1    6.40    2.30
   5 -17   1    0.30    6.50
  -5 -17  -1    6.10    2.70
  -5 -17  -1    9.30    3.30
  -5  17  -1   -2.30    2.40
   5  17   1    6.20    3.00
  -5  17  -1    4.70    2.60
  -5  17  -1    2.70    6.90
  -5  17  -1   11.70    4.20
   5  17   1    2.20    2.00
   5  17   1   18.40    8.40
  -6 -17  -1  365.56   24.20
   6 -17   1  396.06   26.40
  -6 -17  -1  358.56   23.70
   6 -17   1  382.66   37.10
  -6 -17  -1  369.36   23.60
   6  17   1  370.86   24.50
   6  17   1  426.46   36.20
  -6  17  -1  414.16   38.90
  -6  17  -1  393.06   25.50
  -6  17  -1  378.36   26.60
  -6  17  -1  390.86   26.70
  -7 -17  -1  208.68   15.20
  -7 -17  -1  198.08   14.90
   7 -17   1  206.98   16.70
  -7 -17  -1  224.88   15.50
   7 -17   1  173.48   29.20
   7  17   1  186.58   29.20
   7  17   1  252.17   19.20
   7  17   1  231.58   16.60
  -7  17  -1  237.48   29.90
  -7  17  -1  272.07   19.40
  -7  17  -1  243.68   17.60
   8 -17   1   57.19   19.00
   8 -17   1   70.09    9.90
  -8 -17  -1   42.30    6.90
  -8 -17  -1   44.60    6.40
  -8  17  -1   48.20    9.30
   8  17   1   46.00    8.50
   8  17   1   43.00    6.60
  -8  17  -1   49.99   16.00
   8  17   1   53.79   15.10
   9 -17   1   23.60   14.50
  -9 -17  -1   32.80    5.70
   9  17   1   18.50   11.00
   9  17   1   30.70    7.00
   9  17   1   29.60    5.60
  -9  17  -1   26.00   13.70
  10 -17   1   45.30   18.70
 -10 -17  -1   26.60    5.40
  10  17   1   18.50    6.60
  10  17   1   53.99   16.60
 -10  17  -1   39.30   16.40
  10  17   1   38.20    6.60
  11 -17   1   31.10   16.40
 -11 -17  -1   25.20    5.50
 -11  17  -1   14.70   12.70
  11  17   1   20.80    5.30
  11  17   1   24.90    7.50
  11  17   1   36.80   16.30
  11 -18  -1    0.40   12.40
 -11 -18   1    3.10    3.20
  11  18  -1   -1.00    4.70
  11  18  -1    8.00   13.20
  11  18  -1    0.50    3.20
 -11  18   1   -3.20   11.20
  10 -18  -1   -2.00   10.00
 -10 -18   1   17.60    4.70
  10  18  -1    5.20    4.60
  10  18  -1   15.20    4.70
  10  18  -1    7.70   10.80
 -10  18   1   34.60   16.60
   9 -18  -1    7.00   12.20
  -9 -18   1   24.70    5.40
   9 -18  -1   21.50    7.10
   9  18  -1   13.70    5.50
  -9  18   1   -4.00   10.70
   9  18  -1   16.60    4.40
   9  18  -1   19.80   12.80
   8 -18  -1    6.60    8.50
  -8 -18   1   11.80    3.40
   8 -18  -1    9.20    3.80
  -8 -18   1   11.20    4.00
   8  18  -1   23.80    6.40
   8  18  -1   21.80    4.90
  -8  18   1   41.40   14.70
   8  18  -1   20.90   11.00
  -8  18   1   14.60    4.40
   7 -18  -1   41.20    7.50
  -7 -18   1   72.29    7.60
   7 -18  -1   81.09   19.30
  -7 -18   1   67.29    8.80
   7  18  -1    5.80   14.00
   7  18  -1   46.40    6.90
  -7  18   1   74.59    9.00
   7  18  -1   54.09    8.40
  -7  18   1   48.90   15.50
  -6 -18   1   79.09    8.50
   6 -18  -1   77.39   17.90
  -6 -18   1   78.19    8.30
   6 -18  -1   92.99    9.60
   6  18  -1   82.89   18.30
  -6  18   1   61.29   16.70
   6  18  -1   83.69   10.90
   6  18  -1   84.89    8.40
  -6  18   1   83.99    8.70
  -5 -18   1    9.10    3.40
  -5 -18   1    8.40    3.30
  -5 -18   1    9.90    7.50
   5 -18  -1   15.70    4.40
  -5 -18   1    8.80    3.40
   5 -18  -1    8.50    8.30
  -5  18   1    5.80    2.90
   5  18  -1   13.00    3.50
  -5  18   1   16.00    9.80
   5  18  -1    1.90    5.90
   4 -18  -1   54.29   14.20
  -4 -18   1   46.60   12.30
  -4 -18   1   40.80    6.20
  -4 -18   1   42.50    5.90
  -4 -18   1   35.90    5.60
   4 -18  -1   53.49    7.80
   4  18  -1   40.90    5.70
  -4  18   1   41.20    6.10
   4  18  -1   48.80   13.90
  -4  18   1   41.10   14.40
   3 -18  -1  105.49    9.50
   3 -18  -1   96.49    9.50
  -3 -18   1  106.89    9.50
   3 -18  -1   96.29   18.10
  -3 -18   1  115.69   18.80
  -3 -18   1  111.89    9.20
  -3 -18   1   99.79    9.00
  -3  18   1   92.89   19.30
   3  18  -1   93.79   19.10
  -3  18   1  105.29    9.10
   3  18  -1  100.89    9.00
   3  18  -1  100.59    8.00
  -2 -18   1   91.29   15.80
  -2 -18   1   67.19    6.80
  -2 -18   1   60.59    6.70
   2 -18  -1   60.89   13.30
  -2 -18   1   65.59    7.20
   2 -18  -1   64.49    7.20
   2 -18  -1   71.69    7.40
  -2  18   1   78.49    7.40
   2  18  -1   70.19    6.30
   2  18  -1   72.59    7.20
  -2  18   1   48.40   14.00
   2  18  -1   71.19   15.90
  -1 -18   1   57.99   12.30
  -1 -18   1   40.00    5.90
   1 -18  -1   43.70   11.30
  -1 -18   1   38.80    5.30
  -1 -18   1   42.90    6.80
   1 -18  -1   47.20    6.50
   1 -18  -1   51.29    6.60
   1 -18  -1   40.50    6.40
   1  18  -1   40.10    5.40
  -1  18   1   62.59   14.90
  -1  18   1   44.30    5.90
   1  18  -1   30.80    4.30
   1  18  -1   41.80   13.00
   0 -18  -1  182.48   13.00
   0 -18  -1  185.18   13.10
   0 -18   1  188.28   13.60
   0 -18   1  174.38   13.10
   0 -18  -1  211.48   20.20
   0 -18  -1  159.88   13.20
   0 -18   1  165.08   13.50
   0 -18   1  180.88   20.60
   0  18  -1  162.78   25.50
   0  18   1  164.08   12.40
   0  18  -1  177.98   12.90
   0  18   1  168.98   20.80
  -1 -18  -1   38.00   10.80
  -1 -18  -1   49.50    6.30
  -1 -18  -1   46.30    6.00
   1 -18   1   46.80    6.30
   1 -18   1   60.09    6.70
  -1 -18  -1   51.69    5.80
   1 -18   1   49.10   12.90
   1  18   1   55.79   13.30
  -1  18  -1   57.39    6.10
   1  18   1   52.69    5.70
  -1  18  -1   39.50   12.80
   2 -18   1  423.36   38.90
  -2 -18  -1  471.45   29.20
  -2 -18  -1  479.95   29.40
  -2 -18  -1  490.45   37.10
   2 -18   1  488.05   30.90
  -2 -18  -1  479.75   29.80
   2 -18   1  499.75   30.40
  -2  18  -1  576.94   44.70
   2  18   1  541.65   32.00
   2  18   1  522.45   32.00
   2  18   1  429.86   40.00
  -2  18  -1  551.84   32.50
   3 -18   1    7.40    3.00
  -3 -18  -1    5.90    2.60
  -3 -18  -1    1.30    1.90
   3 -18   1    2.30    5.30
  -3 -18  -1    1.60    4.70
  -3 -18  -1    6.10    2.40
  -3  18  -1    3.60    2.30
  -3  18  -1    6.70    7.50
   3  18   1    7.70    6.80
   3  18   1    5.60    2.50
   3  18   1    6.30    2.70
   4 -18   1  229.28   26.90
   4 -18   1  261.67   18.70
  -4 -18  -1  264.47   17.10
  -4 -18  -1  229.68   22.50
  -4 -18  -1  258.87   17.40
  -4 -18  -1  236.78   17.00
   4  18   1  202.98   15.40
   4  18   1  253.77   16.20
  -4  18  -1  215.58   16.20
  -4  18  -1  245.38   28.00
   4  18   1  237.08   25.50
  -5 -18  -1   30.90    5.20
  -5 -18  -1   42.60    6.20
   5 -18   1   25.20    6.20
  -5 -18  -1   18.90    4.10
   5 -18   1   22.90   12.40
  -5  18  -1   38.90    6.00
   5  18   1   38.30    5.80
   5  18   1   35.60    5.80
   5  18   1   28.90   11.40
  -5  18  -1   46.00   15.40
   6 -18   1   23.10   11.60
  -6 -18  -1   21.90    4.70
  -6 -18  -1   24.90    4.60
   6 -18   1   22.40    5.80
  -6 -18  -1   36.90    5.50
   6  18   1   38.20    5.80
  -6  18  -1   47.70   16.40
  -6  18  -1   35.80    6.20
   6  18   1   26.30   11.00
  -7 -18  -1  128.79   11.50
  -7 -18  -1  141.69   11.00
   7 -18   1  150.88   13.30
   7 -18   1  153.18   27.70
  -7 -18  -1  122.09   11.20
  -7  18  -1  157.58   12.90
   7  18   1  151.78   26.60
   7  18   1  161.98   14.70
   7  18   1  137.69   11.80
  -7  18  -1  176.78   29.90
  -8 -18  -1   49.90    7.10
  -8 -18  -1   33.20    6.20
   8 -18   1   35.20   16.20
   8 -18   1   52.29    8.80
   8  18   1   53.69    7.20
   8  18   1   48.00    8.80
  -8  18  -1   33.20   14.70
   8  18   1   41.40   15.40
  -9 -18  -1   11.30    3.70
   9 -18   1   17.50   12.00
  -9  18  -1    0.40    9.70
   9  18   1   14.30    5.50
   9  18   1   12.80    3.80
   9  18   1   19.10   11.20
 -10 -18  -1   16.60    4.40
  10 -18   1   24.00   15.60
  10  18   1    3.90    4.70
  10  18   1    9.70   11.40
  10  18   1   12.10    4.70
 -10  18  -1    3.90   12.20
  11 -18   1   15.70   14.70
 -11 -18  -1    4.20    3.10
  11  18   1    8.20    5.60
  11  18   1    7.60   12.00
  11  18   1    8.70    4.00
 -11  18  -1    2.70   10.40
  11 -19  -1    7.50   13.70
 -11 -19   1    1.50    3.10
  11  19  -1   -8.70    3.20
  11  19  -1    2.00   11.10
 -11  19   1   16.50   14.90
  11  19  -1    3.80    3.90
  10 -19  -1   45.50   16.70
 -10 -19   1   53.09    8.10
  10  19  -1   74.59   11.90
  10  19  -1   55.59   19.20
 -10  19   1   64.49   21.30
  10  19  -1   62.59    9.30
   9 -19  -1   26.30    7.60
  -9 -19   1   34.40    6.40
   9 -19  -1   39.10   15.10
  -9  19   1   37.50   15.40
   9  19  -1   41.80    8.50
   9  19  -1   31.00    6.20
   9  19  -1   15.90   12.70
   8 -19  -1   15.50   11.60
   8 -19  -1   10.40    4.80
  -8 -19   1   26.60    5.50
  -8  19   1    8.00   10.40
   8  19  -1   19.10    6.00
  -8  19   1   18.80    5.20
   8  19  -1   17.70    4.80
   8  19  -1   15.10   10.70
  -7 -19   1    6.30    3.40
   7 -19  -1    9.10    4.50
  -7 -19   1    5.90    3.60
   7 -19  -1   -0.70    6.70
   7  19  -1    2.70    2.80
   7  19  -1    5.40    4.10
  -7  19   1    1.80    6.90
  -7  19   1    3.40    3.10
  -6 -19   1   26.20    5.50
   6 -19  -1   46.60   14.50
   6 -19  -1   30.60    6.20
  -6 -19   1   30.80    5.50
  -6  19   1   37.50   14.00
   6  19  -1   21.20    4.80
  -6  19   1   39.30    6.30
   6  19  -1   24.10    6.10
   6  19  -1   53.99   15.10
   5 -19  -1  161.68   13.30
   5 -19  -1  144.19   25.50
  -5 -19   1  149.79   12.20
  -5 -19   1  145.09   21.50
  -5 -19   1  138.59   11.90
   5  19  -1  183.88   23.50
   5  19  -1  158.68   12.80
  -5  19   1  163.28   27.50
  -5  19   1  165.58   13.30
   4 -19  -1    3.60    3.10
  -4 -19   1    0.80    2.30
  -4 -19   1    6.30    6.70
  -4 -19   1    6.40    3.10
   4 -19  -1   11.20    8.40
  -4  19   1    8.90    8.40
  -4  19   1    5.20    3.10
   4  19  -1   12.20    9.20
   4  19  -1    9.20    3.00
   3 -19  -1  291.07   20.00
  -3 -19   1  269.97   19.60
  -3 -19   1  288.97   28.10
   3 -19  -1  318.87   29.00
  -3 -19   1  262.87   18.90
  -3  19   1  261.27   29.70
   3  19  -1  279.67   17.30
   3  19  -1  243.18   28.00
  -3  19   1  279.07   18.60
   3  19  -1  249.78   18.30
   2 -19  -1   21.00    9.40
  -2 -19   1   23.50    5.20
  -2 -19   1   36.10    5.60
  -2 -19   1   21.10    9.20
   2 -19  -1   20.30    4.40
   2 -19  -1   19.90    4.50
   2  19  -1   35.20    5.90
   2  19  -1   36.40   13.10
  -2  19   1   45.00   13.80
   2  19  -1   35.90    4.70
  -2  19   1   37.00    5.50
   1 -19  -1  199.38   18.50
  -1 -19   1  200.18   21.80
  -1 -19   1  174.48   14.00
   1 -19  -1  182.08   21.00
   1 -19  -1  190.88   14.00
   1 -19  -1  179.88   13.70
  -1 -19   1  169.58   13.40
  -1  19   1  176.98   22.60
  -1  19   1  204.48   13.80
   1  19  -1  163.88   13.40
   1  19  -1  197.78   12.70
   1  19  -1  168.08   22.50
   0 -19  -1    6.60    3.10
   0 -19   1   11.30    3.30
   0 -19  -1    8.50    6.90
   0 -19   1   10.30    3.00
   0 -19   1   16.00    8.00
   0 -19  -1    9.20    3.00
   0 -19  -1    9.50    3.10
   0  19   1    0.30    7.20
   0  19   1   10.00    3.30
   0  19  -1    9.50    2.90
   0  19  -1    9.00    8.00
  -1 -19  -1   84.19   15.60
  -1 -19  -1   81.59    7.60
  -1 -19  -1   91.59    8.10
   1 -19   1   71.19    8.00
  -1 -19  -1   66.59    7.30
   1 -19   1   96.89   17.70
   1 -19   1   84.69    8.40
   1  19   1   57.49   14.90
   1  19   1   67.39    7.10
  -1  19  -1   76.89   17.80
  -1  19  -1   91.19    7.90
  -2 -19  -1   18.50    4.00
  -2 -19  -1   18.40    3.90
  -2 -19  -1   17.00    3.30
  -2 -19  -1   10.70    6.80
   2 -19   1   25.50    4.90
   2 -19   1   30.30   11.20
   2  19   1   30.30    5.00
  -2  19  -1   36.30    5.70
   2  19   1   25.30    4.80
  -2  19  -1   34.70   11.40
   2  19   1   34.00   11.70
  -3 -19  -1   52.69    6.40
  -3 -19  -1   64.29    6.70
   3 -19   1   69.59    7.80
   3 -19   1   72.59   16.70
  -3 -19  -1   60.49   12.90
  -3 -19  -1   54.69    6.70
  -3  19  -1   56.89   15.70
  -3  19  -1   48.10    6.80
   3  19   1   47.70    6.50
   3  19   1   67.69   15.00
   3  19   1   55.59    6.10
  -4 -19  -1  125.19   10.50
   4 -19   1  108.99   19.80
  -4 -19  -1  146.49   10.60
   4 -19   1  123.19   11.50
  -4 -19  -1  110.09   10.30
  -4  19  -1   96.89   21.00
  -4  19  -1  106.19   10.10
   4  19   1  116.69   20.50
   4  19   1  118.89    9.80
   4  19   1  112.49    9.40
  -5 -19  -1  311.77   20.20
  -5 -19  -1  298.07   19.90
  -5 -19  -1  272.87   19.80
   5 -19   1  318.67   22.00
   5 -19   1  274.47   31.30
   5  19   1  322.17   21.20
   5  19   1  288.17   31.10
  -5  19  -1  323.07   21.90
   5  19   1  333.27   21.50
  -5  19  -1  310.37   34.60
   6 -19   1   61.49    9.60
  -6 -19  -1   39.50    6.00
  -6 -19  -1   38.70    5.90
   6 -19   1   57.49   17.80
  -6 -19  -1   34.90    6.10
   6  19   1   26.60   10.80
   6  19   1   40.00    6.00
  -6  19  -1   48.00    7.30
  -6  19  -1   43.90   16.50
   7 -19   1   57.49   18.00
  -7 -19  -1   52.59    7.80
  -7 -19  -1   43.90    6.50
   7 -19   1   57.09    8.80
   7  19   1   55.99    7.40
  -7  19  -1   38.50   16.60
  -7  19  -1   54.49    7.80
   7  19   1   64.99   10.10
   8 -19   1   26.70   14.60
  -8 -19  -1   24.60    5.50
  -8 -19  -1   28.50    5.20
   8 -19   1   29.50    6.70
  -8  19  -1   37.70   14.20
   8  19   1   21.00    4.80
   8  19   1   40.70   13.80
   8  19   1   50.09    9.20
   9 -19   1  -11.70    9.10
  -9 -19  -1    4.40    3.20
  -9 -19  -1   13.80    4.10
   9  19   1   14.40    5.70
   9  19   1   27.30   13.80
  -9  19  -1   12.80   10.70
   9  19   1   17.10    4.70
 -10 -19  -1   22.80    4.90
  10 -19   1    3.70   14.00
  10  19   1   37.10    6.60
  10  19   1    9.90   13.00
  10  19   1   31.10    8.10
 -10  19  -1   29.10   16.70
  11 -19   1   13.50   13.60
  11  19   1    2.30    3.10
 -11  19  -1   -2.70   10.30
  11  19   1    5.60    5.00
  11  19   1    7.90   12.00
 -10 -20   1   -0.70    2.90
  10 -20  -1   -7.10    9.70
  10  20  -1    4.80    3.30
  10  20  -1    0.00    4.20
  10  20  -1    1.80    9.80
 -10  20   1    3.50   10.70
  -9 -20   1   20.90    5.30
   9 -20  -1   22.80    6.20
   9 -20  -1   50.99   17.60
   9  20  -1   17.90    5.40
  -9  20   1   10.00   11.80
   9  20  -1   23.20    7.00
   9  20  -1   34.60   16.30
  -8 -20   1   39.40    7.00
   8 -20  -1   41.60    8.40
   8 -20  -1   42.60   16.80
  -8  20   1   40.60    7.20
  -8  20   1   37.60   15.10
   8  20  -1   42.50    7.00
   8  20  -1   28.60    7.10
   8  20  -1   21.20   13.10
  -7 -20   1   77.59    8.60
   7 -20  -1   63.99   10.00
   7 -20  -1   80.79   19.70
  -7  20   1   84.59    9.30
   7  20  -1   69.69    9.30
   7  20  -1   92.19   12.10
  -7  20   1  123.79   25.30
   7  20  -1  113.19   23.30
  -6 -20   1    0.50    2.80
   6 -20  -1    9.20   10.30
  -6 -20   1    5.30    3.10
   6 -20  -1    3.00    3.30
  -6  20   1    9.40    4.00
  -6  20   1    1.50    8.20
   6  20  -1   20.70   11.00
   6  20  -1   10.60    3.50
   5 -20  -1   68.39    9.00
   5 -20  -1   58.29   16.30
  -5 -20   1   64.29    8.60
  -5 -20   1   64.99    8.50
  -5  20   1   53.89    7.50
   5  20  -1   48.60   14.90
  -5  20   1   44.00   14.60
   5  20  -1   57.49    7.50
  -4 -20   1   76.09    8.20
  -4 -20   1   68.19    8.80
   4 -20  -1   74.79    8.90
  -4 -20   1   73.49   15.40
   4 -20  -1   80.89   17.90
  -4  20   1   61.89   18.60
   4  20  -1   83.69   18.90
   4  20  -1   67.49    7.70
  -4  20   1   80.09    8.30
  -3 -20   1   48.50    7.00
   3 -20  -1   41.80   12.20
  -3 -20   1   68.69    7.70
  -3 -20   1   47.60   13.40
   3 -20  -1   63.09    8.20
  -3  20   1   59.39    7.60
  -3  20   1   62.49   17.50
   3  20  -1   68.29    7.20
   3  20  -1   58.09    5.90
   3  20  -1   71.79   17.70
  -2 -20   1  155.98   22.70
  -2 -20   1  146.79   11.90
   2 -20  -1  129.69   12.50
  -2 -20   1  147.79   12.20
   2 -20  -1  166.18   20.90
   2 -20  -1  143.89   12.20
   2  20  -1  133.59   11.00
   2  20  -1  104.69   20.30
  -2  20   1  126.09   10.90
   2  20  -1  140.89    9.90
  -2  20   1  142.29   23.60
  -1 -20   1   81.99   17.40
   1 -20  -1   97.09   18.40
  -1 -20   1   88.39    9.00
   1 -20  -1   86.89    8.60
  -1 -20   1   85.79    8.40
   1 -20  -1   83.89    8.60
   1  20  -1  101.39    8.00
  -1  20   1   93.09   19.60
   1  20  -1   73.09   17.10
  -1  20   1  103.59    9.20
   1  20  -1  106.19    9.20
   0 -20  -1   25.20    4.80
   0 -20   1   26.20    5.70
   0 -20   1   31.30    5.50
   0 -20  -1   25.40    4.90
   0 -20  -1   26.00    9.90
   0 -20   1   22.70    9.40
   0  20   1   12.90    3.70
   0  20  -1    8.10    9.20
   0  20  -1   13.90    3.90
   0  20   1   12.30    7.60
   1 -20   1   48.30   13.90
  -1 -20  -1   77.69    7.40
   1 -20   1   64.49    7.80
  -1 -20  -1   76.79    7.60
  -1 -20  -1   90.79   17.10
  -1 -20  -1   65.79    7.10
   1  20   1   82.99   17.30
   1  20   1   63.99    7.10
  -1  20  -1   81.19   17.90
  -1  20  -1   72.79    7.60
   2 -20   1  304.57   21.10
  -2 -20  -1  283.87   19.70
  -2 -20  -1  282.57   19.30
  -2 -20  -1  295.47   19.80
  -2 -20  -1  273.57   26.50
   2 -20   1  331.97   31.20
  -2  20  -1  290.47   30.90
   2  20   1  240.58   18.00
   2  20   1  279.97   28.60
  -2  20  -1  292.77   19.10
   2  20   1  281.87   18.80
   3 -20   1   13.00    3.90
  -3 -20  -1    6.40    3.00
  -3 -20  -1   11.50    3.40
   3 -20   1   13.50    9.30
  -3 -20  -1   18.90    4.00
   3  20   1   15.10    8.80
  -3  20  -1    7.60    9.50
  -3  20  -1   25.80    5.30
   3  20   1   22.40    4.50
   3  20   1   27.90    4.70
  -4 -20  -1   40.20    5.80
   4 -20   1   39.70    7.50
  -4 -20  -1   29.80    5.10
  -4 -20  -1   24.40    5.10
   4 -20   1   30.80   11.60
   4  20   1   50.89    6.70
   4  20   1   49.10    6.60
  -4  20  -1   69.09   18.70
  -4  20  -1   51.29    7.40
   4  20   1   55.39   14.70
  -5 -20  -1  102.09    9.70
  -5 -20  -1  109.29   10.10
  -5 -20  -1  102.99    9.80
   5 -20   1  159.48   25.30
   5 -20   1  124.59   11.70
   5  20   1  114.49    9.80
  -5  20  -1  129.69   25.30
  -5  20  -1  104.39   10.10
   5  20   1  103.89    9.60
   5  20   1   96.09   20.40
  -6 -20  -1   -1.90    1.90
  -6 -20  -1   -0.70    2.00
   6 -20   1    3.20    3.50
   6 -20   1    3.30    8.00
  -6  20  -1   12.40   10.80
   6  20   1    0.10    2.40
  -6  20  -1    1.30    2.80
   6  20   1    8.40    8.20
   7 -20   1   19.30    6.00
   7 -20   1   22.70   13.20
  -7 -20  -1   11.50    3.80
  -7 -20  -1   14.70    4.40
  -7  20  -1   40.30   16.70
  -7  20  -1   23.20    5.70
   7  20   1   21.90    4.90
   7  20   1   17.90    6.20
  -8 -20  -1   45.40    6.60
  -8 -20  -1   58.09    8.40
   8 -20   1   86.29   23.30
   8 -20   1   44.80    8.40
   8  20   1   67.39   18.20
   8  20   1   50.19   10.00
  -8  20  -1   71.39   21.90
   8  20   1   56.69    7.80
  -9 -20  -1   30.90    6.60
  -9 -20  -1   27.80    5.40
   9 -20   1   17.80   14.90
   9  20   1   31.60   14.70
   9  20   1   21.30    6.90
  -9  20  -1   24.50   15.50
   9  20   1   43.80    7.40
  10 -20   1   24.50   16.00
 -10 -20  -1   17.30    4.10
 -10  20  -1    7.60   14.00
  10  20   1    8.20   14.00
  10  20   1   14.40    4.70
  10  20   1   12.50    5.90
 -10 -21   1    9.70    4.40
  10 -21  -1    3.60   12.70
  10  21  -1   30.30   14.20
  10  21  -1    6.30    4.80
 -10  21   1   23.40   14.40
  10  21  -1   13.60    5.20
   9 -21  -1   -0.90    3.70
  -9 -21   1    0.40    3.30
   9 -21  -1    3.60   11.40
   9  21  -1    4.40    3.70
   9  21  -1   -1.60    3.90
  -9  21   1   -1.20    8.60
   9  21  -1    5.30   11.90
   8 -21  -1   34.20    7.90
  -8 -21   1   39.70    6.70
   8 -21  -1    9.80   11.30
  -8  21   1   35.40   14.80
   8  21  -1   17.60    5.40
  -8  21   1   30.90    7.60
   8  21  -1    5.30    4.30
   8  21  -1   10.80    9.50
   7 -21  -1   26.90   12.40
  -7 -21   1   19.50    4.80
   7 -21  -1   11.70    4.50
  -7  21   1   24.90    5.90
   7  21  -1   13.30    5.00
  -7  21   1   30.30   12.50
   7  21  -1   16.20    4.90
   6 -21  -1   65.59    9.50
   6 -21  -1   54.19   16.20
  -6 -21   1   69.69    8.10
  -6  21   1   75.09   19.70
   6  21  -1   79.59   20.50
   6  21  -1   67.39    8.60
  -6  21   1   67.79    9.20
  -5 -21   1   -0.20    2.70
   5 -21  -1   -1.50    2.30
  -5 -21   1    0.90    2.60
   5 -21  -1    0.90    7.20
   5  21  -1    0.00    2.20
   5  21  -1    1.90    8.30
  -5  21   1    1.50    2.50
  -5  21   1    1.30    8.30
  -4 -21   1   80.79    9.10
  -4 -21   1   59.49    8.80
   4 -21  -1   65.79    9.90
   4 -21  -1   48.60   14.50
   4  21  -1   44.40    7.60
  -4  21   1   61.89    8.50
   4  21  -1   67.39   17.40
  -4  21   1   38.90   15.50
  -3 -21   1  148.59   22.90
  -3 -21   1  150.08   12.90
   3 -21  -1  166.98   13.50
  -3 -21   1  147.39   12.50
   3 -21  -1  151.28   25.20
  -3  21   1  150.78   12.40
   3  21  -1  113.19   23.10
  -3  21   1  133.59   24.40
   3  21  -1  163.08   12.60
   2 -21  -1  124.89   12.00
  -2 -21   1  158.98   12.60
  -2 -21   1  126.29   21.30
  -2 -21   1  144.79   12.00
   2 -21  -1  160.38   24.70
  -2  21   1  136.09   23.30
   2  21  -1  157.08   11.90
   2  21  -1  125.19   23.10
  -2  21   1  135.79   11.70
   1 -21  -1   18.20    4.80
  -1 -21   1   25.90   11.20
  -1 -21   1   18.20    4.60
   1 -21  -1   10.90    8.90
   1 -21  -1   22.40    4.90
   1  21  -1   28.60    5.60
   1  21  -1   29.50   12.80
  -1  21   1   27.80   12.30
   1  21  -1   34.70    6.80
  -1  21   1   21.70    4.80
   0 -21  -1    5.60    2.80
   0 -21   1   -0.70    2.30
   0 -21  -1    1.80    5.60
   0 -21   1   -3.00    5.80
   0 -21  -1   -0.30    2.30
   0  21   1   -1.70    1.80
   0  21   1   -3.70    5.40
   0  21  -1    3.50    2.90
   0  21  -1   -7.20    6.50
  -1 -21  -1   26.60    4.90
  -1 -21  -1   30.80    5.60
  -1 -21  -1   14.70    8.00
   1 -21   1   31.60    5.90
   1 -21   1   17.50    8.80
  -1  21  -1   27.00    5.30
   1  21   1   26.70   10.60
   1  21   1   31.40    5.60
  -1  21  -1   28.80   12.00
  -2 -21  -1   28.30    5.30
  -2 -21  -1   22.10    4.40
   2 -21   1   38.20    6.90
   2 -21   1   16.00    8.90
  -2  21  -1   19.80   11.50
   2  21   1   21.80   10.40
   2  21   1   25.60    5.20
   2  21   1   19.70    4.30
  -2  21  -1   20.90    4.90
  -3 -21  -1   87.69    8.60
   3 -21   1   87.89   19.30
  -3 -21  -1   88.49    8.60
   3 -21   1   92.29    9.90
   3  21   1   91.89    8.90
   3  21   1   95.89    8.60
  -3  21  -1   92.49    9.40
   3  21   1  120.69   22.20
  -3  21  -1   92.19   21.60
   4 -21   1  116.89   21.60
  -4 -21  -1   93.99    9.10
   4 -21   1   93.09   10.20
  -4 -21  -1   95.89    9.10
   4  21   1   75.99    7.80
   4  21   1   70.99    8.00
   4  21   1   77.29   18.70
  -4  21  -1   79.09    9.80
  -4  21  -1  103.59   22.20
  -5 -21  -1   17.10    4.40
   5 -21   1   23.70   11.30
   5 -21   1   20.30    5.70
  -5 -21  -1   18.80    4.60
   5  21   1   14.50    3.90
   5  21   1    4.60    9.30
  -5  21  -1   12.10    4.20
  -5  21  -1   17.70   11.80
  -6 -21  -1   56.29    7.80
   6 -21   1   59.59   10.10
   6 -21   1   88.09   21.20
  -6 -21  -1   64.49    7.50
  -6  21  -1   72.29    9.20
  -6  21  -1   74.29   19.70
   6  21   1   54.19    7.70
   6  21   1   63.99   17.30
  -7 -21  -1   68.89    9.10
   7 -21   1   64.19    9.80
   7 -21   1   64.89   18.60
  -7 -21  -1   70.89    8.00
   7  21   1   68.29   11.20
   7  21   1   48.00   15.70
   7  21   1   68.49    8.80
  -7  21  -1   72.29   21.60
  -7  21  -1   67.49   12.40
   8 -21   1   -0.30    3.60
  -8 -21  -1    2.20    3.10
   8 -21   1   18.90   11.40
  -8 -21  -1   -2.30    1.90
   8  21   1    4.30    3.50
   8  21   1    4.30    4.00
  -8  21  -1   -7.20    9.40
   8  21   1    3.30    9.60
   9 -21   1   17.10   14.90
  -9 -21  -1   11.30    3.90
   9  21   1   13.30    6.20
  -9  21  -1   13.20   13.80
   9  21   1    8.30    4.70
   9  21   1   18.70   12.70
  10 -21   1   13.50   15.10
 -10 -21  -1   33.60    6.00
  10  21   1   35.20    6.90
  10  21   1   23.70    7.70
 -10  21  -1   52.49   20.60
  10  21   1   56.99   20.50
   9 -22  -1   14.40    6.20
  -9 -22   1   28.20    6.10
   9 -22  -1    6.50   13.10
  -9  22   1   33.40   16.70
   9  22  -1   18.10    5.20
   9  22  -1   15.20    6.10
   9  22  -1   17.50   13.90
   8 -22  -1   10.00   13.20
   8 -22  -1   12.40    5.10
  -8 -22   1   15.60    4.90
   8  22  -1    9.50    4.30
   8  22  -1   11.50    4.30
  -8  22   1   15.30   10.60
   8  22  -1    0.10   10.50
   7 -22  -1   25.00   13.80
   7 -22  -1   15.10    5.40
  -7 -22   1   19.00    5.10
   7  22  -1   11.60    5.60
   7  22  -1    6.40    3.50
   7  22  -1   26.60   12.60
  -7  22   1    4.00   10.10
  -7  22   1   12.00    4.50
   6 -22  -1   31.30    7.00
   6 -22  -1   26.10   13.50
  -6 -22   1   23.60    5.50
   6  22  -1   24.40   12.80
   6  22  -1   22.10    5.40
  -6  22   1   20.20   11.60
  -6  22   1   21.80    5.70
   5 -22  -1   31.20   12.00
   5 -22  -1   30.40    6.40
  -5 -22   1   29.50    5.90
   5  22  -1   31.20   14.80
   5  22  -1   27.60    5.70
  -5  22   1   32.80    6.30
  -5  22   1   21.70   13.10
   4 -22  -1   39.00    7.50
   4 -22  -1   39.10   14.30
  -4 -22   1   51.89    7.70
   4  22  -1   39.40    6.80
  -4  22   1   25.80   12.90
   4  22  -1   53.79   17.10
  -4  22   1   41.50    7.50
   3 -22  -1   11.40   10.20
   3 -22  -1   25.20    5.60
  -3 -22   1   23.00    5.10
   3  22  -1   16.10    4.20
  -3  22   1   16.10    4.60
   3  22  -1   10.70   10.80
  -3  22   1   50.59   16.60
  -2 -22   1    8.00    8.00
  -2 -22   1    7.80    3.50
   2 -22  -1   13.70    9.30
   2 -22  -1   10.00    3.80
   2  22  -1    8.70    3.70
  -2  22   1    8.30    8.30
   2  22  -1    2.90    8.30
  -2  22   1    7.80    3.20
  -1 -22   1   70.39    8.10
  -1 -22   1   63.09   16.50
   1 -22  -1   70.19   15.60
   1 -22  -1   65.29    7.90
  -1  22   1   30.70   13.10
  -1  22   1   60.09    7.60
   1  22  -1   51.39    7.70
   1  22  -1   64.49   16.50
   0 -22   1   44.70    7.00
   0 -22   1   43.20   13.40
   0 -22  -1   34.60   11.60
   0 -22  -1   30.30    5.60
   0 -22  -1   31.60    6.00
   0  22  -1   21.80    5.10
   0  22   1   18.60   10.20
   0  22  -1   27.80   12.60
   0  22   1   39.20    6.20
  -1 -22  -1   87.49    9.30
  -1 -22  -1  118.69    9.70
   1 -22   1   81.89    9.80
   1 -22   1   96.69   19.10
   1  22   1   93.59   20.60
   1  22   1  112.39   10.10
  -1  22  -1  116.59   10.40
  -1  22  -1  107.09   22.20
   1  22   1  100.59    9.20
  -2 -22  -1    4.00    2.80
   2 -22   1   28.60   12.50
   2 -22   1   10.50    3.90
  -2 -22  -1   13.30    3.90
   2  22   1    6.30    3.20
   2  22   1    8.00    3.30
  -2  22  -1    2.60    9.30
  -2  22  -1   12.30    4.10
   2  22   1   14.50    8.70
   3 -22   1   63.39    9.70
   3 -22   1   70.89   17.90
  -3 -22  -1   66.49    7.20
  -3 -22  -1   47.10    7.10
   3  22   1   71.39    8.90
  -3  22  -1   74.59   18.70
   3  22   1   71.29   18.20
  -3  22  -1   69.69    9.10
  -4 -22  -1   32.10    5.70
   4 -22   1   29.20   12.60
  -4 -22  -1   31.70    5.90
   4 -22   1   29.70    6.40
   4  22   1   31.10   12.20
   4  22   1   19.30    4.90
  -4  22  -1    9.30   10.80
  -4  22  -1   17.90    4.90
  -5 -22  -1   86.19    9.50
   5 -22   1   82.29   19.50
  -5 -22  -1  104.69    9.70
   5 -22   1  111.59   11.40
  -5  22  -1  124.89   26.40
  -5  22  -1  104.19   10.30
   5  22   1   95.99    9.70
   5  22   1  102.79   21.40
  -6 -22  -1  170.88   13.80
   6 -22   1  183.28   30.10
  -6 -22  -1  173.08   14.20
   6 -22   1  174.58   16.00
   6  22   1  193.88   14.40
  -6  22  -1  149.49   14.20
   6  22   1  172.78   28.10
  -6  22  -1  227.68   35.50
   7 -22   1   35.50   16.00
  -7 -22  -1   26.60    5.70
  -7 -22  -1   23.30    5.40
   7 -22   1   27.10    6.30
   7  22   1   44.30   15.50
   7  22   1   30.00    6.20
   7  22   1   33.10    8.20
  -7  22  -1   31.90   15.30
   8 -22   1   39.60   16.10
   8 -22   1   40.70    8.40
  -8 -22  -1   33.80    6.00
   8  22   1   34.00    8.50
   8  22   1   45.90   17.60
   8  22   1   25.00    6.20
  -8  22  -1   31.20   15.80
  -9 -22  -1   26.20    5.30
   9 -22   1   33.10   15.20
   9  22   1   16.90    5.20
   9  22   1   31.90   15.10
   9  22   1   17.10    6.70
  -9  22  -1   31.90   15.60
   9  23  -1   11.70    5.10
  -8 -23   1    0.40    3.30
   8 -23  -1   10.30   11.90
   8 -23  -1    0.50    4.00
  -8  23   1    4.20    9.40
   8  23  -1    3.00    4.20
   8  23  -1   -6.80    9.60
   8  23  -1    0.90    3.20
   7 -23  -1   22.50   14.90
   7 -23  -1   47.50    9.10
  -7 -23   1   30.40    6.40
   7  23  -1   46.90    9.70
   7  23  -1   35.90   15.50
   7  23  -1   27.60    6.00
  -7  23   1   42.80    7.70
  -7  23   1   55.59   20.80
   6 -23  -1   42.50   15.80
   6 -23  -1   25.80    6.30
  -6 -23   1   19.90    5.20
   6  23  -1    9.90   12.60
  -6  23   1   18.30   13.70
   6  23  -1   18.90    5.10
  -6  23   1   13.80    5.10
   5 -23  -1   50.29    8.80
   5 -23  -1   14.70   10.30
  -5 -23   1   29.90    6.20
   5  23  -1   19.90   13.30
  -5  23   1   42.20   17.70
   5  23  -1   27.60    5.90
  -5  23   1   25.70    5.70
  -4 -23   1   73.39    8.90
   4 -23  -1   96.49   21.60
   4 -23  -1   83.59    9.90
   4  23  -1  125.09   25.90
  -4  23   1  119.29   11.00
   4  23  -1   88.59    9.80
  -4  23   1   94.39   22.70
   3 -23  -1    5.40    3.80
  -3 -23   1    1.80    2.80
   3 -23  -1    6.00    8.30
   3  23  -1    0.50    3.10
  -3  23   1    4.60    3.20
  -3  23   1    9.70    9.30
   3  23  -1   -2.70    8.70
  -2 -23   1  128.99   12.30
   2 -23  -1  162.58   25.50
   2 -23  -1  140.29   12.60
   2  23  -1   99.39   10.30
   2  23  -1  142.09   26.30
  -2  23   1  119.89   24.40
  -2  23   1  124.49   11.00
   1 -23  -1   12.60    4.10
  -1 -23   1   10.40    8.50
  -1 -23   1   16.80    4.50
   1 -23  -1   21.20   10.70
   1  23  -1   28.20   13.20
  -1  23   1   21.00    4.90
  -1  23   1   13.70   12.10
   1  23  -1   20.20    5.20
   0 -23   1   23.20   10.50
   0 -23  -1   17.80    4.60
   0 -23   1   11.80    4.20
   0  23  -1   22.80    5.20
   0  23   1   13.70    4.20
   0  23  -1    3.20   10.00
   1 -23   1   35.80   12.40
  -1 -23  -1   37.80    6.40
  -1 -23  -1   40.30    9.20
   1 -23   1   39.80    7.10
  -1  23  -1   42.50   17.50
  -1  23  -1   31.70    6.30
   1  23   1   30.10   12.80
   1  23   1   39.30    6.50
  -2 -23  -1    3.40    2.60
  -2 -23  -1   11.00    3.90
   2 -23   1   10.00    4.00
   2 -23   1   13.10   10.20
  -2  23  -1   15.50    4.20
  -2  23  -1   -5.60    6.80
   2  23   1   -3.30    6.90
   2  23   1   14.50    4.00
  -3 -23  -1   73.39    8.40
  -3 -23  -1   79.49    9.80
   3 -23   1  105.59   22.50
   3 -23   1   90.29   10.00
   3  23   1  110.09   23.00
  -3  23  -1   86.99    9.50
   3  23   1   67.89    9.30
  -3  23  -1  105.29   23.50
   4 -23   1   33.50    7.30
  -4 -23  -1   28.70    5.40
   4 -23   1   25.50   13.50
  -4 -23  -1   29.90    5.70
  -4  23  -1   46.40    7.40
  -4  23  -1   42.90   16.50
   4  23   1   35.40    6.30
   4  23   1   43.20   14.10
  -5 -23  -1   12.00    4.70
   5 -23   1    9.60    4.30
  -5 -23  -1    9.50    3.60
   5 -23   1   19.20   11.80
   5  23   1   22.70   11.30
  -5  23  -1   23.80   13.70
  -5  23  -1   13.70    4.20
   5  23   1   14.00    4.50
  -6 -23  -1   27.90    6.10
  -6 -23  -1   23.60    5.10
   6 -23   1   23.10    6.50
   6 -23   1   26.10   13.30
   6  23   1   16.50   12.30
   6  23   1   27.50    6.00
  -6  23  -1   31.10   15.10
  -6  23  -1   24.60    6.00
   7 -23   1   12.60    5.00
   7 -23   1   10.00   11.20
  -7 -23  -1    3.80    3.10
   7  23   1   13.10    4.70
   7  23   1    9.60    5.30
  -7  23  -1   15.00   12.10
   7  23   1   -7.70    8.80
   8 -23   1   23.80    8.50
  -8 -23  -1   27.30    5.50
   8 -23   1    2.30   12.60
   8  23   1   10.80    4.60
  -8  23  -1   -2.10   11.70
   8  23   1   21.40    7.30
   8  23   1   43.30   16.50
   8 -24  -1   12.90    5.80
  -8 -24   1   23.00    6.00
   8 -24  -1   11.00   14.60
   8  24  -1   18.00    6.50
   8  24  -1   11.30    4.70
  -8  24   1   15.00   12.10
   8  24  -1   28.30   17.80
   7 -24  -1   53.19   17.40
   7 -24  -1   54.49   10.30
  -7 -24   1   62.19    9.40
  -7  24   1   47.90    8.50
  -7  24   1   60.39   18.70
   7  24  -1   39.80    7.60
   7  24  -1   25.00    7.50
   7  24  -1   44.80   18.80
   6 -24  -1    4.10    8.90
   6 -24  -1    5.10    4.10
  -6 -24   1    3.70    3.70
   6  24  -1    0.70   11.20
  -6  24   1   -5.20    9.00
  -6  24   1    7.70    3.90
   6  24  -1    9.90    4.30
   5 -24  -1   13.20    5.10
   5 -24  -1   13.70   10.70
  -5 -24   1    9.40    4.20
  -5  24   1   30.20   15.70
  -5  24   1   21.50    5.30
   5  24  -1   14.20    4.90
   5  24  -1   -9.70    7.80
   4 -24  -1   13.00   10.20
  -4 -24   1   33.40    6.60
   4 -24  -1   35.00    7.30
  -4  24   1   28.00   15.60
   4  24  -1   30.10   15.30
  -4  24   1   34.10    6.60
   4  24  -1   44.60    7.60
  -3 -24   1   50.29    8.30
   3 -24  -1   75.69   10.10
   3 -24  -1   78.59   18.60
  -3  24   1   80.79   22.40
   3  24  -1   92.49   22.20
   3  24  -1   85.39    9.30
  -3  24   1   91.49    9.90
   2 -24  -1    2.10    2.90
  -2 -24   1    0.50    2.90
  -2  24   1    5.50    8.60
  -2  24   1    3.20    3.20
   2  24  -1   -1.20    2.40
   2  24  -1   14.00   10.00
   1 -24  -1  120.79   11.70
  -1 -24   1  132.89   12.30
   1  24  -1  104.39   23.10
   1  24  -1  131.09   11.60
  -1  24   1  105.29   11.10
  -1  24   1  160.68   28.70
   0 -24   1    7.80    3.60
   0 -24   1    5.30    8.20
   0 -24  -1    9.00    3.70
   0  24   1    6.80    3.20
   0  24  -1   12.80    4.40
   0  24   1  -10.30    7.40
   0  24  -1   24.20   14.60
   1 -24   1   45.30    8.10
   1 -24   1   59.59   14.80
  -1 -24  -1   47.40    7.50
  -1  24  -1   28.10   14.60
  -1  24  -1   48.00    7.70
   1  24   1   32.60   13.90
   1  24   1   36.40    6.60
   2 -24   1   37.90    7.20
  -2 -24  -1   38.50    6.90
   2 -24   1   39.40   13.90
  -2  24  -1   32.00    6.40
  -2  24  -1   28.10   13.90
   2  24   1   17.30   11.00
   2  24   1   34.00    6.20
   3 -24   1   65.89   18.30
  -3 -24  -1   50.19    7.50
   3 -24   1   42.40    7.50
  -3  24  -1   40.40   17.10
   3  24   1   60.89    8.30
   3  24   1   59.59   18.40
  -3  24  -1   52.49    8.30
   4 -24   1    3.50    3.60
  -4 -24  -1   -3.10    2.10
   4 -24   1    6.40    9.20
  -4  24  -1   16.60   12.20
   4  24   1    2.20    9.80
  -4  24  -1    7.90    3.50
   4  24   1    1.20    3.00
   5 -24   1   19.00    5.90
  -5 -24  -1   18.30    4.40
   5 -24   1   15.20   11.30
  -5  24  -1   16.80    4.70
   5  24   1   20.50   13.20
   5  24   1   17.30    5.30
  -5  24  -1   30.80   14.60
   6 -24   1   86.19   11.30
   6 -24   1   56.99   18.40
  -6 -24  -1   60.09    8.60
  -6  24  -1  111.29   25.80
   6  24   1   83.79   21.00
  -6  24  -1   66.19    9.80
   6  24   1   74.39    9.70
   7 -24   1   31.80    8.00
  -7 -24  -1   30.10    5.90
   7 -24   1   14.50   13.00
   7  24   1   42.50    9.50
  -7  24  -1   38.90   16.90
   7  24   1   26.40    6.20
   7  24   1   15.80   14.80
   8 -24   1    9.00   13.40
  -8 -24  -1    4.20    2.60
  -8  24  -1   -0.60   10.30
   8  24   1    0.40    3.40
   8  24   1   10.40   12.90
   8  24   1    1.30    4.40
  -7 -25   1   98.59   11.20
   7 -25  -1   60.49   19.80
   7 -25  -1  110.09   14.00
   7  25  -1   98.49   13.80
   7  25  -1   71.89   10.20
  -7  25   1  103.29   13.30
  -7  25   1  144.79   32.40
   7  25  -1   51.69   20.00
  -6 -25   1   52.69    8.80
   6 -25  -1   26.70   12.70
   6 -25  -1   34.40    8.10
   6  25  -1   42.10    7.70
  -6  25   1   34.60   16.50
  -6  25   1   61.99    9.80
   6  25  -1   78.89   23.50
  -5 -25   1    5.70    4.00
   5 -25  -1    6.40    3.90
   5 -25  -1   -2.80    9.00
   5  25  -1   -3.60   10.00
  -5  25   1   15.80   13.40
  -5  25   1    4.90    3.40
   5  25  -1    7.20    4.00
  -4 -25   1   40.60    7.30
   4 -25  -1   22.70    6.30
   4  25  -1   14.70   15.20
  -4  25   1   22.60    5.50
   4  25  -1   19.60    5.60
  -4  25   1   60.99   19.80
   3 -25  -1   20.20    5.90
  -3 -25   1   31.40    6.50
   3  25  -1   22.60   13.10
  -3  25   1   41.00   16.40
   3  25  -1   37.70    7.10
  -3  25   1   38.20    7.10
  -2 -25   1   30.50    6.40
   2 -25  -1   34.60    7.50
   2  25  -1   60.59   19.10
  -2  25   1   38.90    7.50
  -2  25   1   18.40   14.00
   2  25  -1   29.40    6.20
   1 -25  -1   -1.10    2.40
  -1 -25   1   10.10    4.20
  -1  25   1    3.30    3.20
   1  25  -1   13.00   10.90
   1  25  -1   10.80    4.40
  -1  25   1    5.10    8.10
   0 -25   1   -0.10    3.20
   0 -25  -1    1.80    3.00
   0  25   1   -2.90    7.80
   0  25  -1    1.60    9.10
   0  25  -1   -1.80    2.40
   0  25   1    2.60    2.80
   1 -25   1    0.40    7.80
  -1 -25  -1   -1.60    2.60
   1 -25   1    0.80    3.10
  -1  25  -1    9.70   10.20
  -1  25  -1    1.40    3.00
   1  25   1   -3.10    8.90
   1  25   1   -0.20    2.80
  -2 -25  -1   20.80    5.20
   2 -25   1   21.60    6.20
   2 -25   1    2.00    8.70
   2  25   1   23.40    5.40
  -2  25  -1   10.90    4.10
   2  25   1    5.20   11.20
  -2  25  -1   19.50   10.90
  -3 -25  -1   47.10    7.50
   3 -25   1   30.80    7.20
   3 -25   1   66.79   18.50
   3  25   1   57.89    8.10
  -3  25  -1   61.09    9.00
   3  25   1   38.80   15.10
  -3  25  -1   52.19   17.90
  -4 -25  -1    4.60    3.30
   4 -25   1   -0.30    2.80
   4 -25   1    3.40    9.50
  -4  25  -1    9.80   10.40
  -4  25  -1    7.10    3.60
   4  25   1   -1.10    9.20
   4  25   1    6.00    3.70
  -5 -25  -1   22.90    5.40
   5 -25   1   10.30   10.50
   5 -25   1   14.00    6.20
   5  25   1   13.30    4.80
  -5  25  -1   18.50    5.20
   5  25   1   15.90   11.60
  -5  25  -1   21.70   13.80
  -6 -25  -1   57.09    8.10
   6 -25   1   46.60   17.40
   6 -25   1   50.29    9.10
   6  25   1   61.19    9.20
   6  25   1   57.79   18.50
  -6  25  -1   44.30   16.70
  -7 -25  -1    1.50    3.20
   7 -25   1    3.20    9.90
   7 -25   1    2.90    4.30
   7  25   1   11.10   13.20
  -7  25  -1   -1.10   10.20
   7  25   1   -1.80    4.20
   7  25   1    6.40    3.80
  -6 -26   1    5.10    4.00
   6 -26  -1    2.30    4.60
  -6  26   1   29.20   18.50
  -6  26   1    2.30    4.10
   6  26  -1   -1.60   10.90
   6  26  -1    4.40    3.80
   5 -26  -1   15.80    6.20
  -5 -26   1   20.70    6.10
  -5  26   1   19.50    5.70
  -5  26   1   11.20   13.00
   5  26  -1   18.40    5.90
   5  26  -1   29.30   16.40
  -4 -26   1    3.10    3.50
   4 -26  -1    6.10    4.30
  -4  26   1    8.70   12.20
   4  26  -1   -6.40    9.60
   4  26  -1    1.10    2.90
  -4  26   1    1.00    3.90
  -3 -26   1    8.20    4.10
   3 -26  -1    5.30    4.30
   3  26  -1    7.40    3.70
  -3  26   1  -16.00    8.80
   3  26  -1    5.50    9.40
  -3  26   1    2.70    3.40
  -2 -26   1   43.20    7.70
   2 -26  -1   27.40    6.40
  -2  26   1   27.40   16.00
   2  26  -1   39.80    7.40
   2  26  -1   41.20   17.70
  -2  26   1   31.80    7.20
  -1 -26   1    8.90    4.10
   1 -26  -1    0.80    3.30
   1  26  -1    8.40    4.00
  -1  26   1    1.90    3.30
   1  26  -1   15.50   12.50
  -1  26   1   -9.90    8.50
   0 -26   1   10.70    4.90
   0 -26  -1   24.40    5.50
   0  26  -1   26.40   16.10
   0  26   1   19.50    5.20
   0  26  -1    9.80    4.30
   0  26   1   21.20   15.10
  -1 -26  -1  147.09   12.80
   1 -26   1  127.29   13.20
  -1  26  -1  123.09   12.40
  -1  26  -1  170.88   32.00
   1  26   1  125.79   12.30
   1  26   1  151.48   28.10
  -2 -26  -1   52.99    8.60
   2 -26   1   87.39   11.40
   2  26   1   80.29   21.80
  -2  26  -1   67.39    9.80
   2  26   1   70.19    9.60
  -2  26  -1   84.09   25.20
   3 -26   1   91.99   21.10
   3 -26   1   82.49   11.30
  -3 -26  -1   64.89    9.30
  -3  26  -1  105.79   12.80
   3  26   1   91.99   10.30
  -3  26  -1   84.39   24.10
   4 -26   1   12.70   11.30
  -4 -26  -1   13.90    5.00
   4 -26   1   19.60    6.00
  -4  26  -1   17.90    5.50
   4  26   1    3.50   11.00
  -4  26  -1    7.40   13.70
   4  26   1   14.90    5.50
   5 -26   1    1.70    9.30
  -5 -26  -1    1.20    3.00
   5 -26   1    5.70    4.40
  -5  26  -1   -3.90   10.80
   5  26   1   -2.30    9.90
  -5  26  -1    5.10    3.20
   5  26   1    1.60    3.90
   6 -26   1   65.49   18.80
   6 -26   1   60.59   10.40
  -6 -26  -1   78.89    9.70
  -6  26  -1   53.19   20.70
   6  26   1   62.29   10.10
   6  26   1   88.99   23.40
  -5 -27   1    7.00    4.40
   5 -27  -1   -1.80    3.50
   5  27  -1   17.40   14.00
  -5  27   1    4.00    3.80
  -5  27   1   -6.80   12.20
   5  27  -1    2.10    3.70
   4 -27  -1    1.70    4.30
  -4 -27   1    9.80    4.50
   4  27  -1    7.40   11.60
  -4  27   1   10.80   16.20
  -4  27   1   13.80    5.20
   4  27  -1   16.90    5.00
  -3 -27   1   27.40    6.40
   3 -27  -1   33.80    8.30
  -3  27   1   66.79   23.40
  -3  27   1   34.70    7.90
   3  27  -1   19.50   14.90
   3  27  -1   41.70    7.60
  -2 -27   1   16.80    5.20
   2 -27  -1   23.00    6.20
   2  27  -1   28.30   16.40
  -2  27   1    7.00    4.40
   2  27  -1   22.80    5.90
  -2  27   1   23.70   15.90
  -1 -27   1   14.90    5.80
   1 -27  -1   31.80    7.00
   1  27  -1   30.60   16.70
  -1  27   1   40.30   19.20
  -1  27   1   25.30    6.10
   1  27  -1   21.60    5.60
   0 -27   1    1.40    3.10
   0 -27  -1   10.20    4.50
   0  27  -1    3.40    3.90
   0  27  -1   13.80   13.90
   0  27   1    4.10   10.60
   0  27   1    0.30    3.10
   1 -27   1    8.00    5.10
  -1 -27  -1    3.40    3.70
   1  27   1    3.50    3.60
  -1  27  -1   10.50    4.40
   1  27   1   14.40   11.80
  -1  27  -1    0.30   11.60
   2 -27   1    9.00    4.40
  -2 -27  -1    1.50    3.40
   2  27   1   12.10   12.20
  -2  27  -1    6.10   12.50
  -2  27  -1    7.30    4.70
   2  27   1    6.80    4.30
  -3 -27  -1   21.40    5.70
   3 -27   1   17.50    5.70
   3  27   1   40.10    7.20
  -3  27  -1   33.10    7.30
  -3  27  -1   28.70   16.60
   3  27   1   49.10   19.50
   4 -27   1   26.40    7.10
  -4  27  -1    5.20    4.50
   4  27   1    9.10    4.30
   4  27   1   11.80   12.10
  -4  27  -1    8.90   14.10
  -5 -27  -1   63.29    9.20
   5 -27   1   97.69   28.90
   5 -27   1   49.70    9.60
   5  27   1   80.69   11.00
  -5  27  -1   66.19   22.40
   5  27   1   44.30   18.50
  -5  27  -1   59.79    9.90
   3 -28  -1   -1.70    3.60
  -3 -28   1   -0.60    3.60
  -3  28   1   18.10   15.80
  -3  28   1    8.10    4.50
   3  28  -1   11.40   12.00
   3  28  -1   10.50    4.80
   2 -28  -1   13.30    5.40
  -2 -28   1    4.00    4.00
   2  28  -1   26.10   16.90
  -2  28   1   18.30    5.50
   2  28  -1   19.00    6.40
  -2  28   1    5.50   11.60
   1 -28  -1    7.90    4.50
  -1 -28   1    4.00    4.10
   1  28  -1   -3.80   11.80
  -1  28   1    3.30    4.10
  -1  28   1   -1.40   11.70
   1  28  -1    3.90    4.10
   0 -28  -1   18.20    6.00
   0 -28   1   24.20    7.10
   0  28   1   27.30    6.80
   0  28  -1   38.70   18.80
   0  28   1   20.80   15.50
   0  28  -1   25.70    6.90
   1 -28   1    4.40    4.70
  -1 -28  -1    1.10    3.30
   1  28   1    8.20   10.50
  -1  28  -1   -1.80    3.10
   1  28   1    3.90    3.60
  -1  28  -1  -13.30   11.00
   2 -28   1   48.50    9.00
  -2 -28  -1   54.89    8.90
  -2  28  -1   43.60   20.50
  -2  28  -1   69.49   10.70
   2  28   1   60.29   19.80
   2  28   1   72.99   10.30
  -3 -28  -1    4.50    3.60
   3 -28   1    8.40    4.90
  -3  28  -1   -2.40   13.00
   3  28   1   -6.60   11.50
  -3  28  -1   -1.70    3.40
   3  28   1    4.50    3.40
  14   0  -2    0.00    3.50
  14   0  -2    6.00    4.40
 -14   0   2   -2.60    2.80
 -13   0   2   35.10   13.20
  13   0  -2   43.00    7.60
 -13   0   2   59.49    9.90
 -13   0   2   40.60    7.70
  13   0  -2   32.40    7.40
 -12   0   2    5.80    3.50
  12   0  -2   -0.40    3.10
  12   0  -2   11.40    4.50
 -12   0   2    1.10    3.30
 -12   0   2   -1.90    8.20
 -11   0   2   95.99   19.20
 -11   0   2   67.59   10.60
 -11   0   2   68.79    8.40
  11   0  -2   77.69   10.30
  11   0  -2   75.69    9.40
 -10   0   2   47.00   13.80
  10   0  -2   58.69    7.40
 -10   0   2   52.39    8.20
 -10   0   2   56.19    7.60
  10   0  -2   44.50    7.50
  10   0  -2   37.20   12.40
  -9   0   2   -3.60    4.60
   9   0  -2    2.80    2.10
   9   0  -2    3.40    6.20
  -9   0   2    3.40    2.50
   9   0  -2    1.60    2.30
  -9   0   2    3.50    2.20
   9   0  -2    3.60    2.60
   9   0  -2    2.00    1.80
  -9   0   2   -0.80    1.50
  -8   0   2    0.40    2.00
   8   0  -2    3.10    2.00
  -8   0   2    0.70    1.60
   8   0  -2    1.00    1.30
  -8   0   2    0.80    1.70
  -8   0   2   -2.50    1.30
   8   0  -2    2.00    5.80
  -8   0   2    5.80    5.20
   8   0  -2    2.40    2.30
   8   0  -2    8.20    2.60
   7   0  -2    1.90    1.40
   7   0  -2    3.00    2.00
  -7   0   2    3.30    4.70
  -7   0   2    3.70    2.10
   7   0  -2   -0.20    4.20
   7   0  -2    1.70    1.80
  -7   0   2    3.80    2.10
   7   0  -2    5.90    1.90
  -7   0   2    2.30    1.60
  -6   0   2  144.89   10.20
   6   0  -2  141.09   15.80
   6   0  -2  134.59    8.80
   6   0  -2  130.79    9.20
  -6   0   2  138.29   15.10
  -6   0   2  121.29   10.00
   6   0  -2  111.29    9.60
   6   0  -2  132.99   10.10
  -6   0   2  133.79    9.20
   5   0  -2  144.29   14.90
   5   0  -2  151.18   10.20
  -5   0   2  143.49   14.80
   5   0  -2  156.28   10.40
  -5   0   2  135.39    9.50
   5   0  -2  130.59    9.40
   5   0  -2  137.89    9.20
  -5   0   2  149.39   10.30
  -4   0   2  326.57   22.20
   4   0  -2  289.97   17.30
   4   0  -2  285.87   16.80
  -4   0   2  290.17   16.80
   4   0  -2  228.98   17.00
   4   0  -2  303.47   22.30
   4   0  -2  273.87   16.60
   3   0  -2  264.47   17.30
   3   0  -2  307.07   17.10
   3   0  -2  305.97   17.40
   3   0  -2  248.18   20.50
  -3   0   2  310.07   16.90
  -3   0   2  302.37   20.80
  -3   0   2  268.87   16.90
   2   0  -2  237.68   16.20
   2   0  -2  234.18   13.40
  -2   0   2  228.18   13.30
  -2   0   2  218.68   15.90
   2   0  -2  223.88   13.40
   2   0  -2  206.98   12.60
   2   0  -2  231.28   13.20
   1   0  -2    8.60    2.10
   1   0  -2   17.80    3.10
   1   0  -2   10.10    1.10
  -1   0   2   11.40    1.20
  -1   0   2   14.90    1.20
  -1   0   2   20.50    3.30
   1   0  -2   12.20    1.20
  -1   0   2   13.40    2.70
   1   0  -2   11.30    1.30
   0   0   2 1953.00  111.49
   0   0  -2 2110.29  111.69
   0   0   2 2133.69  112.69
   0   0   2 1963.80  111.89
   1   0   2   44.80    3.80
  -1   0  -2   52.89    3.40
  -1   0  -2   50.19    3.70
  -1   0  -2   49.80    3.40
   1   0   2   45.70    3.80
  -1   0  -2   39.90    3.30
   1   0   2   50.39    4.20
  -1   0  -2   47.80    3.90
   1   0   2   51.49    4.30
  -1   0  -2   44.80    4.10
  -2   0  -2  451.05   26.10
   2   0   2  436.56   25.10
   2   0   2  459.25   26.80
   2   0   2  427.86   24.70
  -2   0  -2  460.75   25.00
  -2   0  -2  454.45   24.90
  -2   0  -2  478.65   26.60
   2   0   2  436.46   25.80
   2   0   2  407.46   25.00
  -2   0  -2  406.86   24.80
  -2   0  -2  446.36   25.10
   2   0   2  468.45   24.70
  -3   0  -2   12.60    1.80
   3   0   2   13.00    1.60
  -3   0  -2   13.20    1.90
  -3   0  -2   12.10    3.40
  -3   0  -2   15.20    1.80
  -3   0  -2   15.00    2.70
   3   0   2   13.90    3.60
   3   0   2   14.10    2.70
   3   0   2   16.00    1.70
  -3   0  -2   14.20    2.10
   3   0   2   12.00    2.00
   3   0   2   16.50    2.00
  -4   0  -2  998.30   62.69
  -4   0  -2 1132.79   66.19
   4   0   2 1082.09   66.59
  -4   0  -2  991.40   62.59
   4   0   2 1136.49   62.29
   4   0   2 1135.49   62.39
   4   0   2 1155.48   62.99
  -4   0  -2 1172.48   62.39
  -4   0  -2 1194.78   62.49
   4   0   2 1209.28   62.39
   5   0   2    1.50    1.30
   5   0   2    2.20    3.20
  -5   0  -2    1.90    1.30
  -5   0  -2    2.10    1.40
   5   0   2    1.90    1.00
  -5   0  -2    5.90    2.40
  -5   0  -2    0.60    2.30
  -5   0  -2    2.10    1.30
   5   0   2    3.40    1.30
  -5   0  -2    2.20    1.00
  -6   0  -2   30.00    4.10
  -6   0  -2   20.90    3.40
   6   0   2   25.40    3.50
   6   0   2   26.20    4.10
   6   0   2   30.30    7.80
   6   0   2   27.90    2.80
  -6   0  -2   26.90    5.10
  -6   0  -2   18.30    6.10
  -6   0  -2   37.40    3.70
  -6   0  -2   29.50    2.80
  -7   0  -2  382.96   23.10
   7   0   2  364.66   22.50
  -7   0  -2  370.36   22.70
   7   0   2  379.46   23.20
  -7   0  -2  338.27   21.40
  -7   0  -2  368.86   22.80
  -7   0  -2  376.76   28.80
  -7   0  -2  371.16   24.70
  -8   0  -2   57.49    5.60
  -8   0  -2   52.09    4.30
  -8   0  -2   36.80    5.70
  -8   0  -2   29.70    8.20
  -8   0  -2   52.19    7.90
  -8   0  -2   45.60    5.30
   8   0   2   43.00    6.30
   8   0   2   52.79    5.30
   9   0   2   66.39    7.20
  -9   0  -2   59.09   12.90
  -9   0  -2   50.69    8.80
  -9   0  -2   66.99    7.60
  -9   0  -2   61.19    7.00
   9   0   2   55.69    6.20
  -9   0  -2   57.39    4.90
 -10   0  -2  241.48   18.80
  10   0   2  270.67   19.50
 -10   0  -2  296.17   27.20
  10   0   2  321.57   19.00
 -10   0  -2  240.28   20.60
  11   0   2    8.00    3.50
 -11   0  -2    8.10    4.70
 -11   0  -2    4.00    2.90
  11   0   2    4.80    3.20
 -11   0  -2    7.80    7.20
  12   0   2    3.30    2.70
 -12   0  -2    3.40    3.80
  12   0   2   -0.60    2.60
 -12   0  -2    1.20    2.90
 -13   0  -2   32.30    8.20
  13   0   2   25.90    6.90
  13   0   2   19.30    5.30
 -13   0  -2   22.90    5.80
  14   0   2   24.10    6.30
  14   0   2   18.00    5.90
 -14   0  -2   29.00    8.40
 -14   0  -2   30.80    6.60
  14  -1  -2    7.20    4.50
 -14  -1   2   10.80    4.80
  14  -1  -2   10.80    4.80
  14   1  -2   12.30    4.90
  14   1  -2    7.80    4.30
 -14   1   2    4.00    4.50
 -13  -1   2    6.30    3.20
  13  -1  -2    6.90    4.30
 -13  -1   2    9.00    8.50
  13  -1  -2    1.50    3.20
 -13  -1   2   -0.90    3.80
  13   1  -2    2.40    3.70
 -13   1   2   -1.10    3.20
 -13   1   2    4.50    4.00
  13   1  -2   -1.70    3.20
 -13   1   2    1.00    9.40
  12  -1  -2   34.50    6.80
  12  -1  -2   39.30    7.50
 -12  -1   2   31.30    7.20
 -12  -1   2   20.40   10.80
 -12  -1   2   22.60    5.80
 -12   1   2   22.00    6.40
  12   1  -2   38.50    7.80
  12   1  -2   29.00    6.00
 -12   1   2   45.10   14.90
 -12   1   2   42.70    7.70
 -11  -1   2   38.20   12.30
  11  -1  -2   32.10    5.90
 -11  -1   2   25.20    5.50
 -11  -1   2   30.10    6.70
  11  -1  -2   21.10    5.60
  11   1  -2   34.60    6.60
 -11   1   2   47.90    8.20
  11   1  -2   41.50   13.70
 -11   1   2   30.90    6.40
  11   1  -2   25.70    5.50
 -11   1   2   40.20   14.20
 -10  -1   2  102.09   19.80
  10  -1  -2  114.89   10.60
  10  -1  -2   96.79    9.00
 -10  -1   2   97.19   10.00
 -10  -1   2   97.19    9.70
  10   1  -2   89.09    9.40
  10   1  -2   71.89   16.80
 -10   1   2   78.49    9.00
  10   1  -2   90.09    8.80
 -10   1   2  101.29    9.80
[truncated: 2,604,104 more chars]
