# Supplementary material for: Crystal structure of {(R)-N 2-[(benzo[h]quinolin-2-yl)meth­yl]-N 2′-[(benzo[h]quinolin-2-yl)methyl­idene]-1,1′-binaphthyl-2,2′-di­amine-κ4 N,N′,N′′,N′′′}(trifluoromethane­sulfonato-κO)zinc(II)} trifluoromethane­sulfonate di­chloro­methane 1.5-solvate
Source: Acta Crystallogr E Crystallogr Commun. 2017 Jun 2;73(Pt 7):949–53. doi: 10.1107/S2056989017008027 (PMC5499266; doi:10.1107/S2056989017008027)
Supplement: Supplementary file 2 [file e-73-00949-Isup2.hkl]

data_I                                                                          
_shelx_title ' AV_K1002_A.RES IN P2(1)'                                         
_shelx_refln_list_code          4                                               
_shelx_F_calc_maximum      427.28                                               
_exptl_crystal_F_000      2348.00                                               
_reflns_d_resolution_high  0.7971                                               
                                                                                
loop_                                                                           
 _space_group_symop_operation_xyz                                               
 'x, y, z'                                                                      
 '-x, y+1/2, -z'                                                                
                                                                                
_cell_length_a    11.8372                                                       
_cell_length_b    23.1255                                                       
_cell_length_c    17.8361                                                       
_cell_angle_alpha  90.000                                                       
_cell_angle_beta   94.165                                                       
_cell_angle_gamma  90.000                                                       
                                                                                
_shelx_F_squared_multiplier     1.000                                           
                                                                                
loop_                                                                           
 _refln_index_h                                                                 
 _refln_index_k                                                                 
 _refln_index_l                                                                 
 _refln_F_squared_calc                                                          
 _refln_F_squared_meas                                                          
 _refln_F_squared_sigma                                                         
 _refln_observed_status                                                         
   0 -28   0        108.41         32.40        78.97 o                         
   1 -28   0        488.21        478.06        89.41 o                         
   2 -28   0       1023.86       1439.62       154.62 o                         
   3 -28   0        235.26        259.52        76.68 o                         
   1 -27   0        936.61        898.34       113.87 o                         
   2 -27   0       1067.50       1166.22       132.95 o                         
   3 -27   0        709.75        794.44       110.69 o                         
   4 -27   0        321.22        327.66        85.59 o                         
   5 -27   0        959.86       1089.96       137.72 o                         
   0 -26   0        571.67        795.78       151.87 o                         
   1 -26   0        446.52        565.39        93.78 o                         
   2 -26   0       1202.74       1168.90       133.73 o                         
   3 -26   0        380.40        453.28        92.43 o                         
   4 -26   0        317.56        411.88       108.33 o                         
   5 -26   0        210.76        211.91        62.14 o                         
   6 -26   0       1188.89       1058.74       124.67 o                         
   1 -25   0        824.64        943.28       115.58 o                         
   2 -25   0        444.58        314.83        67.91 o                         
   3 -25   0        619.87        637.23        89.11 o                         
   4 -25   0         62.55        104.18        52.09 o                         
   5 -25   0       1148.89       1420.77       250.20 o                         
   6 -25   0        647.30        621.73       171.79 o                         
   7 -25   0        628.94        806.19       109.26 o                         
   0 -24   0        664.56        846.40       151.87 o                         
   1 -24   0        201.43        333.13        90.93 o                         
   2 -24   0       3483.27       3965.48       208.51 o                         
   3 -24   0         31.37         20.38        47.76 o                         
   4 -24   0       1686.06       1794.98       137.45 o                         
   5 -24   0        250.17        130.21        65.72 o                         
   6 -24   0        491.41        331.43        72.02 o                         
   7 -24   0       2902.09       2956.92       191.30 o                         
   8 -24   0        572.89        513.18        99.48 o                         
   1 -23   0        943.11        947.95        98.72 o                         
   2 -23   0        647.20        673.79       101.06 o                         
   3 -23   0        966.70        908.13        98.89 o                         
   4 -23   0        711.42        786.94       147.73 o                         
   5 -23   0        723.23        814.39       133.20 o                         
   6 -23   0        122.22         81.92        50.04 o                         
   7 -23   0        653.43        618.07        92.51 o                         
   8 -23   0        545.84        557.73        90.22 o                         
   0 -22   0        410.59        276.12        80.21 o                         
   1 -22   0        622.24        560.35        76.89 o                         
   2 -22   0       2414.57       2322.41       120.01 o                         
   3 -22   0        857.50        785.75       100.25 o                         
   4 -22   0       1963.66       1751.64       104.44 o                         
   5 -22   0        559.50        675.77       101.85 o                         
   6 -22   0        167.70        177.19        46.07 o                         
   7 -22   0        854.08        885.05       114.02 o                         
   8 -22   0        417.87        581.48       121.31 o                         
   9 -22   0         62.88          4.59        67.80 o                         
   1 -21   0        299.70        311.60        50.19 o                         
   2 -21   0       1585.82       1477.22        87.04 o                         
   3 -21   0         42.91         86.26        33.51 o                         
   4 -21   0       1342.78       1354.10        94.03 o                         
   5 -21   0       2876.13       2499.37       128.55 o                         
   6 -21   0        354.34        302.75        52.37 o                         
   7 -21   0        466.01        546.54        67.42 o                         
   8 -21   0        203.99        176.45        90.14 o                         
   9 -21   0        389.04        499.98       105.96 o                         
  10 -21   0        845.74        876.62       136.24 o                         
   0 -20   0         18.43         17.55        45.66 o                         
   1 -20   0       1188.92       1317.77        75.18 o                         
   2 -20   0       2561.60       2678.17       141.70 o                         
   3 -20   0       1806.52       1867.23       101.32 o                         
   4 -20   0        886.08        943.62        78.17 o                         
   5 -20   0          6.75         34.93        26.95 o                         
   6 -20   0       2881.15       2742.87       134.26 o                         
   7 -20   0       1311.54       1420.96       100.59 o                         
   8 -20   0        160.91        183.32        55.53 o                         
   9 -20   0         46.52        100.21        62.34 o                         
  10 -20   0        690.44        641.95       119.62 o                         
   1 -19   0        143.95        132.35        24.01 o                         
   2 -19   0       1385.85       1377.87        71.97 o                         
   3 -19   0       1018.38       1135.07        70.76 o                         
   4 -19   0        994.73        982.83        64.08 o                         
   5 -19   0       2130.50       1975.86        92.05 o                         
   6 -19   0       1190.75       1194.36        90.53 o                         
   7 -19   0       1269.38       1334.73        99.56 o                         
   8 -19   0        600.66        685.60        75.47 o                         
   9 -19   0       1208.11       1490.31       159.75 o                         
  10 -19   0         94.15        119.32        70.01 o                         
  11 -19   0        797.40        781.60       133.94 o                         
   0 -18   0        415.96        411.03        80.67 o                         
   1 -18   0       2502.31       2494.85       110.32 o                         
   2 -18   0       3271.32       3382.72       120.88 o                         
   3 -18   0       1446.17       1558.86        72.73 o                         
   4 -18   0        547.67        518.50        44.70 o                         
   5 -18   0       1460.74       1510.86        74.87 o                         
   6 -18   0       2728.39       2577.07       165.17 o                         
   7 -18   0        128.42        119.73        50.85 o                         
   8 -18   0       1373.55       1449.67       127.44 o                         
   9 -18   0        551.98        503.18        72.46 o                         
  10 -18   0        561.40        368.43        95.64 o                         
  11 -18   0        220.29        -27.37       270.32 o                         
   1 -17   0       1445.55       1584.40        75.97 o                         
   2 -17   0       3393.57       3040.77        84.40 o                         
   3 -17   0       1854.52       2067.52        76.58 o                         
   4 -17   0        442.81        522.47        45.12 o                         
   5 -17   0        946.57       1057.91        67.11 o                         
   6 -17   0       2102.40       2138.66        95.54 o                         
   7 -17   0       2576.54       2754.29       179.72 o                         
   8 -17   0        205.66        248.40        84.15 o                         
   9 -17   0       2610.42       2395.74       199.70 o                         
  10 -17   0        390.76        388.25        84.77 o                         
  11 -17   0       1040.05       1106.87       148.47 o                         
   0 -16   0       1295.60       1408.69        74.83 o                         
   1 -16   0       4610.97       4263.78       104.92 o                         
   2 -16   0        605.76        678.41        33.59 o                         
   3 -16   0        806.97        778.95        38.87 o                         
   4 -16   0       2369.85       2313.57        73.34 o                         
   5 -16   0         60.21         88.82        28.65 o                         
   6 -16   0       1593.89       1780.56       139.73 o                         
   7 -16   0        472.60        482.63        48.44 o                         
   8 -16   0       4084.29       4061.62       210.98 o                         
   9 -16   0        622.11        653.24       119.13 o                         
  10 -16   0        676.50        705.57       116.87 o                         
  11 -16   0         98.05        244.51        63.88 o                         
  12 -16   0        372.49        358.69       124.16 o                         
   1 -15   0       3460.22       3260.25        99.04 o                         
   2 -15   0       1421.90       1302.73        42.72 o                         
   3 -15   0        380.33        388.46        25.05 o                         
   4 -15   0       1835.73       1833.90        58.39 o                         
   5 -15   0       7837.50       7681.76       183.40 o                         
   6 -15   0       1852.52       1762.72        76.51 o                         
   7 -15   0       1533.68       1388.77        72.80 o                         
   8 -15   0        408.77        402.64        51.60 o                         
   9 -15   0       2990.10       3010.09       211.83 o                         
  10 -15   0        755.65        837.99        95.55 o                         
  11 -15   0         77.04         15.45        41.89 o                         
  12 -15   0        995.90       1172.11       122.10 o                         
   0 -14   0      12071.76      12005.58       336.39 o                         
   1 -14   0        527.32        631.90        39.05 o                         
   2 -14   0       5405.84       5237.58       129.38 o                         
   3 -14   0         50.61         37.60        11.58 o                         
   4 -14   0       1368.72       1263.07        52.95 o                         
   5 -14   0        901.49        877.06        46.83 o                         
   6 -14   0       4697.40       4728.53       134.40 o                         
   7 -14   0        550.46        442.39        42.12 o                         
   8 -14   0        823.33        763.34        63.69 o                         
   9 -14   0       1200.88       1091.61        77.79 o                         
  10 -14   0        199.90        285.54        59.90 o                         
  11 -14   0         68.18         59.32        48.97 o                         
  12 -14   0        393.80        393.72        79.84 o                         
   1 -13   0       5022.41       5167.53       116.68 o                         
   2 -13   0       2248.81       2436.44        61.37 o                         
   3 -13   0      11961.30      11213.81       230.59 o                         
   4 -13   0        966.63        916.31        50.31 o                         
   5 -13   0       2603.52       2523.11        82.52 o                         
   6 -13   0       1765.80       1832.67        69.16 o                         
   7 -13   0       1201.46       1258.00        79.66 o                         
   8 -13   0        656.04        671.14        48.78 o                         
   9 -13   0        463.96        384.64        44.95 o                         
  10 -13   0       1155.86       1157.13        95.22 o                         
  11 -13   0        184.95        118.69       104.28 o                         
  12 -13   0       1359.87       1689.67       158.09 o                         
  13 -13   0         38.56         86.30       194.39 o                         
   0 -12   0      31165.97      31665.61       802.50 o                         
   1 -12   0       1980.49       2034.18        52.19 o                         
   2 -12   0        854.33        872.57        30.74 o                         
   3 -12   0       1328.44       1326.03        45.57 o                         
   4 -12   0       2713.94       2694.82        92.25 o                         
   5 -12   0       1591.45       1575.31        82.07 o                         
   6 -12   0       3968.36       3668.56       112.48 o                         
   7 -12   0       3262.99       3184.95        93.57 o                         
   8 -12   0        888.07       1014.48        76.28 o                         
   9 -12   0       1263.19       1298.24        89.25 o                         
  10 -12   0        850.97        718.25        75.41 o                         
  11 -12   0        336.91        236.52        86.96 o                         
  12 -12   0         35.96         24.93        88.08 o                         
  13 -12   0        785.89        824.09       152.88 o                         
   1 -11   0      12689.69      12629.12       236.87 o                         
   2 -11   0       3581.80       3356.41        77.34 o                         
   3 -11   0        290.35        261.01        18.52 o                         
   4 -11   0        160.08        179.36        19.89 o                         
   5 -11   0       7760.80       7653.91       165.54 o                         
   6 -11   0        274.97        299.78        24.49 o                         
   7 -11   0       1170.13       1158.29        61.02 o                         
   8 -11   0       1134.17       1342.68        63.28 o                         
   9 -11   0        385.47        387.79        40.35 o                         
  10 -11   0       3709.17       3531.28       169.84 o                         
  11 -11   0        426.38        549.10        91.72 o                         
  12 -11   0        768.58        727.01        80.68 o                         
  13 -11   0        544.20        569.00        94.47 o                         
   0 -10   0      10929.62      11495.13       439.77 o                         
   1 -10   0       9801.51       9772.85       250.60 o                         
   2 -10   0      11235.86      11631.18       231.60 o                         
   3 -10   0        268.86        321.85        19.46 o                         
   4 -10   0       3142.46       3364.07        87.57 o                         
   5 -10   0       2284.75       2430.92        66.40 o                         
   6 -10   0        466.40        474.66        30.28 o                         
   7 -10   0        283.70        339.24        29.36 o                         
   8 -10   0       1366.13       1515.41        72.90 o                         
   9 -10   0       1531.52       1440.39        88.44 o                         
  10 -10   0        712.96        915.80        82.14 o                         
  11 -10   0        196.41        138.62        41.16 o                         
  12 -10   0          0.68         27.01        33.72 o                         
  13 -10   0        298.40        271.92        57.23 o                         
   1  -9   0       3095.06       2964.46        69.91 o                         
   2  -9   0       5683.64       5492.81       110.76 o                         
   3  -9   0       3196.24       2995.86        76.60 o                         
   4  -9   0       6742.75       6557.23       139.97 o                         
   5  -9   0       5687.67       5920.19       135.88 o                         
   6  -9   0       3103.53       3035.45        81.35 o                         
   7  -9   0       1060.50       1108.80        47.81 o                         
   8  -9   0       5084.35       4751.19       129.56 o                         
   9  -9   0       2148.60       2211.62        99.16 o                         
  10  -9   0       2746.68       2732.17       136.71 o                         
  11  -9   0       1847.07       1758.93       112.34 o                         
  12  -9   0         94.89        149.39        46.76 o                         
  13  -9   0        472.86        464.46        68.93 o                         
  14  -9   0        528.43        317.96        79.84 o                         
   0  -8   0       2367.58       2883.05        90.30 o                         
   1  -8   0      38247.51      39604.63       664.95 o                         
   2  -8   0        606.34        737.30        24.47 o                         
   3  -8   0        126.72        102.96        11.79 o                         
   4  -8   0       5131.35       4980.93       136.68 o                         
   5  -8   0       3831.81       3769.95        92.89 o                         
   6  -8   0       4681.69       4793.21       115.85 o                         
   7  -8   0      10152.16       9791.49       231.52 o                         
   8  -8   0        302.93        304.25        28.43 o                         
   9  -8   0        870.24        958.09        61.25 o                         
  10  -8   0       2154.36       2163.17       111.58 o                         
  11  -8   0         21.53         -3.40        32.30 o                         
  12  -8   0        170.28        245.43        98.42 o                         
  13  -8   0       2181.00       2653.51       149.21 o                         
  14  -8   0        220.45        272.81        64.96 o                         
   1  -7   0       2163.91       2065.70        46.56 o                         
   2  -7   0       9622.98       9257.79       195.51 o                         
   3  -7   0        217.74        306.12        17.88 o                         
   4  -7   0      37545.60      37766.95       745.54 o                         
   5  -7   0       2365.58       2600.65        68.95 o                         
   6  -7   0       1406.20       1461.51        48.50 o                         
   7  -7   0         19.75         31.80        13.38 o                         
   8  -7   0       4929.84       4767.33       128.63 o                         
   9  -7   0       6009.13       5680.03       165.26 o                         
  10  -7   0        742.27        787.66        89.12 o                         
  11  -7   0       1447.34       1481.95       104.69 o                         
  12  -7   0        364.32        388.18        78.89 o                         
  13  -7   0        357.01        365.50        94.74 o                         
  14  -7   0        122.56         51.74        43.57 o                         
   0  -6   0       4029.38       3977.34       127.63 o                         
   1  -6   0       7347.42       7942.94       147.92 o                         
   2  -6   0        419.75        462.04        18.44 o                         
   3  -6   0       2726.66       2651.78        68.30 o                         
   4  -6   0       3514.80       3851.21        90.21 o                         
   5  -6   0       2429.16       2451.76        65.26 o                         
   6  -6   0        974.35        810.29        37.77 o                         
   7  -6   0        802.79        796.11        43.83 o                         
   8  -6   0        133.53        137.64        21.34 o                         
   9  -6   0       1340.77       1333.51        88.08 o                         
  10  -6   0       2477.71       2566.25       121.83 o                         
  11  -6   0       1062.06       1096.04       134.73 o                         
  12  -6   0        327.24        397.84        59.64 o                         
  13  -6   0        223.05        186.59        54.16 o                         
  14  -6   0        784.81        711.43        90.83 o                         
   1  -5   0       3339.20       3536.71        76.99 o                         
   2  -5   0       5740.94       6790.54       127.72 o                         
   3  -5   0        277.23        352.16        19.72 o                         
   4  -5   0       8806.77       9933.17       207.67 o                         
   5  -5   0        744.04        744.87        29.82 o                         
   6  -5   0       6242.57       5703.92       196.38 o                         
   7  -5   0        574.27        635.10        42.05 o                         
   8  -5   0        132.91        159.63        33.40 o                         
   9  -5   0       6304.23       6464.63       185.71 o                         
  10  -5   0       3921.23       3904.34       160.60 o                         
  11  -5   0        181.35        150.71        39.91 o                         
  12  -5   0        695.57        905.31        88.93 o                         
  13  -5   0        428.04        646.50        79.47 o                         
  14  -5   0          1.83         43.87        40.38 o                         
   0  -4   0       7711.11       6428.93       275.23 o                         
   1  -4   0       5799.81       5846.19       129.02 o                         
   2  -4   0         54.87         36.36         5.66 o                         
   3  -4   0       2096.40       2114.09        52.05 o                         
   4  -4   0       2095.79       1831.19        49.64 o                         
   5  -4   0       2578.49       2431.33        67.75 o                         
   6  -4   0       5353.42       4777.72       121.01 o                         
   7  -4   0        195.62        234.12        25.90 o                         
   8  -4   0       1563.37       1715.60        58.28 o                         
   9  -4   0       4068.87       4187.93       129.73 o                         
  10  -4   0       1291.37       1228.10        83.66 o                         
  11  -4   0        420.50        487.88        62.55 o                         
  12  -4   0       1554.19       1688.06       148.31 o                         
  13  -4   0        721.80        637.92        76.78 o                         
  14  -4   0       1143.79       1312.84       138.62 o                         
   1  -3   0      18263.33      17794.55       332.72 o                         
   2  -3   0      15053.88      15364.42       337.29 o                         
   3  -3   0       3546.93       3225.18        77.56 o                         
   4  -3   0       2178.66       2225.14        60.39 o                         
   5  -3   0       5297.49       5105.44       116.44 o                         
   6  -3   0       2912.28       2699.18        83.40 o                         
   7  -3   0       1096.95       1357.86        48.16 o                         
   8  -3   0       6721.72       6691.94       188.15 o                         
   9  -3   0       1029.40       1043.54        58.19 o                         
  10  -3   0       1368.69       1530.80        80.15 o                         
  11  -3   0        703.03        636.43        58.30 o                         
  12  -3   0       1403.21       1589.23        96.02 o                         
  13  -3   0         87.54        111.54        58.66 o                         
  14  -3   0         32.64         80.93        43.11 o                         
   2  -2   0      21119.65      22026.25       499.08 o                         
   3  -2   0       2505.96       2349.99        55.53 o                         
   4  -2   0       1494.10       1634.17        46.75 o                         
   5  -2   0        920.90       1061.90        34.81 o                         
   6  -2   0       1305.99       1182.41        40.22 o                         
   7  -2   0        902.66        953.52        46.35 o                         
   8  -2   0       7322.83       7747.49       191.88 o                         
   9  -2   0       1547.27       1589.25        76.81 o                         
  10  -2   0       3164.14       3051.86       122.62 o                         
  11  -2   0        246.88        172.53        36.74 o                         
  12  -2   0       1304.35       1457.68        93.31 o                         
  13  -2   0        764.55        840.26        78.42 o                         
  14  -2   0        119.91        118.68        49.37 o                         
   2  -1   0       1353.29       1656.77        70.57 o                         
   3  -1   0      62966.89      60360.80      1571.26 o                         
   4  -1   0       3754.69       4151.47        96.95 o                         
   5  -1   0       5559.21       5038.69       117.88 o                         
   6  -1   0       2029.45       2052.31        61.82 o                         
   7  -1   0       3470.64       3556.54        91.82 o                         
   8  -1   0       1662.29       1514.95        53.31 o                         
   9  -1   0       3497.45       3348.24       111.74 o                         
  10  -1   0       5933.59       5833.53       242.72 o                         
  11  -1   0         40.36         11.67        26.75 o                         
  12  -1   0        291.60        170.80        64.66 o                         
  13  -1   0        242.94        213.84        48.53 o                         
  14  -1   0        382.11        492.04        67.57 o                         
   1   0   0        205.28          8.16        21.34 o                         
   2   0   0       8590.59      10082.78       182.00 o                         
   3   0   0      10052.65      10865.13       222.58 o                         
   4   0   0       1816.62       1877.97        45.96 o                         
   5   0   0        482.07        473.03        19.56 o                         
   6   0   0      17557.36      17814.50       328.06 o                         
   7   0   0       5408.79       5481.76       135.55 o                         
   8   0   0        109.16        103.66        16.63 o                         
   9   0   0       3258.68       3056.00       105.54 o                         
  10   0   0       1764.45       1729.37        90.23 o                         
  11   0   0        798.62        896.09       111.07 o                         
  12   0   0          0.13          4.84        29.73 o                         
  13   0   0        606.21        618.66        69.20 o                         
  14   0   0        390.08        302.72        93.23 o                         
   1   1   0       1137.03       1355.44        49.91 o                         
   2   1   0       1350.42       1624.82        34.70 o                         
   3   1   0      61706.68      61774.49      1132.37 o                         
   4   1   0       3953.03       4547.27       110.47 o                         
   5   1   0       5003.53       4438.11       114.27 o                         
   6   1   0       1961.77       2005.38        47.74 o                         
   7   1   0       3495.82       3294.12        68.78 o                         
   8   1   0       1611.68       1541.00        59.35 o                         
   9   1   0       3583.35       3794.61       178.57 o                         
  10   1   0       5519.98       4998.06       191.35 o                         
  11   1   0         30.62         19.56        26.27 o                         
  12   1   0        302.70        352.69        50.11 o                         
  13   1   0        222.39        246.91        49.79 o                         
  14   1   0        393.64        490.59        70.09 o                         
   0   2   0      42382.66      42405.58      4287.28 o                         
   1   2   0       7593.98       8818.03       188.41 o                         
   2   2   0      21297.86      22796.94       449.28 o                         
   3   2   0       2105.02       1881.21        44.81 o                         
   4   2   0       1261.77       1472.64        38.43 o                         
   5   2   0        648.50        725.36        27.30 o                         
   6   2   0       1251.43       1150.93        33.17 o                         
   7   2   0        826.88        850.49        28.70 o                         
   8   2   0       7373.94       7544.58       139.62 o                         
   9   2   0       1556.42       1474.97       116.80 o                         
  10   2   0       2970.57       3053.14       117.63 o                         
  11   2   0        297.12        239.38        89.58 o                         
  12   2   0       1164.49       1125.21       117.36 o                         
  13   2   0        589.68        441.74        58.06 o                         
  14   2   0        133.29         89.07        44.29 o                         
   1   3   0      17945.93      18127.31       358.44 o                         
   2   3   0      15600.10      16693.85       314.87 o                         
   3   3   0       4219.79       3952.23        89.50 o                         
   4   3   0       2413.41       2579.92        66.57 o                         
   5   3   0       5216.74       5083.00       109.69 o                         
   6   3   0       3461.92       3340.59        79.89 o                         
   7   3   0       1385.80       1583.67        45.82 o                         
   8   3   0       6497.38       6408.12       129.00 o                         
   9   3   0       1386.91       1293.90        69.78 o                         
  10   3   0       1130.48       1194.14        85.06 o                         
  11   3   0        562.45        569.24        57.63 o                         
  12   3   0       1498.18       1741.94       104.42 o                         
  13   3   0         94.03         13.25        36.17 o                         
  14   3   0         18.06        102.67        42.71 o                         
   0   4   0       7917.74       6798.21       265.56 o                         
   1   4   0       6701.44       6615.99       145.18 o                         
   2   4   0         21.20         20.27         6.44 o                         
   3   4   0       2599.61       2523.09        62.54 o                         
   4   4   0       2284.41       2064.51        60.62 o                         
   5   4   0       2292.79       2039.84        57.47 o                         
   6   4   0       5331.57       4993.78       118.06 o                         
   7   4   0        301.09        331.39        23.93 o                         
   8   4   0       1774.80       1835.18        57.65 o                         
   9   4   0       4021.99       3981.74       137.88 o                         
  10   4   0       1195.21       1077.74        71.82 o                         
  11   4   0        418.39        453.95        52.75 o                         
  12   4   0       1791.24       1863.70       112.59 o                         
  13   4   0        672.06        630.04        67.83 o                         
  14   4   0       1111.20       1199.27       101.99 o                         
   1   5   0       3337.06       3528.61        81.34 o                         
   2   5   0       5765.42       6755.45       154.12 o                         
   3   5   0        369.99        475.67        29.20 o                         
   4   5   0       9494.58      10383.08       220.56 o                         
   5   5   0        732.60        689.60        36.81 o                         
   6   5   0       6760.63       6098.91       198.30 o                         
   7   5   0        696.77        751.27        39.10 o                         
   8   5   0        108.34        118.42        23.92 o                         
   9   5   0       6521.29       6245.08       170.53 o                         
  10   5   0       3951.94       3864.28       155.91 o                         
  11   5   0        123.79        107.94        31.22 o                         
  12   5   0        766.27        691.43        67.51 o                         
  13   5   0        564.34        674.71        98.39 o                         
  14   5   0          1.08        -25.12        55.60 o                         
   0   6   0       4068.62       4275.79       201.39 o                         
   1   6   0       6089.11       6492.23       161.48 o                         
   2   6   0        361.51        398.24        21.57 o                         
   3   6   0       2872.58       3014.19        86.49 o                         
   4   6   0       3637.01       4002.70        96.67 o                         
   5   6   0       2453.79       2580.74        76.90 o                         
   6   6   0       1229.97       1232.20        55.10 o                         
   7   6   0        926.13        858.55        41.80 o                         
   8   6   0        146.42        172.24        25.77 o                         
   9   6   0       1447.64       1455.53        65.81 o                         
  10   6   0       2412.43       2419.49       111.02 o                         
  11   6   0       1023.36       1029.77        78.86 o                         
  12   6   0        361.01        287.66        49.05 o                         
  13   6   0        226.16        251.38        58.06 o                         
  14   6   0        813.02        812.35       150.75 o                         
   1   7   0       2344.71       2448.85        72.45 o                         
   2   7   0      10777.67      10751.60       240.17 o                         
   3   7   0        158.04        243.81        17.12 o                         
   4   7   0      37985.22      37852.41       807.65 o                         
   5   7   0       2272.33       2333.07        79.43 o                         
   6   7   0       1277.41       1343.96        58.08 o                         
   7   7   0         60.31         83.81        23.85 o                         
   8   7   0       4667.76       4529.21       137.57 o                         
   9   7   0       5941.33       5521.36       167.79 o                         
  10   7   0        830.38        865.10        78.52 o                         
  11   7   0       1877.19       2048.95       103.44 o                         
  12   7   0        327.60        326.30        49.86 o                         
  13   7   0        329.50        286.53        82.25 o                         
  14   7   0        147.02        145.89        81.65 o                         
   0   8   0       2645.06       3040.40       176.20 o                         
   1   8   0      36995.48      38334.05       966.79 o                         
   2   8   0        430.65        601.87        26.66 o                         
   3   8   0         87.65         75.48        12.76 o                         
   4   8   0       5319.68       5227.33       189.82 o                         
   5   8   0       4021.60       4154.71       139.60 o                         
   6   8   0       4928.10       5034.52       184.86 o                         
   7   8   0      10245.28       9500.55       256.88 o                         
   8   8   0        266.23        249.27        35.30 o                         
   9   8   0        733.84        719.32        52.52 o                         
  10   8   0       2060.86       1835.22       100.48 o                         
  11   8   0         21.38         48.01        29.75 o                         
  12   8   0        142.21        152.86        41.66 o                         
  13   8   0       2194.02       2571.69       135.06 o                         
  14   8   0        211.99        213.48        57.05 o                         
   1   9   0       3157.36       3088.12       102.11 o                         
   2   9   0       5089.62       5023.61       135.89 o                         
   3   9   0       3208.66       2984.26        83.50 o                         
   4   9   0       6209.37       6123.41       167.95 o                         
   5   9   0       5730.95       6011.00       169.01 o                         
   6   9   0       2920.52       2922.30        99.55 o                         
   7   9   0       1183.20       1211.30        61.45 o                         
   8   9   0       4896.49       4377.83       187.07 o                         
   9   9   0       1825.56       1979.79       104.29 o                         
  10   9   0       2881.19       2864.38       134.64 o                         
  11   9   0       2230.84       1938.46       102.36 o                         
  12   9   0         63.53         34.29        36.54 o                         
  13   9   0        378.82        340.23        57.19 o                         
  14   9   0        491.97        462.94        99.75 o                         
   0  10   0      10977.98      12088.83       421.12 o                         
   1  10   0      10053.09      10739.13       297.29 o                         
   2  10   0      10941.06      11608.56       288.64 o                         
   3  10   0        192.19        240.47        23.49 o                         
   4  10   0       3181.54       3422.24       107.20 o                         
   5  10   0       2154.35       2235.80        81.14 o                         
   6  10   0        501.57        467.42        38.65 o                         
   7  10   0        228.22        255.77        30.49 o                         
   8  10   0       1364.77       1496.87        72.33 o                         
   9  10   0       1365.92       1554.79        74.82 o                         
  10  10   0        645.49        788.25       105.96 o                         
  11  10   0        164.22        148.15        44.98 o                         
  12  10   0          2.84         32.22        35.14 o                         
  13  10   0        270.12        112.17        42.30 o                         
   1  11   0      12980.58      13769.43       426.94 o                         
   2  11   0       3815.81       3863.17       113.61 o                         
   3  11   0        514.40        488.13        33.46 o                         
   4  11   0        206.28        238.56        26.14 o                         
   5  11   0       7358.54       7264.34       224.12 o                         
   6  11   0        288.36        350.89        35.34 o                         
   7  11   0       1259.42       1374.35        69.17 o                         
   8  11   0        955.26       1096.15        90.68 o                         
   9  11   0        435.39        481.97        55.50 o                         
  10  11   0       3639.17       3347.12       151.26 o                         
  11  11   0        481.75        534.94        66.12 o                         
  12  11   0        654.35        663.62        74.03 o                         
  13  11   0        536.49        530.02        69.14 o                         
   0  12   0      31886.33      34188.29      1128.33 o                         
   1  12   0       1949.56       2310.52        88.38 o                         
   2  12   0       1115.22       1130.89        49.45 o                         
   3  12   0       1201.05       1192.32        58.56 o                         
   4  12   0       2944.01       2906.61        88.84 o                         
   5  12   0       1775.10       1777.03        94.69 o                         
   6  12   0       4210.90       4206.44       135.75 o                         
   7  12   0       3549.22       3570.03       123.36 o                         
   8  12   0        802.97        946.02        87.27 o                         
   9  12   0       1199.87       1330.86        87.75 o                         
  10  12   0        818.03        943.62        81.36 o                         
  11  12   0        318.19        208.55        49.90 o                         
  12  12   0         40.63         48.85        34.56 o                         
  13  12   0        775.38        928.98        87.83 o                         
   1  13   0       5323.15       5241.91       167.46 o                         
   2  13   0       2333.73       2446.41        84.25 o                         
   3  13   0      11673.75      11273.37       291.31 o                         
   4  13   0        828.94        785.25        46.87 o                         
   5  13   0       2357.54       2285.79        87.90 o                         
   6  13   0       1752.55       1892.15        87.84 o                         
   7  13   0       1037.97       1067.11        65.09 o                         
   8  13   0        512.74        588.66        81.05 o                         
   9  13   0        560.45        463.78        94.15 o                         
  10  13   0       1134.89        957.64        86.21 o                         
  11  13   0        125.29         90.14        40.56 o                         
  12  13   0       1323.70       1312.43       118.30 o                         
  13  13   0         54.26         65.08        41.72 o                         
   0  14   0      10682.62      10277.12       380.48 o                         
   1  14   0        433.28        583.70        52.12 o                         
   2  14   0       6205.85       6087.12       172.07 o                         
   3  14   0         14.24          9.56        14.71 o                         
   4  14   0       1172.23        960.51        78.45 o                         
   5  14   0       1065.55        931.73        56.65 o                         
   6  14   0       4666.74       5005.01       202.65 o                         
   7  14   0        803.58        843.81        62.12 o                         
   8  14   0       1008.09        948.10        74.07 o                         
   9  14   0       1076.67       1054.20        86.23 o                         
  10  14   0        205.87        119.43        52.04 o                         
  11  14   0         49.75         52.58        43.54 o                         
  12  14   0        334.76        344.37        61.72 o                         
   1  15   0       3644.38       3487.62       128.33 o                         
   2  15   0       1728.04       1665.41        68.62 o                         
   3  15   0        345.47        348.16        33.03 o                         
   4  15   0       1945.03       2016.36        80.91 o                         
   5  15   0       7390.69       7452.68       214.94 o                         
   6  15   0       1464.84       1437.88        81.95 o                         
   7  15   0       1748.31       1679.74        99.50 o                         
   8  15   0        402.00        524.09        51.25 o                         
   9  15   0       2474.00       2350.37       124.32 o                         
  10  15   0        899.91       1022.48        88.91 o                         
  11  15   0        179.27        177.27        49.73 o                         
  12  15   0       1144.75       1212.96       120.10 o                         
   0  16   0       1272.49       1377.36       150.97 o                         
   1  16   0       5015.81       4526.13       157.91 o                         
   2  16   0        469.26        493.20        44.52 o                         
   3  16   0       1076.06        983.99        54.27 o                         
   4  16   0       2324.28       2354.35        91.91 o                         
   5  16   0        100.96        123.36        26.46 o                         
   6  16   0       1697.79       1796.08       115.24 o                         
   7  16   0        606.63        700.54        57.38 o                         
   8  16   0       3823.46       4053.45       148.46 o                         
   9  16   0        604.87        660.37        82.56 o                         
  10  16   0        688.05        718.37        89.02 o                         
  11  16   0         75.69         71.01        50.64 o                         
  12  16   0        295.89        389.57        78.17 o                         
   1  17   0       1363.55       1430.60        88.12 o                         
   2  17   0       3392.50       3411.56       128.55 o                         
   3  17   0       1819.52       2149.70        89.82 o                         
   4  17   0        585.56        675.51        62.17 o                         
   5  17   0        922.09        888.30        80.03 o                         
   6  17   0       2012.90       2144.46       129.47 o                         
   7  17   0       2404.09       2453.09       172.43 o                         
   8  17   0        258.46        261.14        75.93 o                         
   9  17   0       2203.37       2242.84       146.40 o                         
  10  17   0        417.41        370.71       149.64 o                         
  11  17   0        840.16        823.45       103.37 o                         
   0  18   0        404.13        554.77       175.15 o                         
   1  18   0       2495.38       2451.48       125.59 o                         
   2  18   0       3150.11       3222.86       125.40 o                         
   3  18   0       1578.00       1564.90        81.52 o                         
   4  18   0        447.93        500.38        87.45 o                         
   5  18   0       1513.38       1368.42        95.97 o                         
   6  18   0       2801.67       2813.53       149.07 o                         
   7  18   0        195.66        220.99        56.19 o                         
   8  18   0       1555.19       1610.94       100.29 o                         
   9  18   0        510.47        582.94        82.62 o                         
  10  18   0        546.29        604.74       118.05 o                         
  11  18   0        242.20        341.78        79.27 o                         
   1  19   0        175.42        210.66        45.61 o                         
   2  19   0       1288.10       1341.77        97.25 o                         
   3  19   0        967.58        935.34        68.45 o                         
   4  19   0       1170.41       1042.24        72.36 o                         
   5  19   0       1911.32       1665.38       223.81 o                         
   6  19   0       1415.28       1369.86       116.29 o                         
   7  19   0       1349.90       1230.40       141.69 o                         
   8  19   0        599.35        547.92        77.58 o                         
   9  19   0       1245.80       1127.28       121.26 o                         
  10  19   0         72.39         26.82        51.73 o                         
  11  19   0        931.16       1044.64       120.17 o                         
   0  20   0         59.03        -36.12        62.77 o                         
   1  20   0       1018.59        991.34        68.25 o                         
   2  20   0       2516.51       2464.83       110.59 o                         
   3  20   0       1820.44       2004.10        97.68 o                         
   4  20   0        713.74        815.24        67.91 o                         
   5  20   0          6.71         52.33        35.64 o                         
   6  20   0       3050.37       2990.15       162.92 o                         
   7  20   0       1538.00       1766.15       195.24 o                         
   8  20   0        228.30        181.34        58.00 o                         
   9  20   0         46.29         49.10        45.58 o                         
  10  20   0        665.47        798.67       120.09 o                         
   1  21   0        374.88        276.46        39.99 o                         
   2  21   0       1543.74       1605.56        88.08 o                         
   3  21   0        118.92        160.82        39.60 o                         
   4  21   0       1208.17       1457.64       113.47 o                         
   5  21   0       2791.72       2681.11       151.27 o                         
   6  21   0        464.54        495.78        99.46 o                         
   7  21   0        562.04        474.82        63.88 o                         
   8  21   0        176.05        133.20        71.02 o                         
   9  21   0        330.31        447.30        81.20 o                         
  10  21   0        773.96        819.66       118.75 o                         
   0  22   0        545.00        413.04        84.11 o                         
   1  22   0        485.91        420.43        62.76 o                         
   2  22   0       2329.82       2241.61       149.93 o                         
   3  22   0        746.92        748.56        82.31 o                         
   4  22   0       1960.25       1885.79       226.51 o                         
   5  22   0        508.15        554.23        73.75 o                         
   6  22   0        189.09        260.43        77.74 o                         
   7  22   0        854.99        902.99        86.38 o                         
   8  22   0        506.19        496.44        81.37 o                         
   9  22   0         79.22        130.69        85.34 o                         
   1  23   0       1107.21       1182.00       103.73 o                         
   2  23   0        742.72        759.71       113.19 o                         
   3  23   0       1091.67       1224.60       109.20 o                         
   4  23   0        730.69        935.77        97.90 o                         
   5  23   0        812.45        972.45       105.01 o                         
   6  23   0        133.40        182.82        55.77 o                         
   7  23   0        653.16        706.33        79.84 o                         
   8  23   0        485.04        513.55        87.14 o                         
   0  24   0        462.97        633.04       144.78 o                         
   1  24   0        191.96        144.80        51.52 o                         
   2  24   0       3334.24       3538.29       185.76 o                         
   3  24   0         18.63         47.57        36.62 o                         
   4  24   0       1733.16       1825.35       165.13 o                         
   5  24   0        131.44        156.79        49.91 o                         
   6  24   0        572.36        601.59        94.11 o                         
   7  24   0       2929.72       3274.86       196.43 o                         
   8  24   0        589.55        494.59       123.01 o                         
   1  25   0        795.69        744.98       106.12 o                         
   2  25   0        423.73        446.64        84.80 o                         
   3  25   0        832.98        749.50        90.09 o                         
   4  25   0         56.20         86.00        48.81 o                         
   5  25   0        907.08       1260.60       120.49 o                         
   6  25   0        563.40        855.09       221.27 o                         
   7  25   0        731.72        878.20       200.14 o                         
   0  26   0        367.53        315.46       127.57 o                         
   1  26   0        406.95        626.91        87.60 o                         
   2  26   0       1228.52       1027.48       107.37 o                         
   3  26   0        473.30        416.53        98.79 o                         
   4  26   0        272.18        285.96        70.80 o                         
   5  26   0        176.09        218.38        55.76 o                         
   6  26   0       1197.80       1367.23       131.39 o                         
   1  27   0       1016.78       1284.14       176.08 o                         
   2  27   0       1276.86       1512.09       208.68 o                         
   3  27   0        535.19        421.67       130.06 o                         
   4  27   0        230.69        241.23        66.05 o                         
   5  27   0       1095.72       1234.75       127.26 o                         
   0  28   0        115.14         65.36       163.00 o                         
   1  28   0        497.80        506.18        88.56 o                         
   2  28   0       1005.64        910.66       110.28 o                         
   3  28   0        240.21        234.19       104.63 o                         
  -3 -28   1         68.57        -23.29        51.55 o                         
  -2 -28   1        244.06        161.13        94.16 o                         
  -1 -28   1        115.51        118.64        61.37 o                         
   0 -28   1        521.44        427.70        92.80 o                         
   1 -28   1         37.04         49.84        54.69 o                         
   2 -28   1       1328.08       1051.48       128.14 o                         
   3 -28   1         30.97        124.57        58.75 o                         
  -5 -27   1         86.39         42.50        89.09 o                         
  -4 -27   1        184.08        114.57        82.01 o                         
  -3 -27   1        465.61        609.65       102.63 o                         
  -2 -27   1        340.67        401.77        80.68 o                         
  -1 -27   1        526.03        492.14       171.10 o                         
   0 -27   1         47.90        101.03        89.09 o                         
   1 -27   1         90.91        108.01        60.64 o                         
   2 -27   1        184.62         96.57        75.93 o                         
   3 -27   1        395.31        397.80        81.61 o                         
   4 -27   1        266.30        534.57       143.77 o                         
   5 -27   1       1245.06       1233.88       240.28 o                         
  -6 -26   1        165.46         76.90        61.12 o                         
  -5 -26   1        285.84        373.00        88.05 o                         
  -4 -26   1          5.53         90.03        54.96 o                         
  -3 -26   1         83.90        137.38        60.08 o                         
  -2 -26   1        708.70        721.61       159.97 o                         
  -1 -26   1        115.10         89.34        82.01 o                         
   0 -26   1        510.29        374.37       138.70 o                         
   1 -26   1       2611.31       2798.52       200.46 o                         
   2 -26   1       1310.03       1410.22       348.28 o                         
   3 -26   1       1858.28       1528.31       162.81 o                         
   4 -26   1        246.98        321.45        73.64 o                         
   5 -26   1         70.66         56.92        48.50 o                         
   6 -26   1       1289.33       1434.63       134.39 o                         
  -7 -25   1       1848.45       2004.16       238.57 o                         
  -6 -25   1        791.62        845.88       159.24 o                         
  -5 -25   1        189.08         90.33        54.00 o                         
  -4 -25   1        769.95        666.68       181.23 o                         
  -3 -25   1        687.45        536.38       113.39 o                         
  -2 -25   1        658.48        655.15        98.58 o                         
  -1 -25   1         48.77         60.19       113.39 o                         
   0 -25   1          9.16         17.83        44.32 o                         
   1 -25   1         24.75         -7.42        39.08 o                         
   2 -25   1        350.22        348.28       110.73 o                         
   3 -25   1       1021.70        881.00       188.91 o                         
   4 -25   1         63.17         43.51        42.18 o                         
   5 -25   1        364.83        360.74        78.34 o                         
   6 -25   1       1123.87       1083.12       115.72 o                         
   7 -25   1         62.69         45.96        50.32 o                         
  -8 -24   1        389.46        351.36        81.19 o                         
  -7 -24   1        896.31       1178.81       130.58 o                         
  -6 -24   1        225.74         87.41        53.15 o                         
  -5 -24   1        276.71        234.36        62.83 o                         
  -4 -24   1        543.91        617.97       118.75 o                         
  -3 -24   1       1448.52       1319.52       185.30 o                         
  -2 -24   1         25.44         26.32        41.52 o                         
  -1 -24   1       2643.65       2568.08       171.66 o                         
   0 -24   1        220.98        158.53        49.84 o                         
   1 -24   1       1064.33        980.73       104.45 o                         
   2 -24   1        593.85        776.76        94.96 o                         
   3 -24   1       1125.65        985.71       119.32 o                         
   4 -24   1         10.58          4.50        60.98 o                         
   5 -24   1        357.66        365.47        68.18 o                         
   6 -24   1       1611.01       1425.81       188.64 o                         
   7 -24   1        550.64        574.45        90.83 o                         
   8 -24   1         16.53        100.84        51.68 o                         
  -8 -23   1         22.26         35.34        53.19 o                         
  -7 -23   1        808.64        725.25       145.17 o                         
  -6 -23   1        421.05        507.37       111.41 o                         
  -5 -23   1        613.60        709.30       194.34 o                         
  -4 -23   1       1872.32       1623.45       128.14 o                         
  -3 -23   1         92.93         76.18        44.05 o                         
  -2 -23   1       2891.51       2799.30       170.07 o                         
  -1 -23   1        388.28        301.99        55.85 o                         
   0 -23   1        433.42        330.26        61.52 o                         
   1 -23   1        831.12        784.45        80.95 o                         
   2 -23   1         96.37        161.99        42.96 o                         
   3 -23   1       1679.39       1669.73       125.67 o                         
   4 -23   1        836.13        606.21        67.75 o                         
   5 -23   1        283.83        226.88        47.24 o                         
   6 -23   1        582.07        507.17        65.82 o                         
   7 -23   1         87.27        153.51        53.54 o                         
   8 -23   1        416.83        455.34       125.58 o                         
  -9 -22   1        415.47        410.66       131.64 o                         
  -8 -22   1        340.57        272.28        69.11 o                         
  -7 -22   1        257.73        373.11        72.51 o                         
  -6 -22   1        520.56        545.41        83.40 o                         
  -5 -22   1        591.31        609.37        82.61 o                         
  -4 -22   1       1203.62        918.40       101.84 o                         
  -3 -22   1        534.09        448.93        71.61 o                         
  -2 -22   1        191.52        190.03        47.98 o                         
  -1 -22   1       1392.91       1370.96       102.47 o                         
   0 -22   1        722.15        728.57        66.37 o                         
   1 -22   1       2059.10       1992.65       144.49 o                         
   2 -22   1        143.02        211.43        80.42 o                         
   3 -22   1       1328.77       1221.20        96.59 o                         
   4 -22   1        564.58        630.21        67.41 o                         
   5 -22   1       1881.58       2012.95       139.70 o                         
   6 -22   1       3475.70       3513.20       164.13 o                         
   7 -22   1        515.83        533.52        65.98 o                         
   8 -22   1        629.10        744.62        94.61 o                         
   9 -22   1        554.34        554.92       101.34 o                         
 -10 -21   1        310.90        164.63        84.19 o                         
  -9 -21   1        127.65          5.94        48.74 o                         
  -8 -21   1        499.49        673.26       147.24 o                         
  -7 -21   1        376.63        355.51        81.82 o                         
  -6 -21   1       1386.25       1348.43       116.65 o                         
  -5 -21   1         19.47         -3.89        28.83 o                         
  -4 -21   1       1244.38       1376.71       125.35 o                         
  -3 -21   1       3300.39       3117.95       138.49 o                         
  -2 -21   1       3025.81       2907.51       140.49 o                         
  -1 -21   1        432.00        390.89        51.78 o                         
   0 -21   1         23.05         17.58        26.89 o                         
   1 -21   1        502.49        544.61        61.75 o                         
   2 -21   1        655.48        552.84        83.00 o                         
   3 -21   1       1916.31       1805.97       101.33 o                         
   4 -21   1       1839.87       1945.19       106.86 o                         
   5 -21   1        376.05        386.28        54.60 o                         
   6 -21   1       1300.96       1264.50       107.26 o                         
   7 -21   1       1283.74       1382.80       100.00 o                         
   8 -21   1         25.72         17.90        69.27 o                         
   9 -21   1        258.91        253.17        76.40 o                         
  10 -21   1        696.17        608.93       203.50 o                         
 -10 -20   1         42.89        -44.00        64.80 o                         
  -9 -20   1        435.87        507.22       154.35 o                         
  -8 -20   1        882.49        821.87       103.71 o                         
  -7 -20   1       1624.08       1485.33       125.34 o                         
  -6 -20   1         70.16         69.20        35.10 o                         
  -5 -20   1       1315.69       1321.63        97.12 o                         
  -4 -20   1       1472.25       1495.97        92.67 o                         
  -3 -20   1       1178.62       1176.95       105.30 o                         
  -2 -20   1       2986.24       2946.08       114.77 o                         
  -1 -20   1       1736.27       1753.53        82.79 o                         
   0 -20   1        510.77        539.99        49.05 o                         
   1 -20   1       1595.47       1451.79       100.65 o                         
   2 -20   1       6065.16       5937.92       181.04 o                         
   3 -20   1        276.14        258.76        34.86 o                         
   4 -20   1        785.94        673.13        56.99 o                         
   5 -20   1       2401.14       2267.73       165.42 o                         
   6 -20   1         13.93         -0.33        26.60 o                         
   7 -20   1        291.19        312.81        51.53 o                         
   8 -20   1        976.45       1045.43       158.35 o                         
   9 -20   1        674.06        564.93        81.48 o                         
  10 -20   1        171.46        372.77        80.42 o                         
 -11 -19   1        124.80         52.79        61.22 o                         
 -10 -19   1       1345.75       1047.09       147.57 o                         
  -9 -19   1        637.68        659.22        94.29 o                         
  -8 -19   1        361.64        389.35        95.11 o                         
  -7 -19   1        174.81        116.11        41.74 o                         
  -6 -19   1        607.27        619.19        65.05 o                         
  -5 -19   1       3021.05       3016.50       133.13 o                         
  -4 -19   1        104.85         87.82        30.75 o                         
  -3 -19   1       6177.97       5714.33       198.96 o                         
  -2 -19   1        560.50        501.85        46.09 o                         
  -1 -19   1       3707.77       3708.75       120.17 o                         
   0 -19   1        197.90        198.04        27.09 o                         
   1 -19   1       1549.88       1631.93        70.13 o                         
   2 -19   1        419.01        391.27        45.05 o                         
   3 -19   1       1164.34       1231.60        65.70 o                         
   4 -19   1       2651.38       2559.72       117.99 o                         
   5 -19   1       6323.98       6034.79       196.55 o                         
   6 -19   1        877.79        864.35        98.34 o                         
   7 -19   1        952.88       1030.09        85.49 o                         
   8 -19   1        541.64        555.70        65.01 o                         
   9 -19   1        338.33        112.46       127.21 o                         
  10 -19   1        579.86        390.47       193.38 o                         
  11 -19   1          7.18        273.36       275.38 o                         
 -11 -18   1         56.62         51.56        62.74 o                         
 -10 -18   1        295.74        247.82       198.44 o                         
  -9 -18   1        374.60        423.96        87.16 o                         
  -8 -18   1        236.25        208.78        42.03 o                         
  -7 -18   1       1359.21       1297.61       149.94 o                         
  -6 -18   1       1747.38       1674.75        98.42 o                         
  -5 -18   1        155.54        205.98        34.29 o                         
  -4 -18   1        851.70        880.23        59.81 o                         
  -3 -18   1       2069.70       2117.97        80.49 o                         
  -2 -18   1       1246.83       1355.67        60.94 o                         
  -1 -18   1        882.04        894.09        48.90 o                         
   0 -18   1       3823.66       3632.28       102.52 o                         
   1 -18   1       1035.40       1020.23        53.22 o                         
   2 -18   1      10106.52       9705.97       242.49 o                         
   3 -18   1        102.70         85.77        22.77 o                         
   4 -18   1       5320.78       5075.98       158.12 o                         
   5 -18   1        685.47        596.32        72.79 o                         
   6 -18   1        612.82        548.96        52.51 o                         
   7 -18   1       2698.18       2764.64       118.12 o                         
   8 -18   1        959.18        894.53        98.76 o                         
   9 -18   1        178.71        258.00        71.59 o                         
  10 -18   1        337.51        363.58        85.75 o                         
  11 -18   1         81.72        125.60       116.43 o                         
 -11 -17   1        330.60        370.73        98.33 o                         
 -10 -17   1       1778.57       1941.10       221.72 o                         
  -9 -17   1         87.81         26.73        66.91 o                         
  -8 -17   1        139.09        127.44        38.63 o                         
  -7 -17   1       3059.97       3489.69       192.28 o                         
  -6 -17   1       1967.30       2040.01        94.03 o                         
  -5 -17   1       5113.89       5058.29       161.21 o                         
  -4 -17   1       1321.97       1456.84        76.83 o                         
  -3 -17   1      13865.04      13391.71       318.71 o                         
  -2 -17   1       3065.58       2965.56       111.30 o                         
  -1 -17   1       1893.17       1886.08        65.25 o                         
   0 -17   1        861.10        948.19        44.24 o                         
   1 -17   1        220.50        215.73        35.67 o                         
   2 -17   1       1349.56       1432.21        50.71 o                         
   3 -17   1       2752.33       2708.86        82.06 o                         
   4 -17   1        182.23        159.20        28.86 o                         
   5 -17   1        123.56        120.36        21.81 o                         
   6 -17   1       8097.26       7549.26       234.68 o                         
   7 -17   1       4594.40       4210.56       151.97 o                         
   8 -17   1        938.20       1032.22       118.02 o                         
   9 -17   1        632.61        632.48       107.42 o                         
  10 -17   1        664.52        595.25       189.33 o                         
  11 -17   1        498.13        531.78       105.59 o                         
 -12 -16   1         85.59         41.23        45.33 o                         
 -11 -16   1        564.44        464.13        84.10 o                         
 -10 -16   1        786.54        589.97       110.21 o                         
  -9 -16   1       1516.99       1647.04       143.90 o                         
  -8 -16   1        790.80       1009.85       105.48 o                         
  -7 -16   1       1481.55       1622.25        91.60 o                         
  -6 -16   1       2754.44       2571.16       122.35 o                         
  -5 -16   1       1136.94       1144.01        66.86 o                         
  -4 -16   1          9.81         52.51        19.54 o                         
  -3 -16   1       1762.14       1767.93        55.43 o                         
  -2 -16   1       1841.77       1981.16        57.97 o                         
  -1 -16   1        550.53        613.94        40.87 o                         
   0 -16   1       2718.15       2739.73        75.12 o                         
   1 -16   1       1649.32       1641.88        49.88 o                         
   2 -16   1       3085.31       3203.88        79.12 o                         
   3 -16   1        699.10        669.29        45.55 o                         
   4 -16   1       1440.49       1518.31        56.07 o                         
   5 -16   1       7244.55       7313.02       177.45 o                         
   6 -16   1        358.55        291.55        28.73 o                         
   7 -16   1       6128.73       6003.52       357.92 o                         
   8 -16   1        281.69        404.13        72.48 o                         
   9 -16   1        676.49        688.82       105.39 o                         
  10 -16   1         38.27        -24.70        44.36 o                         
  11 -16   1       1304.02       1681.29       172.57 o                         
  12 -16   1         19.23         92.29        49.47 o                         
 -12 -15   1        159.38        161.18        63.29 o                         
 -11 -15   1        395.04        447.99        78.31 o                         
 -10 -15   1        729.96        741.60       135.66 o                         
  -9 -15   1        222.58        145.13        42.84 o                         
  -8 -15   1        558.62        605.00        81.23 o                         
  -7 -15   1        250.47        243.25        40.92 o                         
  -6 -15   1        266.17        275.35        40.50 o                         
  -5 -15   1       3650.65       3488.01       108.23 o                         
  -4 -15   1       2830.47       2688.36       119.12 o                         
  -3 -15   1       5580.72       5386.06       117.68 o                         
  -2 -15   1       1425.18       1443.24        49.39 o                         
  -1 -15   1       2111.13       1750.39        54.56 o                         
   0 -15   1        574.70        771.03        38.05 o                         
   1 -15   1       2974.39       2849.03        70.76 o                         
   2 -15   1       1987.85       1851.75        53.22 o                         
   3 -15   1        338.65        372.29        26.90 o                         
   4 -15   1        994.46       1078.85        59.39 o                         
   5 -15   1       5966.90       5875.10       145.39 o                         
   6 -15   1       4916.76       4772.03       136.45 o                         
   7 -15   1       1687.89       1477.90        76.32 o                         
   8 -15   1        911.93        853.23        62.74 o                         
   9 -15   1       1555.65       1659.43       104.00 o                         
  10 -15   1        634.72        619.09        82.98 o                         
  11 -15   1        527.43        372.43        72.55 o                         
  12 -15   1        432.93        398.95        75.48 o                         
 -12 -14   1        498.51        656.37       133.64 o                         
 -11 -14   1        556.11        612.58        93.38 o                         
 -10 -14   1        595.83        465.09        74.39 o                         
  -9 -14   1        238.77        177.04        43.28 o                         
  -8 -14   1       1438.59       1419.28        76.11 o                         
  -7 -14   1       2066.81       1987.76        86.68 o                         
  -6 -14   1       4138.51       3823.72       126.99 o                         
  -5 -14   1       6293.60       6320.86       145.71 o                         
  -4 -14   1        329.92        310.91        23.26 o                         
  -3 -14   1        156.78        132.02        18.36 o                         
  -2 -14   1       6279.16       6240.03       148.66 o                         
  -1 -14   1       5548.53       5248.73       112.65 o                         
   0 -14   1        431.47        408.01        28.62 o                         
   1 -14   1       2377.51       2253.40        66.56 o                         
   2 -14   1       2869.52       2802.45        69.62 o                         
   3 -14   1       2819.02       2650.53        70.53 o                         
   4 -14   1       1197.98       1187.12        44.19 o                         
   5 -14   1        535.66        490.65        32.99 o                         
   6 -14   1        576.98        599.59        41.87 o                         
   7 -14   1       5778.56       5638.33       165.00 o                         
   8 -14   1       1136.18       1201.59        72.28 o                         
   9 -14   1       3296.10       3228.27       126.35 o                         
  10 -14   1       1099.28       1187.12       104.84 o                         
  11 -14   1        430.15        345.16        69.50 o                         
  12 -14   1         66.48         47.50        63.26 o                         
 -13 -13   1        328.18        392.56        82.32 o                         
 -12 -13   1        167.93        163.37        92.13 o                         
 -11 -13   1        281.33        271.29        75.93 o                         
 -10 -13   1       1387.85       1587.47       127.43 o                         
  -9 -13   1       3825.38       3792.37       197.55 o                         
  -8 -13   1        337.31        323.52        34.73 o                         
  -7 -13   1        925.76        857.55        52.86 o                         
  -6 -13   1       6255.56       6113.81       166.40 o                         
  -5 -13   1       1051.39       1071.15        43.87 o                         
  -4 -13   1        793.64        738.02        39.09 o                         
  -3 -13   1       3029.37       3221.83        77.47 o                         
  -2 -13   1       2786.84       2969.11        81.33 o                         
  -1 -13   1       1300.57       1277.58        42.04 o                         
   0 -13   1       1650.89       1742.78        48.25 o                         
   1 -13   1       2566.11       2758.94        66.48 o                         
   2 -13   1       4222.95       4400.89       106.88 o                         
   3 -13   1        487.99        537.85        35.91 o                         
   4 -13   1       4398.66       4403.28       171.14 o                         
   5 -13   1       1558.38       1506.91        91.84 o                         
   6 -13   1       2696.91       2522.24        99.64 o                         
   7 -13   1       1279.15       1294.40        54.01 o                         
   8 -13   1        133.53        126.86        25.98 o                         
   9 -13   1       2153.31       2003.67       132.96 o                         
  10 -13   1       1161.46       1140.89       106.61 o                         
  11 -13   1       1801.85       1912.75       117.03 o                         
  12 -13   1        130.28         78.55        51.01 o                         
  13 -13   1        796.42        994.11       121.68 o                         
 -13 -12   1        533.55        457.61        91.50 o                         
 -12 -12   1        188.95        238.40        66.48 o                         
 -11 -12   1        479.38        660.60        92.80 o                         
 -10 -12   1         62.83         42.76        30.02 o                         
  -9 -12   1       1681.91       1752.35        89.49 o                         
  -8 -12   1       1340.94       1356.32        77.73 o                         
  -7 -12   1       3542.21       3277.44       159.80 o                         
  -6 -12   1       6832.30       6522.42       157.85 o                         
  -5 -12   1       1066.43       1095.77        41.92 o                         
  -4 -12   1       1941.89       1997.08        66.50 o                         
  -3 -12   1        700.57        734.85        32.03 o                         
  -2 -12   1        495.32        604.83        37.30 o                         
  -1 -12   1       5751.50       6323.72       136.22 o                         
   0 -12   1       1034.66       1009.08        35.93 o                         
   1 -12   1      23301.27      25465.41       460.29 o                         
   2 -12   1        252.99        239.48        21.14 o                         
   3 -12   1      12638.11      12742.99       254.78 o                         
   4 -12   1       3452.99       3523.35        95.13 o                         
   5 -12   1        599.03        640.38        37.88 o                         
   6 -12   1       2300.85       2247.47        70.38 o                         
   7 -12   1        100.09        122.34        20.47 o                         
   8 -12   1        878.05        862.56        50.79 o                         
   9 -12   1       2124.13       2019.90       131.02 o                         
  10 -12   1        529.41        548.70        67.16 o                         
  11 -12   1         21.35         36.48        59.73 o                         
  12 -12   1        348.80        246.03        53.88 o                         
  13 -12   1        298.85        290.40        87.07 o                         
 -13 -11   1         67.00        128.89        61.29 o                         
 -12 -11   1        925.87        831.85       204.41 o                         
 -11 -11   1        328.04        380.39        83.93 o                         
 -10 -11   1        590.88        648.12        73.93 o                         
  -9 -11   1       2841.47       2958.93       118.61 o                         
  -8 -11   1       2230.52       2180.49        84.65 o                         
  -7 -11   1       1958.45       1797.88        66.96 o                         
  -6 -11   1       1709.60       1744.95        58.62 o                         
  -5 -11   1        850.22        961.71        36.78 o                         
  -4 -11   1       8388.45       8307.18       187.18 o                         
  -3 -11   1       2494.09       2662.19        65.18 o                         
  -2 -11   1       3874.54       3721.43        81.64 o                         
  -1 -11   1       7255.51       7282.98       152.12 o                         
   0 -11   1      10373.41      12309.63       251.61 o                         
   1 -11   1       1813.80       1694.61        57.50 o                         
   2 -11   1      25909.37      26532.97       889.28 o                         
   3 -11   1       2536.20       2405.30        66.79 o                         
   4 -11   1       1591.94       1592.72        56.62 o                         
   5 -11   1       4546.43       4589.01       121.39 o                         
   6 -11   1       7203.52       7145.56       168.36 o                         
   7 -11   1        224.26        242.76        32.08 o                         
   8 -11   1        208.94        195.39        24.05 o                         
   9 -11   1       2098.01       2075.91       155.49 o                         
  10 -11   1        306.69        277.88        49.12 o                         
  11 -11   1       1846.06       1676.08       109.63 o                         
  12 -11   1        133.85        143.09        46.10 o                         
  13 -11   1        984.94       1095.57       139.87 o                         
 -13 -10   1        400.36        400.02        85.91 o                         
 -12 -10   1        211.37        223.71        52.68 o                         
 -11 -10   1       1659.58       1726.81       113.93 o                         
 -10 -10   1        767.22        752.80        85.18 o                         
  -9 -10   1        283.73        296.27        41.00 o                         
  -8 -10   1       1543.98       1384.15        64.30 o                         
  -7 -10   1       1859.23       1917.69        76.19 o                         
  -6 -10   1       1687.87       1767.19        57.33 o                         
  -5 -10   1       1181.65       1229.66        44.29 o                         
  -4 -10   1       5013.28       4925.66       105.07 o                         
  -3 -10   1       1257.77       1297.18        62.53 o                         
  -2 -10   1       8108.06       8151.32       150.29 o                         
  -1 -10   1       9282.61       9966.62       213.90 o                         
   0 -10   1       3753.54       3435.32       117.83 o                         
   1 -10   1      20621.40      22003.12       444.28 o                         
   2 -10   1       5128.75       5314.65       109.17 o                         
   3 -10   1       5669.47       5682.59       131.11 o                         
   4 -10   1       5208.34       4927.39       127.00 o                         
   5 -10   1       5939.73       5533.41       124.38 o                         
   6 -10   1       2103.50       1963.85        60.05 o                         
   7 -10   1       1836.33       1717.00        99.90 o                         
   8 -10   1       1066.68       1134.74        60.26 o                         
   9 -10   1       1434.89       1528.06        77.54 o                         
  10 -10   1       2841.02       2970.11       124.08 o                         
  11 -10   1         30.78         24.80        42.84 o                         
  12 -10   1        676.07        887.86       160.06 o                         
  13 -10   1        157.89        232.03        55.51 o                         
 -14  -9   1        235.06        255.48        97.19 o                         
 -13  -9   1          1.87        -33.50        33.50 o                         
 -12  -9   1        720.62        746.63       117.76 o                         
 -11  -9   1        424.23        478.22        65.74 o                         
 -10  -9   1        284.05        357.69       132.10 o                         
  -9  -9   1       1238.25       1167.84        71.01 o                         
  -8  -9   1        769.46        712.57        52.92 o                         
  -7  -9   1        109.40         70.09        17.07 o                         
  -6  -9   1       4642.83       4745.31       141.41 o                         
  -5  -9   1       3944.69       3996.54        98.83 o                         
  -4  -9   1       6851.83       7338.43       139.52 o                         
  -3  -9   1        560.66        629.47        26.42 o                         
  -2  -9   1        475.51        495.70        22.29 o                         
  -1  -9   1       2577.36       2617.40        67.13 o                         
   0  -9   1       3944.55       4745.47       104.34 o                         
   1  -9   1       3294.75       2769.60        62.02 o                         
   2  -9   1       2841.39       2786.56        66.00 o                         
   3  -9   1       6485.12       6262.18       165.77 o                         
   4  -9   1       5486.55       5670.93       123.67 o                         
   5  -9   1       2144.06       2101.99        69.55 o                         
   6  -9   1         55.98         54.27        13.03 o                         
   7  -9   1       6517.84       6254.83       173.63 o                         
   8  -9   1       1233.06       1324.30        55.47 o                         
   9  -9   1       3311.01       3180.05       116.67 o                         
  10  -9   1       1619.55       1695.00        86.33 o                         
  11  -9   1        227.47        166.82        42.46 o                         
  12  -9   1        709.41        758.50        82.31 o                         
  13  -9   1        599.55        677.13        81.42 o                         
 -14  -8   1        610.88        381.61        88.46 o                         
 -13  -8   1        695.93        726.45        84.50 o                         
 -12  -8   1         46.66         22.02        36.78 o                         
 -11  -8   1        944.15       1078.05        94.48 o                         
 -10  -8   1         15.02         50.19        29.16 o                         
  -9  -8   1       1350.62       1431.82        70.41 o                         
  -8  -8   1       3886.61       3722.35       171.74 o                         
  -7  -8   1        738.92        809.93        63.99 o                         
  -6  -8   1       1018.34       1192.42        43.94 o                         
  -5  -8   1       1275.89       1199.97        41.96 o                         
  -4  -8   1        700.64        831.44        32.33 o                         
  -3  -8   1       1494.63       1624.41        41.60 o                         
  -2  -8   1      22195.37      22538.25       450.12 o                         
  -1  -8   1       3244.88       3609.92        85.61 o                         
   0  -8   1      14652.98      14711.18       283.36 o                         
   1  -8   1      17566.07      18637.71       336.67 o                         
   2  -8   1       2790.54       2909.99        67.00 o                         
   3  -8   1       5055.35       4777.87       118.77 o                         
   4  -8   1      13049.06      13553.45       267.45 o                         
   5  -8   1       3698.33       3644.34       109.25 o                         
   6  -8   1       5299.42       5345.73       124.98 o                         
   7  -8   1        165.44        153.56        21.28 o                         
   8  -8   1       1684.00       1601.20        60.59 o                         
   9  -8   1       1451.57       1605.33        75.05 o                         
  10  -8   1       1975.20       2012.37        95.39 o                         
  11  -8   1        221.22        169.19        42.57 o                         
  12  -8   1        180.98        155.03        46.51 o                         
  13  -8   1         69.70        105.11        44.14 o                         
  14  -8   1        305.82        282.55        61.97 o                         
 -14  -7   1         23.88          4.30        44.46 o                         
 -13  -7   1        499.97        415.36        67.20 o                         
 -12  -7   1        883.34        884.27        87.40 o                         
 -11  -7   1        762.50        851.73        79.89 o                         
 -10  -7   1       2300.55       2311.41       117.30 o                         
  -9  -7   1        314.83        365.64        81.38 o                         
  -8  -7   1       4417.33       4391.16       132.39 o                         
  -7  -7   1       3410.50       3183.85        92.72 o                         
  -6  -7   1        386.49        416.96        27.71 o                         
  -5  -7   1      12214.74      11669.11       246.80 o                         
  -4  -7   1        262.26        369.68        21.32 o                         
  -3  -7   1         60.30        102.13         9.98 o                         
  -2  -7   1       1908.95       1964.36        52.39 o                         
  -1  -7   1      10170.83      10324.42       201.90 o                         
   0  -7   1        775.51        677.11        24.37 o                         
   1  -7   1       8414.03       9681.46       199.44 o                         
   2  -7   1        893.99       1152.18        34.92 o                         
   3  -7   1      22229.16      22520.74       427.40 o                         
   4  -7   1       3310.06       3524.64        83.74 o                         
   5  -7   1       2503.53       2807.50        81.80 o                         
   6  -7   1        439.18        456.20        27.11 o                         
   7  -7   1       3568.13       3916.24       106.32 o                         
   8  -7   1       4933.84       4875.73       130.78 o                         
   9  -7   1        211.38        162.09        28.75 o                         
  10  -7   1       1632.68       1603.21        83.85 o                         
  11  -7   1        582.29        528.80        64.19 o                         
  12  -7   1        970.47       1102.34        97.39 o                         
  13  -7   1         15.19         39.24        35.29 o                         
  14  -7   1         47.63         26.42        42.32 o                         
 -14  -6   1        456.69        486.13       149.84 o                         
 -13  -6   1       1398.96       1622.78       151.77 o                         
 -12  -6   1         72.74         92.78        39.73 o                         
 -11  -6   1       1109.19       1168.25        91.49 o                         
 -10  -6   1        136.95        112.98        35.43 o                         
  -9  -6   1       1169.63       1265.88        64.89 o                         
  -8  -6   1       1100.72       1293.11        53.71 o                         
  -7  -6   1       1285.52       1258.54        50.10 o                         
  -6  -6   1       1454.65       1553.20        74.03 o                         
  -5  -6   1       6331.36       6069.80       136.04 o                         
  -4  -6   1       9591.32       9209.60       194.58 o                         
  -3  -6   1       3851.25       3880.54        93.70 o                         
  -2  -6   1      15080.28      14735.94       283.32 o                         
  -1  -6   1        468.67        513.45        22.16 o                         
   0  -6   1      30598.35      32338.23       600.86 o                         
   1  -6   1        781.99        887.19        48.92 o                         
   2  -6   1       1189.48       1462.23        43.07 o                         
   3  -6   1        235.32        308.67        17.28 o                         
   4  -6   1      13411.72      12958.34       291.64 o                         
   5  -6   1        427.13        405.58        24.53 o                         
   6  -6   1       1859.79       1871.98        55.01 o                         
   7  -6   1       2276.01       2385.73        79.81 o                         
   8  -6   1       5748.89       5575.88       144.08 o                         
   9  -6   1       1501.93       1537.48        73.61 o                         
  10  -6   1        447.64        510.44        48.32 o                         
  11  -6   1         20.38          2.98        28.88 o                         
  12  -6   1        170.65        180.53        46.98 o                         
  13  -6   1        669.02        792.34        84.19 o                         
  14  -6   1        497.13        239.66       219.37 o                         
 -14  -5   1         35.04         10.12        49.26 o                         
 -13  -5   1        321.44        177.02        59.94 o                         
 -12  -5   1         42.80         -0.86        33.94 o                         
 -11  -5   1        670.20        639.09        68.74 o                         
 -10  -5   1       1128.89       1148.90       124.44 o                         
  -9  -5   1       1414.20       1425.32        76.67 o                         
  -8  -5   1       5040.44       5013.79       167.18 o                         
  -7  -5   1       1477.83       1545.50        69.55 o                         
  -6  -5   1        824.59        985.22        39.69 o                         
  -5  -5   1        545.88        461.26        26.65 o                         
  -4  -5   1        642.12        660.33        52.65 o                         
  -3  -5   1        439.87        595.05        25.29 o                         
  -2  -5   1       3729.21       3845.25       100.59 o                         
  -1  -5   1      55296.12      59879.45      1244.53 o                         
   0  -5   1       5793.55       5208.71       128.95 o                         
   1  -5   1      89145.95      95687.57      1745.41 o                         
   2  -5   1       2993.23       3291.57        74.97 o                         
   3  -5   1       9265.90       9655.22       256.27 o                         
   4  -5   1       2469.32       2361.11        59.31 o                         
   5  -5   1         47.47         78.16        11.63 o                         
   6  -5   1      11484.77      12659.43       265.81 o                         
   7  -5   1       6889.14       7453.32       180.62 o                         
   8  -5   1       1099.63       1081.69        58.09 o                         
   9  -5   1       1283.60       1441.42        70.23 o                         
  10  -5   1       1158.75       1226.07        72.16 o                         
  11  -5   1       1298.67       1355.10       102.22 o                         
  12  -5   1       1006.29       1042.05       138.18 o                         
  13  -5   1        161.38        306.65        55.51 o                         
  14  -5   1        470.71        374.44        80.14 o                         
 -14  -4   1        306.90        383.71        82.33 o                         
 -13  -4   1       1463.86       1715.34       200.09 o                         
 -12  -4   1        412.28        405.02        58.96 o                         
 -11  -4   1        696.52        700.23        69.82 o                         
 -10  -4   1       1911.71       1962.51        92.10 o                         
  -9  -4   1        467.21        472.34        37.34 o                         
  -8  -4   1        442.08        487.41        35.43 o                         
  -7  -4   1        529.47        543.25        31.26 o                         
  -6  -4   1        182.99        218.10        21.29 o                         
  -5  -4   1       2665.15       2758.89        82.52 o                         
  -4  -4   1       3530.70       3571.84       111.96 o                         
  -3  -4   1        113.32        120.31        12.33 o                         
  -2  -4   1       5803.36       6082.61       137.30 o                         
  -1  -4   1       3045.59       3157.45        75.33 o                         
   0  -4   1      23119.93      22714.70       420.89 o                         
   1  -4   1       2641.86       2759.35        75.70 o                         
   2  -4   1       5493.31       5547.57       122.97 o                         
   3  -4   1       3227.90       3446.81        77.29 o                         
   4  -4   1       2964.35       2789.73        66.82 o                         
   5  -4   1       1343.37       1327.65        41.52 o                         
   6  -4   1       1508.21       1584.05        56.56 o                         
   7  -4   1       4485.25       4659.55       121.38 o                         
   8  -4   1        402.61        416.93        31.43 o                         
   9  -4   1       2069.39       2063.91        87.17 o                         
  10  -4   1       1859.48       1796.00        84.19 o                         
  11  -4   1        344.86        335.99        49.34 o                         
  12  -4   1        989.71        900.46        85.87 o                         
  13  -4   1        728.80        816.24        87.03 o                         
  14  -4   1         62.24        112.22       113.39 o                         
 -14  -3   1        211.28        271.66        58.14 o                         
 -13  -3   1        239.96        383.62        64.69 o                         
 -12  -3   1        120.51         96.44        34.54 o                         
 -11  -3   1        750.95        706.35        62.45 o                         
 -10  -3   1        889.77       1083.42        76.91 o                         
  -9  -3   1       9465.49       8967.39       221.45 o                         
  -8  -3   1       4804.99       4882.41       120.79 o                         
  -7  -3   1        808.45        795.90        47.48 o                         
  -6  -3   1        657.74        745.14        35.03 o                         
  -5  -3   1       3202.13       3264.16        80.19 o                         
  -4  -3   1       1472.09       1492.87        42.16 o                         
  -3  -3   1       3071.00       3242.82        80.29 o                         
  -2  -3   1       8068.00       7983.05       190.43 o                         
  -1  -3   1      22470.32      26158.38       588.48 o                         
   0  -3   1      18121.24      19014.87       519.16 o                         
   1  -3   1       3492.44       4259.23        83.71 o                         
   2  -3   1       2424.22       2503.82        55.81 o                         
   3  -3   1       1210.21       1168.99        32.24 o                         
   4  -3   1        773.89        742.12        26.29 o                         
   5  -3   1       1000.40        868.41        29.77 o                         
   6  -3   1       2675.20       2893.33        75.60 o                         
   7  -3   1        507.76        577.08        33.25 o                         
   8  -3   1       4570.33       4690.57       117.11 o                         
   9  -3   1       9107.87       8963.88       239.45 o                         
  10  -3   1       2069.62       1867.83        80.16 o                         
  11  -3   1        202.47        190.21        37.88 o                         
  12  -3   1        380.18        418.13        61.65 o                         
  13  -3   1       1256.94       1221.32       104.96 o                         
  14  -3   1        709.54        798.45        88.93 o                         
 -14  -2   1        591.37        577.59        81.39 o                         
 -13  -2   1        276.94        336.80        52.40 o                         
 -12  -2   1        236.04        255.03        44.19 o                         
 -11  -2   1       4204.23       4263.53       158.07 o                         
 -10  -2   1        638.03        586.94        55.30 o                         
  -9  -2   1       3660.86       3454.60       105.82 o                         
  -8  -2   1        442.20        493.32        36.26 o                         
  -7  -2   1       4628.55       4924.17       129.48 o                         
  -6  -2   1       5207.32       4914.67       136.97 o                         
  -5  -2   1       9140.24       9635.53       191.75 o                         
  -4  -2   1        144.36        201.36        13.80 o                         
  -3  -2   1       5503.40       6157.77       130.02 o                         
  -2  -2   1      16891.91      18590.50       424.99 o                         
  -1  -2   1      21863.88      22995.12       559.29 o                         
   1  -2   1      24864.34      26035.35       641.04 o                         
   2  -2   1       9094.63       9463.53       202.47 o                         
   3  -2   1      22036.52      20742.75       366.50 o                         
   4  -2   1       6664.84       6428.10       129.50 o                         
   5  -2   1       4124.87       3828.69        84.41 o                         
   6  -2   1       3441.14       3351.12       102.82 o                         
   7  -2   1       1468.33       1515.93        66.30 o                         
   8  -2   1       4631.78       4476.53       112.69 o                         
   9  -2   1       2106.50       2006.66        79.37 o                         
  10  -2   1       1960.45       1970.44        92.58 o                         
  11  -2   1       1246.52       1387.14        86.93 o                         
  12  -2   1        334.79        306.81        51.44 o                         
  13  -2   1        697.54        703.50        71.26 o                         
  14  -2   1        391.68        482.24        71.60 o                         
 -14  -1   1        294.19        312.03        63.47 o                         
 -13  -1   1        148.49        183.65        42.17 o                         
 -12  -1   1        971.59        962.90        77.14 o                         
 -11  -1   1        459.92        471.55        54.59 o                         
 -10  -1   1       1141.41       1109.07        73.18 o                         
  -9  -1   1       9579.63       9466.80       234.49 o                         
  -8  -1   1       2021.68       2032.94        73.84 o                         
  -7  -1   1       3117.11       3197.81        77.23 o                         
  -6  -1   1       9300.11       8403.09       166.60 o                         
  -5  -1   1       1667.32       1721.24        45.06 o                         
  -4  -1   1       3097.45       3374.34        81.32 o                         
  -3  -1   1        210.78        271.10        15.68 o                         
  -2  -1   1      40495.95      41591.69       809.36 o                         
   2  -1   1      13623.88      14040.34       249.69 o                         
   3  -1   1       3790.26       3812.40        83.55 o                         
   4  -1   1       6850.51       7164.60       162.02 o                         
   5  -1   1        633.65        551.27        28.14 o                         
   6  -1   1       3648.78       3319.23        77.52 o                         
   7  -1   1        951.19       1006.98        35.77 o                         
   8  -1   1       1950.96       1935.61        62.46 o                         
   9  -1   1       1540.37       1488.02        76.97 o                         
  10  -1   1        361.30        343.48        45.24 o                         
  11  -1   1       2099.43       2020.05        99.60 o                         
  12  -1   1        354.51        397.79        99.08 o                         
  13  -1   1        236.72        266.33        48.15 o                         
  14  -1   1        214.51        172.33        50.48 o                         
 -14   0   1        309.88        400.99        86.88 o                         
 -13   0   1        175.79        220.29        46.54 o                         
 -12   0   1         99.80        101.30        34.46 o                         
 -11   0   1        215.48        178.85        41.78 o                         
 -10   0   1         60.84         56.55        25.60 o                         
  -9   0   1       5359.07       5519.57       144.63 o                         
  -8   0   1        805.27        725.55        35.11 o                         
  -7   0   1       1765.71       1884.25        53.63 o                         
  -6   0   1       7661.99       7274.28       146.63 o                         
  -5   0   1        415.93        418.91        22.76 o                         
  -4   0   1         15.46         13.97         6.90 o                         
  -3   0   1      65708.24      62583.37      1542.11 o                         
  -2   0   1        917.87        983.20        24.98 o                         
   0   0   1          0.09         -0.95         0.95 o                         
   1   0   1      50346.80      53645.76      1197.72 o                         
   2   0   1        258.18        258.54         9.81 o                         
   3   0   1      12054.77      11162.75       184.66 o                         
   4   0   1       6755.40       7081.50       134.34 o                         
   5   0   1        982.11       1061.92        30.68 o                         
   6   0   1        856.30        872.51        27.74 o                         
   7   0   1        220.47        313.63        22.48 o                         
   8   0   1        769.55        714.20        44.72 o                         
   9   0   1         47.37         93.88        22.61 o                         
  10   0   1       9232.15       9465.33       301.04 o                         
  11   0   1        556.55        532.13        59.69 o                         
  12   0   1        601.79        615.26        63.01 o                         
  13   0   1        691.71        647.23        71.46 o                         
  14   0   1        172.49         65.89        40.04 o                         
 -14   1   1        272.48        239.65        70.73 o                         
 -13   1   1         92.76         77.82        47.47 o                         
 -12   1   1       1028.80       1027.32        90.38 o                         
 -11   1   1        501.78        514.91        56.94 o                         
 -10   1   1       1041.01       1091.22       123.07 o                         
  -9   1   1       9509.47       9672.75       243.21 o                         
  -8   1   1       1878.89       1769.33        66.50 o                         
  -7   1   1       3303.98       3385.79        80.61 o                         
  -6   1   1       8929.58       8373.03       157.24 o                         
  -5   1   1       1457.48       1542.81        42.32 o                         
  -4   1   1       4132.90       4387.70       108.56 o                         
  -3   1   1        205.06        265.84        12.64 o                         
  -2   1   1      41195.45      41182.14       928.06 o                         
  -1   1   1        979.59        439.40        64.80 o                         
   1   1   1       2049.64       2371.48        66.96 o                         
   2   1   1      13864.35      14748.19       250.92 o                         
   3   1   1       3469.61       3512.05        67.05 o                         
   4   1   1       7030.02       6850.98       125.61 o                         
   5   1   1        721.94        642.35        24.93 o                         
   6   1   1       4123.42       3840.09        89.05 o                         
   7   1   1        914.17        953.73        32.20 o                         
   8   1   1       2043.20       2133.26        54.61 o                         
   9   1   1       1828.73       1859.26        65.71 o                         
  10   1   1        388.24        353.36        45.26 o                         
  11   1   1       2088.25       1922.84       154.24 o                         
  12   1   1        303.67        301.26        48.78 o                         
  13   1   1        225.72        364.16        56.28 o                         
  14   1   1        242.11        163.52        55.09 o                         
 -14   2   1        545.99        558.24        71.75 o                         
 -13   2   1        272.59        286.10        49.09 o                         
 -12   2   1        130.59        144.12        41.13 o                         
 -11   2   1       3987.02       3621.15       161.64 o                         
 -10   2   1        589.02        616.51        54.96 o                         
  -9   2   1       3474.43       3259.02       130.67 o                         
  -8   2   1        428.11        436.08        23.48 o                         
  -7   2   1       4945.71       5414.72       109.84 o                         
  -6   2   1       5337.29       5053.26       111.76 o                         
  -5   2   1       9531.81       9744.68       209.96 o                         
  -4   2   1        221.60        300.57        26.70 o                         
  -3   2   1       5866.38       6664.85       153.48 o                         
  -2   2   1      17580.04      18104.72       553.27 o                         
  -1   2   1      22483.65      22957.28       452.14 o                         
   0   2   1      18425.82      17695.61       707.19 o                         
   1   2   1      25739.44      26349.77      1235.22 o                         
   2   2   1       9565.44       9980.02       181.73 o                         
   3   2   1      22335.57      21320.85       362.16 o                         
   4   2   1       6800.12       6929.47       126.46 o                         
   5   2   1       4477.39       4098.98        93.11 o                         
   6   2   1       4140.11       4147.53        95.65 o                         
   7   2   1       1449.59       1393.72        55.17 o                         
   8   2   1       4525.36       4365.12       105.37 o                         
   9   2   1       2053.78       1914.97        78.83 o                         
  10   2   1       1913.62       1743.58       102.33 o                         
  11   2   1       1278.94       1351.36        87.49 o                         
  12   2   1        376.55        383.03        53.23 o                         
  13   2   1        680.34        706.55        74.63 o                         
  14   2   1        328.76        314.90        58.52 o                         
 -14   3   1        232.39        263.63        81.83 o                         
 -13   3   1        265.04        343.06        75.85 o                         
 -12   3   1        136.01         48.10        82.78 o                         
 -11   3   1        830.35        674.07        64.17 o                         
 -10   3   1        604.81        498.61        57.27 o                         
  -9   3   1       9253.29       9215.15       236.78 o                         
  -8   3   1       4477.47       4440.28       107.93 o                         
  -7   3   1        947.20        951.93        39.24 o                         
  -6   3   1        927.68       1039.10        45.92 o                         
  -5   3   1       2715.02       2712.98        65.86 o                         
  -4   3   1       1407.05       1296.70        42.18 o                         
  -3   3   1       3844.11       3939.46        97.42 o                         
  -2   3   1       7239.73       7406.60       166.41 o                         
  -1   3   1      21478.52      25019.54       621.67 o                         
   0   3   1      17997.71      18651.48       534.72 o                         
   1   3   1       3519.06       4251.15        97.71 o                         
   2   3   1       2355.81       2345.20        49.02 o                         
   3   3   1       1170.91       1138.94        38.28 o                         
   4   3   1        732.29        701.93        29.08 o                         
   5   3   1       1267.07       1147.40        32.51 o                         
   6   3   1       2484.42       2692.45        68.06 o                         
   7   3   1        359.17        416.85        25.95 o                         
   8   3   1       4739.28       4875.31       124.88 o                         
   9   3   1       9074.58       9045.91       228.38 o                         
  10   3   1       1683.11       1641.43        95.69 o                         
  11   3   1        121.91         27.74        86.48 o                         
  12   3   1        260.46        206.21        55.31 o                         
  13   3   1       1273.62       1115.85        95.06 o                         
  14   3   1        846.76        929.04        90.69 o                         
 -14   4   1        223.35        178.41        89.88 o                         
 -13   4   1       1495.94       1568.55       111.59 o                         
 -12   4   1        399.10        468.16        66.41 o                         
 -11   4   1        581.81        477.60        55.47 o                         
 -10   4   1       2105.14       2247.61       101.09 o                         
  -9   4   1        579.83        617.97        47.01 o                         
  -8   4   1        407.96        439.24        31.65 o                         
  -7   4   1        700.02        717.08        44.32 o                         
  -6   4   1         78.51        118.52        12.36 o                         
  -5   4   1       2653.19       2867.18        72.20 o                         
  -4   4   1       3622.99       3834.17       107.94 o                         
  -3   4   1         73.97         65.38         9.99 o                         
  -2   4   1       4947.87       5264.92       123.03 o                         
  -1   4   1       3544.16       3576.67        91.53 o                         
   0   4   1      21923.32      23399.74       461.03 o                         
   1   4   1       2285.63       2478.82        57.69 o                         
   2   4   1       6562.29       6632.54       131.73 o                         
   3   4   1       3348.06       3443.38        76.49 o                         
   4   4   1       2887.36       2669.07        62.59 o                         
   5   4   1       1055.49       1027.99        32.57 o                         
   6   4   1       1720.24       1913.24        64.38 o                         
   7   4   1       4648.82       5045.33       117.27 o                         
   8   4   1        465.74        515.34        30.28 o                         
   9   4   1       1862.45       1733.69        68.18 o                         
  10   4   1       1753.25       1586.34       122.70 o                         
  11   4   1        345.42        333.68        51.08 o                         
  12   4   1        951.36        813.93        75.96 o                         
  13   4   1        722.39        766.41       157.79 o                         
  14   4   1         31.52         70.35        49.39 o                         
 -14   5   1         36.20         35.64        38.83 o                         
 -13   5   1        322.61        398.14        57.70 o                         
 -12   5   1         12.71          8.95        31.12 o                         
 -11   5   1        728.71        731.87        64.12 o                         
 -10   5   1       1304.06       1248.41        86.93 o                         
  -9   5   1       1321.06       1396.11        72.19 o                         
  -8   5   1       5025.25       4866.29       184.39 o                         
  -7   5   1       1363.06       1413.58        49.43 o                         
  -6   5   1        755.10        874.01        39.09 o                         
  -5   5   1        508.54        452.67        27.17 o                         
  -4   5   1        531.73        648.47        34.10 o                         
  -3   5   1        878.47       1050.11        40.73 o                         
  -2   5   1       3553.32       3817.29       103.51 o                         
  -1   5   1      57809.02      62238.26      1403.04 o                         
   0   5   1       6000.00       5779.73       124.04 o                         
   1   5   1      89080.26      93857.59      1945.25 o                         
   2   5   1       3226.25       3545.22        79.22 o                         
   3   5   1       9256.18       9853.95       192.99 o                         
   4   5   1       2442.94       2353.43        62.15 o                         
   5   5   1          1.33         39.66        10.87 o                         
   6   5   1      11218.76      12273.25       263.21 o                         
   7   5   1       6502.07       6673.00       156.54 o                         
   8   5   1        921.86        850.79        39.61 o                         
   9   5   1       1156.78       1269.05        61.00 o                         
  10   5   1        942.87        947.69       103.94 o                         
  11   5   1       1383.26       1509.94        90.81 o                         
  12   5   1       1085.67       1020.25        83.13 o                         
  13   5   1        150.17        144.63        43.88 o                         
  14   5   1        552.15        625.57        78.41 o                         
 -14   6   1        439.99        399.57        68.58 o                         
 -13   6   1       1555.44       1510.26       104.21 o                         
 -12   6   1         73.93        103.51        47.54 o                         
 -11   6   1       1177.36       1198.64        83.68 o                         
 -10   6   1        154.24        114.93        32.73 o                         
  -9   6   1       1060.75       1133.03        64.59 o                         
  -8   6   1       1373.05       1477.99        57.46 o                         
  -7   6   1       1497.33       1474.61        71.37 o                         
  -6   6   1       1318.60       1483.56        62.39 o                         
  -5   6   1       6129.63       5462.18       141.13 o                         
  -4   6   1       9630.24       8813.12       205.72 o                         
  -3   6   1       3920.81       3864.30       120.25 o                         
  -2   6   1      16331.72      16254.64       423.37 o                         
  -1   6   1        453.01        450.00        33.05 o                         
   0   6   1      28550.41      29343.94      1123.52 o                         
   1   6   1        818.35        986.79        33.71 o                         
   2   6   1       1326.74       1831.22        45.87 o                         
   3   6   1        296.31        397.33        17.89 o                         
   4   6   1      13295.64      13107.13       257.02 o                         
   5   6   1        254.58        253.42        23.32 o                         
   6   6   1       1876.76       2000.57        71.58 o                         
   7   6   1       2108.22       2089.80        70.09 o                         
   8   6   1       5444.47       5097.21       139.38 o                         
   9   6   1       1466.71       1467.37        64.56 o                         
  10   6   1        385.99        415.59        48.60 o                         
  11   6   1         17.27         -3.59        28.82 o                         
  12   6   1        171.90        188.84        44.77 o                         
  13   6   1        649.32        550.92        63.95 o                         
  14   6   1        507.32        621.07        91.56 o                         
 -14   7   1         37.77         78.47        44.82 o                         
 -13   7   1        474.67        356.23        55.75 o                         
 -12   7   1       1045.22       1232.73        90.69 o                         
 -11   7   1        768.91        650.44        63.34 o                         
 -10   7   1       2112.45       2234.58       121.56 o                         
  -9   7   1        259.88        220.40        34.21 o                         
  -8   7   1       3930.74       3766.02       110.12 o                         
  -7   7   1       3564.50       3341.03       120.16 o                         
  -6   7   1        512.20        466.73        36.73 o                         
  -5   7   1      12783.12      12052.46       279.37 o                         
  -4   7   1        191.46        283.98        24.03 o                         
  -3   7   1        166.62        187.65        19.36 o                         
  -2   7   1       1727.39       1802.97        57.87 o                         
  -1   7   1       9369.41       9134.02       223.08 o                         
   0   7   1        843.20        762.89        30.23 o                         
   1   7   1       8147.48       9510.74       213.75 o                         
   2   7   1        999.38       1271.11        37.17 o                         
   3   7   1      22581.53      22815.34       459.76 o                         
   4   7   1       3277.26       3480.50        91.29 o                         
   5   7   1       2969.52       3563.30        89.30 o                         
   6   7   1        526.58        604.86        47.44 o                         
   7   7   1       3626.32       3832.75       109.07 o                         
   8   7   1       4793.46       4831.95       134.54 o                         
   9   7   1        217.92        208.43        40.04 o                         
  10   7   1       1793.45       1632.86        88.73 o                         
  11   7   1        609.25        585.67        60.22 o                         
  12   7   1       1064.39       1096.20        83.29 o                         
  13   7   1         16.27        -10.09        40.90 o                         
  14   7   1         50.67         35.53        40.46 o                         
 -14   8   1        566.30        481.62        68.77 o                         
 -13   8   1        614.92        447.94        61.98 o                         
 -12   8   1         37.38        -25.26        31.49 o                         
 -11   8   1       1026.24       1083.97        80.42 o                         
 -10   8   1          4.65         -1.96        24.85 o                         
  -9   8   1       1325.21       1449.93        73.96 o                         
  -8   8   1       3583.61       3428.90       180.75 o                         
  -7   8   1        852.01        908.35        53.89 o                         
  -6   8   1       1112.47       1146.23        56.62 o                         
  -5   8   1       1029.00        976.80        44.41 o                         
  -4   8   1        684.82        876.78        41.63 o                         
  -3   8   1       1280.78       1393.45        53.10 o                         
  -2   8   1      20792.75      20080.37       521.78 o                         
  -1   8   1       3625.87       4113.81       111.59 o                         
   0   8   1      14816.05      15191.71       382.99 o                         
   1   8   1      17156.01      17600.83       457.22 o                         
   2   8   1       3140.98       3432.70        82.55 o                         
   3   8   1       4745.22       4395.81       102.61 o                         
   4   8   1      13366.34      13663.83       315.13 o                         
   5   8   1       3332.38       3276.04        91.63 o                         
   6   8   1       5460.03       5317.54       153.64 o                         
   7   8   1        157.17        120.99        23.26 o                         
   8   8   1       1392.42       1416.31        64.78 o                         
   9   8   1       1304.10       1328.06        73.79 o                         
  10   8   1       2116.18       2234.27       140.81 o                         
  11   8   1        204.30        152.78        59.95 o                         
  12   8   1        210.50        163.14        42.31 o                         
  13   8   1         70.64         72.49        39.22 o                         
  14   8   1        260.80        238.30        52.61 o                         
 -14   9   1        220.39        313.51        69.72 o                         
 -13   9   1          9.58         -2.42        49.60 o                         
 -12   9   1        761.73        661.04        96.70 o                         
 -11   9   1        392.70        369.80        54.25 o                         
 -10   9   1        199.48        219.36        42.78 o                         
  -9   9   1        987.30        869.05        61.57 o                         
  -8   9   1        752.23        750.19        54.46 o                         
  -7   9   1        140.67        166.32        33.57 o                         
  -6   9   1       4696.23       4707.67       143.18 o                         
  -5   9   1       3722.89       3819.79       125.72 o                         
  -4   9   1       6353.15       6704.68       377.71 o                         
  -3   9   1        771.51        874.33        41.01 o                         
  -2   9   1        273.07        295.04        23.19 o                         
  -1   9   1       2983.58       3132.47       100.18 o                         
   0   9   1       4097.65       5001.27       171.06 o                         
   1   9   1       3142.34       2721.85        81.21 o                         
   2   9   1       3114.00       3206.09        85.79 o                         
   3   9   1       6701.93       6295.62       153.36 o                         
   4   9   1       5285.70       5580.22       130.85 o                         
   5   9   1       2366.90       2397.07        74.69 o                         
   6   9   1        138.18        123.68        27.25 o                         
   7   9   1       6457.91       6451.19       186.38 o                         
   8   9   1       1236.12       1315.78        69.39 o                         
   9   9   1       3481.39       3335.53       155.29 o                         
  10   9   1       1682.75       1908.67        95.78 o                         
  11   9   1        402.77        349.99        50.56 o                         
  12   9   1        744.58        746.57        83.15 o                         
  13   9   1        638.15        641.90        72.18 o                         
 -13  10   1        337.80        288.10        56.62 o                         
 -12  10   1        308.05        310.55        51.00 o                         
 -11  10   1       1704.28       1727.63       113.21 o                         
 -10  10   1        821.42        706.85        69.52 o                         
  -9  10   1        395.56        394.64        60.82 o                         
  -8  10   1       1594.15       1629.95       109.74 o                         
  -7  10   1       2027.54       2003.84        82.64 o                         
  -6  10   1       1473.86       1566.05        68.12 o                         
  -5  10   1       1268.34       1416.20        62.05 o                         
  -4  10   1       5247.10       5362.91       152.87 o                         
  -3  10   1       1148.68       1191.56        55.26 o                         
  -2  10   1       8080.91       8095.08       211.13 o                         
  -1  10   1      10449.20      11491.50       434.18 o                         
   0  10   1       3471.67       3267.71       108.78 o                         
   1  10   1      21465.81      23848.62       560.48 o                         
   2  10   1       5347.78       5470.91       141.40 o                         
   3  10   1       5663.71       5723.12       142.74 o                         
   4  10   1       4731.53       4630.65       113.53 o                         
   5  10   1       5927.72       5709.00       161.00 o                         
   6  10   1       2055.28       1947.20        69.14 o                         
   7  10   1       1779.39       1735.72       122.76 o                         
   8  10   1       1290.86       1304.30        68.79 o                         
   9  10   1       1279.50       1369.79        70.08 o                         
  10  10   1       2738.10       3116.57       144.22 o                         
  11  10   1         25.74        -19.64        32.66 o                         
  12  10   1        649.09        737.41        75.71 o                         
  13  10   1        131.55        105.75        76.82 o                         
 -13  11   1         99.99         55.67        62.03 o                         
 -12  11   1        960.63        915.49       120.67 o                         
 -11  11   1        373.86        451.87        64.22 o                         
 -10  11   1        514.41        473.17        58.17 o                         
  -9  11   1       2415.65       2420.26       101.39 o                         
  -8  11   1       2172.63       2178.67        92.18 o                         
  -7  11   1       1885.57       1940.26        83.23 o                         
  -6  11   1       1776.12       1730.14        73.77 o                         
  -5  11   1        901.26        936.80        52.91 o                         
  -4  11   1       8547.37       8580.90       228.65 o                         
  -3  11   1       2348.87       2585.59        86.78 o                         
  -2  11   1       3861.44       3617.66        99.19 o                         
  -1  11   1       7342.71       7074.18       189.19 o                         
   0  11   1      10020.53      11878.54       355.98 o                         
   1  11   1       1901.24       1821.85        73.13 o                         
   2  11   1      25980.85      27963.51       605.32 o                         
   3  11   1       2461.76       2383.88        71.83 o                         
   4  11   1       1403.02       1447.65        50.15 o                         
   5  11   1       4423.32       4337.91       129.61 o                         
   6  11   1       7072.98       7156.56       202.32 o                         
   7  11   1        285.25        292.84        33.85 o                         
   8  11   1        194.76        178.65        30.88 o                         
   9  11   1       1811.30       1744.73        99.93 o                         
  10  11   1        342.31        401.85        64.48 o                         
  11  11   1       2058.32       2153.17       113.44 o                         
  12  11   1        115.05         75.53        38.24 o                         
  13  11   1        836.91        857.84        85.04 o                         
 -13  12   1        526.11        656.21        76.47 o                         
 -12  12   1        156.84        262.83        52.26 o                         
 -11  12   1        455.22        366.45        76.95 o                         
 -10  12   1         54.49         66.15        35.71 o                         
  -9  12   1       1725.30       1717.21       112.44 o                         
  -8  12   1       1404.10       1339.65        72.15 o                         
  -7  12   1       3195.61       2964.21       164.02 o                         
  -6  12   1       6644.77       6812.20       198.42 o                         
  -5  12   1       1109.43       1175.40        58.10 o                         
  -4  12   1       2083.67       2090.07        80.42 o                         
  -3  12   1        855.41        847.37        53.13 o                         
  -2  12   1        443.39        532.54        31.96 o                         
  -1  12   1       6718.12       6948.77       188.15 o                         
   0  12   1        996.03        908.83        88.84 o                         
   1  12   1      23277.04      25541.12       668.48 o                         
   2  12   1        255.57        318.61        25.13 o                         
   3  12   1      13111.92      13460.90       309.31 o                         
   4  12   1       3359.96       3461.19        99.22 o                         
   5  12   1        545.29        509.03        34.53 o                         
   6  12   1       2281.82       2292.58        89.57 o                         
   7  12   1         66.03        103.02        25.39 o                         
   8  12   1       1046.99       1063.36        67.19 o                         
   9  12   1       2124.41       2131.08       206.43 o                         
  10  12   1        470.47        447.14        56.76 o                         
  11  12   1         17.12        -19.17        32.60 o                         
  12  12   1        281.04        254.12        52.83 o                         
  13  12   1        277.39        238.06        58.39 o                         
 -13  13   1        371.01        279.33        78.37 o                         
 -12  13   1        199.02        207.22        50.39 o                         
 -11  13   1        316.50        398.84        63.66 o                         
 -10  13   1       1213.12       1179.23        95.35 o                         
  -9  13   1       3460.45       3482.61       146.35 o                         
  -8  13   1        269.23        225.74        34.34 o                         
  -7  13   1        981.98        914.76        62.16 o                         
  -6  13   1       5926.98       5732.29       201.47 o                         
  -5  13   1       1179.93       1254.15        68.01 o                         
  -4  13   1        809.06        921.88        70.47 o                         
  -3  13   1       3241.03       3359.80       107.25 o                         
  -2  13   1       2508.00       2793.68        83.35 o                         
  -1  13   1       1373.35       1340.17        58.26 o                         
   0  13   1       1642.62       1778.29        76.85 o                         
   1  13   1       2415.17       2703.93       101.08 o                         
   2  13   1       4696.85       4801.02       140.48 o                         
   3  13   1        373.82        363.26        36.33 o                         
   4  13   1       3975.68       4122.43       115.43 o                         
   5  13   1       1638.00       1594.60        70.79 o                         
   6  13   1       2553.68       2418.86        95.14 o                         
   7  13   1       1228.18       1146.45        64.17 o                         
   8  13   1         71.86         55.26        27.86 o                         
   9  13   1       2091.25       2141.20       112.71 o                         
  10  13   1       1241.77       1245.67        95.49 o                         
  11  13   1       1869.32       1821.65       117.49 o                         
  12  13   1        172.43        197.46        49.17 o                         
  13  13   1        790.34        878.47        87.76 o                         
 -12  14   1        393.78        472.88       115.72 o                         
 -11  14   1        538.68        439.58        71.50 o                         
 -10  14   1        599.21        570.40        78.91 o                         
  -9  14   1        255.48        214.79        40.47 o                         
  -8  14   1       1670.31       1657.56        84.08 o                         
  -7  14   1       2388.54       2083.88        91.04 o                         
  -6  14   1       3976.93       3986.03       135.30 o                         
  -5  14   1       6187.70       6114.36       181.78 o                         
  -4  14   1        221.11        182.63        35.77 o                         
  -3  14   1        224.96        253.96        27.03 o                         
  -2  14   1       5746.01       5583.90       146.15 o                         
  -1  14   1       5409.69       5449.81       162.45 o                         
   0  14   1        481.36        539.84        43.44 o                         
   1  14   1       2234.38       2389.53       108.98 o                         
   2  14   1       2923.02       2786.27        93.75 o                         
   3  14   1       3083.82       3218.86       106.01 o                         
   4  14   1       1466.12       1535.98        66.80 o                         
   5  14   1        402.30        401.98        52.97 o                         
   6  14   1        545.08        489.00        60.24 o                         
   7  14   1       5964.81       5845.21       182.19 o                         
   8  14   1       1191.69       1263.96        72.96 o                         
   9  14   1       3169.21       3084.15       201.17 o                         
  10  14   1       1027.20       1040.54        87.16 o                         
  11  14   1        410.89        438.03        61.95 o                         
  12  14   1         40.18         77.34        40.71 o                         
 -12  15   1         85.86         65.43       112.70 o                         
 -11  15   1        503.34        379.93        86.51 o                         
 -10  15   1        725.84        690.22       117.17 o                         
  -9  15   1        219.89        111.94        44.82 o                         
  -8  15   1        413.77        539.61        55.17 o                         
  -7  15   1        148.68        119.11        31.90 o                         
  -6  15   1        401.88        361.39        40.53 o                         
  -5  15   1       3662.90       3789.57       128.38 o                         
  -4  15   1       2723.02       2678.48       101.54 o                         
  -3  15   1       6251.28       5946.82       172.56 o                         
  -2  15   1       1712.80       1721.43        72.48 o                         
  -1  15   1       1891.76       1746.46       123.16 o                         
   0  15   1        604.00        820.00        55.71 o                         
   1  15   1       3009.50       2925.30       112.79 o                         
   2  15   1       1941.68       1831.43        73.52 o                         
   3  15   1        489.69        594.19        43.52 o                         
   4  15   1        814.54        807.54        53.11 o                         
   5  15   1       5661.88       6162.98       184.50 o                         
   6  15   1       4655.56       4624.64       238.27 o                         
   7  15   1       1535.93       1549.33        80.79 o                         
   8  15   1        742.72        694.29       114.27 o                         
   9  15   1       1617.83       1814.85       107.94 o                         
  10  15   1        714.28        660.03        77.95 o                         
  11  15   1        594.48        635.77        76.62 o                         
  12  15   1        395.00        498.65        69.40 o                         
 -12  16   1         51.76        -23.64        51.15 o                         
 -11  16   1        658.26        593.36        86.85 o                         
 -10  16   1        904.92        833.13       111.94 o                         
  -9  16   1       1455.75       1152.50       107.76 o                         
  -8  16   1        900.01        732.62        69.81 o                         
  -7  16   1       1608.98       1725.05       137.09 o                         
  -6  16   1       2437.97       2521.58       117.10 o                         
  -5  16   1       1004.97        930.88        67.67 o                         
  -4  16   1         22.36         35.31        24.29 o                         
  -3  16   1       1931.93       1885.81        77.62 o                         
  -2  16   1       1830.83       1915.21        75.87 o                         
  -1  16   1        431.91        563.82        54.94 o                         
   0  16   1       2699.20       2862.77       112.57 o                         
   1  16   1       1883.49       1793.00        98.21 o                         
   2  16   1       2889.13       2991.24       106.74 o                         
   3  16   1        508.89        542.36        54.91 o                         
   4  16   1       1200.73       1215.52        61.95 o                         
   5  16   1       6814.06       6859.47       185.71 o                         
   6  16   1        246.35        213.40        35.34 o                         
   7  16   1       6770.53       7158.59       218.06 o                         
   8  16   1        197.97        135.24        47.02 o                         
   9  16   1        803.23        697.84       118.16 o                         
  10  16   1         59.41         42.26        36.73 o                         
  11  16   1       1289.99       1428.44       115.14 o                         
  12  16   1         10.85        -22.94        52.02 o                         
 -11  17   1        324.32        346.70        76.06 o                         
 -10  17   1       1540.51       1650.46       194.06 o                         
  -9  17   1         77.95        101.69        45.12 o                         
  -8  17   1        298.13        332.25        52.70 o                         
  -7  17   1       3342.00       3418.31       147.68 o                         
  -6  17   1       1943.48       1950.03       116.05 o                         
  -5  17   1       4192.00       4055.19       323.51 o                         
  -4  17   1       1224.15       1360.98       176.98 o                         
  -3  17   1      14138.40      14129.14       405.69 o                         
  -2  17   1       3288.76       3221.63       122.90 o                         
  -1  17   1       2234.07       2298.73       144.87 o                         
   0  17   1        837.57       1000.38       121.82 o                         
   1  17   1        235.92        246.01        34.18 o                         
   2  17   1       1206.81       1280.27        62.38 o                         
   3  17   1       2995.72       3177.51       111.03 o                         
   4  17   1        189.17        152.12        28.53 o                         
   5  17   1         72.75         88.93        40.16 o                         
   6  17   1       8185.00       7916.20       234.69 o                         
   7  17   1       4912.05       4945.86       171.19 o                         
   8  17   1        837.98        938.28        85.07 o                         
   9  17   1        617.24        568.67        78.89 o                         
  10  17   1        720.89        706.50       126.28 o                         
  11  17   1        550.90        463.09        80.46 o                         
 -11  18   1         35.54          7.74        51.16 o                         
 -10  18   1        243.27        250.38       107.85 o                         
  -9  18   1        389.32        266.36        81.22 o                         
  -8  18   1        353.20        437.60        60.52 o                         
  -7  18   1       1305.65       1095.12       165.36 o                         
  -6  18   1       1639.13       1675.19        98.37 o                         
  -5  18   1        125.06        178.53        62.25 o                         
  -4  18   1        861.16        845.15        77.85 o                         
  -3  18   1       2014.06       2048.64        94.96 o                         
  -2  18   1       1435.43       1461.36        75.57 o                         
  -1  18   1        867.86        797.82        80.56 o                         
   0  18   1       3593.48       3442.38       158.30 o                         
   1  18   1       1089.01       1094.38        76.86 o                         
   2  18   1      10833.85      10735.41       380.57 o                         
   3  18   1        106.41        111.28        27.93 o                         
   4  18   1       4780.66       4629.24       180.32 o                         
   5  18   1        689.03        758.28        64.31 o                         
   6  18   1        661.29        743.46        77.81 o                         
   7  18   1       3087.20       3100.48       141.94 o                         
   8  18   1       1051.19        987.58        99.94 o                         
   9  18   1        164.22        245.79        62.91 o                         
  10  18   1        335.73        155.63        62.50 o                         
  11  18   1         82.87        150.93        60.89 o                         
 -11  19   1        116.11        -12.74        94.28 o                         
 -10  19   1       1166.78       1339.24       131.98 o                         
  -9  19   1        604.96        671.73        94.69 o                         
  -8  19   1        287.80        342.45        57.01 o                         
  -7  19   1        111.26         68.96        36.25 o                         
  -6  19   1        609.29        638.27       109.28 o                         
  -5  19   1       3111.20       3343.84       165.94 o                         
  -4  19   1         61.17        163.57        41.23 o                         
  -3  19   1       5843.25       5404.12       187.79 o                         
  -2  19   1        693.47        740.52        58.91 o                         
  -1  19   1       3922.85       3792.42       163.23 o                         
   0  19   1        175.08        166.97        40.85 o                         
   1  19   1       1609.20       1576.39       131.88 o                         
   2  19   1        529.13        630.64        56.34 o                         
   3  19   1       1089.87       1064.04        71.29 o                         
   4  19   1       2318.82       2273.31       106.46 o                         
   5  19   1       6741.65       6488.81       221.69 o                         
   6  19   1        849.92        844.30        83.51 o                         
   7  19   1       1119.76       1142.83        92.30 o                         
   8  19   1        655.59        687.53       115.68 o                         
   9  19   1        329.50        341.65        67.48 o                         
  10  19   1        536.36        628.09        92.71 o                         
  11  19   1         14.53         65.04        50.55 o                         
 -10  20   1         28.80         54.02        49.45 o                         
  -9  20   1        437.10        409.90        87.39 o                         
  -8  20   1        762.25        744.04        76.67 o                         
  -7  20   1       1677.31       1758.33       178.30 o                         
  -6  20   1        111.86        201.39        59.62 o                         
  -5  20   1       1303.52       1095.25        95.72 o                         
  -4  20   1       1465.88       1496.72       105.17 o                         
  -3  20   1       1365.13       1261.89        75.57 o                         
  -2  20   1       2807.24       2692.31       114.81 o                         
  -1  20   1       1802.17       2051.38        95.16 o                         
   0  20   1        264.08        254.23        49.41 o                         
   1  20   1       1619.52       1432.80        96.96 o                         
   2  20   1       5831.69       5572.42       193.71 o                         
   3  20   1        412.74        468.50        64.26 o                         
   4  20   1        973.27       1047.69        76.00 o                         
   5  20   1       2342.77       2192.52       108.19 o                         
   6  20   1         47.96         54.88        56.70 o                         
   7  20   1        474.93        463.77        69.27 o                         
   8  20   1       1088.46       1160.41       114.02 o                         
   9  20   1        617.49        686.35        99.93 o                         
  10  20   1        168.66        243.77        69.78 o                         
 -10  21   1        223.05        287.96        98.79 o                         
  -9  21   1        102.37         30.21        50.72 o                         
  -8  21   1        477.23        356.33       101.65 o                         
  -7  21   1        391.54        399.47        75.11 o                         
  -6  21   1       1285.19       1404.40       116.34 o                         
  -5  21   1         46.10         18.22        32.19 o                         
  -4  21   1       1164.27       1087.85       134.38 o                         
  -3  21   1       3277.39       3059.78       197.97 o                         
  -2  21   1       2972.14       2915.59       150.58 o                         
  -1  21   1        532.72        566.60        61.16 o                         
   0  21   1         16.75        -25.00        39.84 o                         
   1  21   1        532.93        585.43        70.14 o                         
   2  21   1        517.35        441.75        52.37 o                         
   3  21   1       1801.96       1927.00        99.24 o                         
   4  21   1       1758.42       1556.06        93.04 o                         
   5  21   1        416.59        256.67        53.89 o                         
   6  21   1       1374.77       1296.69       108.86 o                         
   7  21   1       1252.51       1350.78       110.48 o                         
   8  21   1         55.64         51.05        49.65 o                         
   9  21   1        242.68        244.41        70.40 o                         
  10  21   1        750.94        728.46       147.83 o                         
  -9  22   1        423.74        382.02        75.14 o                         
  -8  22   1        284.89        195.98        57.01 o                         
  -7  22   1        338.26        212.44        59.35 o                         
  -6  22   1        419.96        445.88        72.22 o                         
  -5  22   1        489.63        594.18        78.60 o                         
  -4  22   1       1006.80        808.24        91.63 o                         
  -3  22   1        493.35        371.84       129.81 o                         
  -2  22   1        168.76        150.89        45.31 o                         
  -1  22   1       1222.00       1103.87       124.18 o                         
   0  22   1        639.38        595.88        87.26 o                         
   1  22   1       1933.60       2197.06       107.85 o                         
   2  22   1        130.85        174.79        38.70 o                         
   3  22   1       1294.65       1438.39       115.79 o                         
   4  22   1        437.90        381.82        67.81 o                         
   5  22   1       2018.00       2067.89       131.61 o                         
   6  22   1       3595.26       3619.35       290.19 o                         
   7  22   1        567.64        664.30        91.18 o                         
   8  22   1        566.75        628.91        93.31 o                         
   9  22   1        468.70        424.57        87.10 o                         
  -9  23   1        122.27        236.91       103.27 o                         
  -8  23   1         29.70         19.53        48.20 o                         
  -7  23   1        818.56        787.38        86.88 o                         
  -6  23   1        419.46        322.43        68.06 o                         
  -5  23   1        576.03        551.04        77.45 o                         
  -4  23   1       2286.11       2132.83       179.45 o                         
  -3  23   1         93.88         55.05        48.22 o                         
  -2  23   1       2725.45       2343.03       162.66 o                         
  -1  23   1        392.90        417.78        67.05 o                         
   0  23   1        400.44        325.11       104.79 o                         
   1  23   1        897.24        722.95        83.91 o                         
   2  23   1        175.35        173.92       113.69 o                         
   3  23   1       1709.07       1698.31       195.05 o                         
   4  23   1        803.67        834.03        88.66 o                         
   5  23   1        294.32        327.28        58.64 o                         
   6  23   1        443.77        514.53        78.49 o                         
   7  23   1         98.50        168.14        84.15 o                         
   8  23   1        352.64        312.52       163.67 o                         
  -8  24   1        425.04        320.62        72.08 o                         
  -7  24   1        901.64        835.83        95.19 o                         
  -6  24   1        154.93        110.48        64.59 o                         
  -5  24   1        254.73        281.86       139.59 o                         
  -4  24   1        659.96        754.57        91.80 o                         
  -3  24   1       1522.97       1785.13       126.10 o                         
  -2  24   1         17.22         54.39        54.15 o                         
  -1  24   1       2301.25       2458.28       239.92 o                         
   0  24   1        254.55        144.35       118.37 o                         
   1  24   1        925.90        804.33        90.84 o                         
   2  24   1        549.87        619.00        80.12 o                         
   3  24   1       1193.50       1129.30       107.61 o                         
   4  24   1         43.21        106.97        61.67 o                         
   5  24   1        389.11        385.24        67.01 o                         
   6  24   1       1685.21       1531.71       159.29 o                         
   7  24   1        581.99        635.32       114.57 o                         
   8  24   1         17.16         33.78        51.67 o                         
  -7  25   1       1867.28       1836.49       267.88 o                         
  -6  25   1        887.55       1054.10       187.58 o                         
  -5  25   1        160.64        114.39        63.42 o                         
  -4  25   1        621.02        487.42       152.66 o                         
  -3  25   1        777.54        737.24        91.27 o                         
  -2  25   1        848.30        698.86       151.07 o                         
  -1  25   1         62.82        142.37        48.69 o                         
   0  25   1         13.85         -0.35        35.27 o                         
   1  25   1         13.35         22.43        42.09 o                         
   2  25   1        295.99        326.68        78.33 o                         
   3  25   1       1129.39       1148.60       108.09 o                         
   4  25   1        151.28        118.78        48.93 o                         
   5  25   1        294.48        338.00        66.37 o                         
   6  25   1       1155.50       1170.83       149.59 o                         
   7  25   1         40.32         59.65        59.62 o                         
  -6  26   1        126.09         97.71        98.64 o                         
  -5  26   1        312.81        385.61        77.01 o                         
  -4  26   1          5.39         17.54        45.21 o                         
  -3  26   1         68.70         40.30        80.72 o                         
  -2  26   1        622.20        722.45        95.83 o                         
  -1  26   1        179.14         74.21        93.23 o                         
   0  26   1        464.46        337.11        70.15 o                         
   1  26   1       2644.00       2651.78       214.76 o                         
   2  26   1       1386.02       1439.42       128.21 o                         
   3  26   1       1831.72       1958.02       154.17 o                         
   4  26   1        307.69        264.71        71.72 o                         
   5  26   1        105.24         37.46        47.44 o                         
   6  26   1       1240.41       1327.92       186.56 o                         
  -5  27   1         78.75         67.98        76.28 o                         
  -4  27   1        244.31        278.06        68.17 o                         
  -3  27   1        617.58        779.57       158.67 o                         
  -2  27   1        326.09        347.93        97.72 o                         
  -1  27   1        467.95        521.17        79.39 o                         
   0  27   1         55.57         63.80        47.22 o                         
   1  27   1        100.96        137.93        61.67 o                         
   2  27   1        229.69        153.86        60.38 o                         
   3  27   1        477.65        753.15        96.19 o                         
   4  27   1        177.77        162.37        59.63 o                         
   5  27   1       1074.32       1368.79       133.29 o                         
  -3  28   1         76.81        213.41        62.87 o                         
  -2  28   1        346.71        349.13        77.42 o                         
  -1  28   1        137.38         40.45        55.43 o                         
   0  28   1        573.17        548.66        90.90 o                         
   1  28   1         42.85          1.92        79.50 o                         
   2  28   1       1498.81       1371.60       133.25 o                         
   3  28   1         15.31          1.75        46.89 o                         
  -3 -28   2       1190.69       1037.86       129.92 o                         
  -2 -28   2         51.73         30.27        53.68 o                         
  -1 -28   2        787.40       1042.76       191.25 o                         
   0 -28   2         46.55         47.96        53.90 o                         
   1 -28   2       1630.04       1718.83       165.92 o                         
   2 -28   2        443.09        448.28        92.90 o                         
   3 -28   2        697.27        833.19       193.38 o                         
  -5 -27   2        127.22        156.02        66.57 o                         
  -4 -27   2        938.06        971.53       126.42 o                         
  -3 -27   2        218.53        179.79        64.85 o                         
  -2 -27   2        800.42        797.96       111.84 o                         
  -1 -27   2         90.89         20.09        98.21 o                         
   0 -27   2        212.52        232.86        72.66 o                         
   1 -27   2         16.94         59.69        48.64 o                         
   2 -27   2         13.14         48.71        50.09 o                         
   3 -27   2        522.75        583.80       118.21 o                         
   4 -27   2       1078.66       1045.55       179.62 o                         
   5 -27   2        195.99        382.92        75.93 o                         
  -6 -26   2       1150.43       1233.31       146.70 o                         
  -5 -26   2        223.16        307.91       101.24 o                         
  -4 -26   2         40.77        -43.77        43.77 o                         
  -3 -26   2        333.17        488.13        91.50 o                         
  -2 -26   2         54.47         26.63        51.54 o                         
  -1 -26   2        665.80        549.94        91.10 o                         
   0 -26   2       1817.22       1714.75       144.08 o                         
   1 -26   2       1010.98       1076.01       116.11 o                         
   2 -26   2       1544.95       1658.48       138.13 o                         
   3 -26   2        238.16        156.45        76.71 o                         
   4 -26   2        101.12        117.63        57.93 o                         
   5 -26   2       1832.43       2043.51       151.71 o                         
   6 -26   2       1646.09       1812.47       147.99 o                         
  -7 -25   2        175.58        132.31        96.18 o                         
  -6 -25   2        424.12        428.28        94.16 o                         
  -5 -25   2       1197.60        993.54       154.80 o                         
  -4 -25   2        801.39        676.01        99.44 o                         
  -3 -25   2       1556.00       1633.10       210.59 o                         
  -2 -25   2         44.14         17.02        42.22 o                         
  -1 -25   2        168.90        169.38        59.30 o                         
   0 -25   2        992.51       1143.97       205.63 o                         
   1 -25   2        165.01        135.57        57.77 o                         
   2 -25   2        565.42        637.39        89.37 o                         
   3 -25   2         44.00         72.72        44.84 o                         
   4 -25   2        143.30         86.96        41.40 o                         
   5 -25   2        131.21         73.06        43.38 o                         
   6 -25   2        861.41        768.66        97.19 o                         
   7 -25   2        425.22        311.10        68.94 o                         
  -8 -24   2        462.82        446.78       129.17 o                         
  -7 -24   2        165.96        231.19        90.76 o                         
  -6 -24   2         13.87         19.04        49.12 o                         
  -5 -24   2        109.73         57.38        49.79 o                         
  -4 -24   2        618.14        602.05        94.37 o                         
  -3 -24   2       1449.53       1657.21       158.91 o                         
  -2 -24   2        298.83        208.40        60.74 o                         
  -1 -24   2        134.07        103.83        48.76 o                         
   0 -24   2        597.13        695.72        85.87 o                         
   1 -24   2         82.39        114.67        51.85 o                         
   2 -24   2       2534.01       2629.69       132.56 o                         
   3 -24   2       1201.81       1133.31        91.84 o                         
   4 -24   2       1254.51       1210.80        96.95 o                         
   5 -24   2       1283.94       1278.06       120.09 o                         
   6 -24   2        262.58        380.98        57.30 o                         
   7 -24   2        699.06        748.01       154.61 o                         
   8 -24   2        331.82        366.26        84.77 o                         
  -8 -23   2       1675.30       1614.41       151.31 o                         
  -7 -23   2         45.86         63.77        53.11 o                         
  -6 -23   2        244.89        218.61        80.20 o                         
  -5 -23   2        560.68        642.17        91.59 o                         
  -4 -23   2         95.33         31.97        52.60 o                         
  -3 -23   2       3085.46       2822.28       195.68 o                         
  -2 -23   2        238.87        234.32        62.87 o                         
  -1 -23   2        266.84        175.19        67.07 o                         
   0 -23   2         25.05         21.42        30.79 o                         
   1 -23   2         38.14         32.48        30.28 o                         
   2 -23   2        320.43        343.09        51.64 o                         
   3 -23   2       1920.84       1867.48       108.65 o                         
   4 -23   2        387.21        325.03        52.23 o                         
   5 -23   2       2802.24       2388.85       130.26 o                         
   6 -23   2        655.01        659.34        86.22 o                         
   7 -23   2        522.99        359.60        64.01 o                         
   8 -23   2         30.61         63.11        58.15 o                         
  -9 -22   2        379.20        300.05        74.73 o                         
  -8 -22   2        686.18        755.12       100.42 o                         
  -7 -22   2        865.87        840.89       102.38 o                         
  -6 -22   2       1174.06       1163.77       117.33 o                         
  -5 -22   2        930.67        786.96        95.23 o                         
  -4 -22   2       1060.79       1174.54       116.49 o                         
  -3 -22   2        557.44        497.48        72.83 o                         
  -2 -22   2       1242.02       1345.81       105.89 o                         
  -1 -22   2        645.55        495.02        58.02 o                         
   0 -22   2       4000.27       4005.61       170.71 o                         
   1 -22   2       1016.84       1044.15        82.54 o                         
   2 -22   2        497.36        531.47        60.25 o                         
   3 -22   2         63.42         75.15        31.45 o                         
   4 -22   2        580.35        516.94        61.10 o                         
   5 -22   2       1112.08       1050.27        83.74 o                         
   6 -22   2        156.48         88.29        37.19 o                         
   7 -22   2        582.62        547.68        64.37 o                         
   8 -22   2        297.55        215.45        56.59 o                         
   9 -22   2        673.07        577.33        77.42 o                         
 -10 -21   2       1342.23       1510.20       165.86 o                         
  -9 -21   2        285.34        267.37        73.22 o                         
  -8 -21   2         73.40        102.37        51.83 o                         
  -7 -21   2       1515.69       1658.25       178.48 o                         
  -6 -21   2       1362.72       1326.08       122.18 o                         
  -5 -21   2        371.75        373.25        71.59 o                         
  -4 -21   2       1028.78       1090.31       100.58 o                         
  -3 -21   2       3567.69       3195.72       169.81 o                         
  -2 -21   2       3271.37       2941.60       141.33 o                         
  -1 -21   2        414.32        386.80        49.18 o                         
   0 -21   2        316.96        224.21        41.25 o                         
   1 -21   2        110.57        101.10        37.47 o                         
   2 -21   2       3192.46       2977.14       157.17 o                         
   3 -21   2        965.64       1008.64        69.23 o                         
   4 -21   2        973.43        839.27        77.82 o                         
   5 -21   2       2262.97       2236.20       118.78 o                         
   6 -21   2         37.82         15.73        36.53 o                         
   7 -21   2        225.70        195.05        45.09 o                         
   8 -21   2        236.91        283.56        57.18 o                         
   9 -21   2        724.12        685.47        84.06 o                         
 -10 -20   2         26.37         23.66        52.67 o                         
  -9 -20   2        156.92        115.98        51.58 o                         
  -8 -20   2        611.78        556.98        88.05 o                         
  -7 -20   2       1995.57       1830.19       136.75 o                         
  -6 -20   2       1128.99       1228.67       119.89 o                         
  -5 -20   2       1692.55       1727.74       117.04 o                         
  -4 -20   2         59.60         48.91        28.87 o                         
  -3 -20   2        984.11        952.55       104.92 o                         
  -2 -20   2       2784.82       2668.97       113.71 o                         
  -1 -20   2       1576.03       1430.94        81.80 o                         
   0 -20   2       1169.96       1239.20        70.38 o                         
   1 -20   2       1703.78       1664.59        80.04 o                         
   2 -20   2       3136.05       2808.41       110.96 o                         
   3 -20   2       1267.17       1209.10        70.07 o                         
   4 -20   2         18.31         -6.34        21.89 o                         
   5 -20   2        168.18        174.18        32.01 o                         
   6 -20   2       3140.38       3032.34       137.30 o                         
   7 -20   2        254.98        230.51        39.18 o                         
   8 -20   2        448.61        451.53       114.06 o                         
   9 -20   2        492.80        450.17        72.18 o                         
  10 -20   2        325.17        288.40        86.59 o                         
 -11 -19   2        204.68        304.06        88.89 o                         
 -10 -19   2        318.76        387.64       127.16 o                         
  -9 -19   2        502.63        534.72        89.65 o                         
  -8 -19   2        139.25        140.22        64.55 o                         
  -7 -19   2        358.11        311.95        93.52 o                         
  -6 -19   2        136.83        180.13        39.90 o                         
  -5 -19   2         35.15         12.31        37.88 o                         
  -4 -19   2       6972.73       6715.43       227.05 o                         
  -3 -19   2       2736.23       2316.79       172.56 o                         
  -2 -19   2        655.74        660.63        73.26 o                         
  -1 -19   2        410.43        483.27        39.54 o                         
   0 -19   2        761.97        716.61        73.41 o                         
   1 -19   2         76.42         97.10        24.03 o                         
   2 -19   2        210.58        182.00        28.80 o                         
   3 -19   2       1525.69       1396.51        71.77 o                         
   4 -19   2       1292.71       1299.35        77.51 o                         
   5 -19   2       3393.77       3406.48       127.21 o                         
   6 -19   2       2738.91       2575.42       154.68 o                         
   7 -19   2         64.97         25.38        24.55 o                         
   8 -19   2         22.66         58.55        39.10 o                         
   9 -19   2        929.57        871.49        93.50 o                         
  10 -19   2         73.46         31.48        47.44 o                         
 -11 -18   2        182.26        185.01        73.67 o                         
 -10 -18   2        228.23        201.39        71.66 o                         
  -9 -18   2        345.96        326.04        73.96 o                         
  -8 -18   2        834.06        879.43       204.85 o                         
  -7 -18   2        390.97        487.53        64.51 o                         
  -6 -18   2       1202.53       1246.59        85.90 o                         
  -5 -18   2       3089.17       3232.18       139.68 o                         
  -4 -18   2       2114.18       2232.41       140.57 o                         
  -3 -18   2       2190.96       2096.31        88.76 o                         
  -2 -18   2        353.50        335.67        34.55 o                         
  -1 -18   2       1911.79       1695.26        69.44 o                         
   0 -18   2       1235.36       1323.19        59.89 o                         
   1 -18   2       6041.52       5720.92       144.10 o                         
   2 -18   2         40.98         93.01        22.77 o                         
   3 -18   2        420.13        493.84        39.67 o                         
   4 -18   2       3809.57       3659.19       157.11 o                         
   5 -18   2       1050.52       1106.18        57.62 o                         
   6 -18   2       1826.99       1984.80        80.36 o                         
   7 -18   2        833.14        873.34        63.63 o                         
   8 -18   2        146.28         32.89        49.69 o                         
   9 -18   2        316.78        284.74       140.73 o                         
  10 -18   2        134.63        173.01        70.09 o                         
  11 -18   2         12.22         10.14        57.23 o                         
 -11 -17   2         68.91        191.31        83.21 o                         
 -10 -17   2         39.59         93.94        51.83 o                         
  -9 -17   2        480.77        485.35        80.18 o                         
  -8 -17   2        761.61        801.73        95.80 o                         
  -7 -17   2       1757.62       1733.85       156.40 o                         
  -6 -17   2       2264.68       2200.45       110.38 o                         
  -5 -17   2       2669.36       2958.06       130.27 o                         
  -4 -17   2       3164.36       3144.52       104.43 o                         
  -3 -17   2       1911.89       1926.53        68.81 o                         
  -2 -17   2       4685.76       4590.89       120.68 o                         
  -1 -17   2        231.73        248.73        39.89 o                         
   0 -17   2       1258.15       1314.29        45.77 o                         
   1 -17   2       1023.62       1038.45        42.37 o                         
   2 -17   2         83.77         84.33        21.55 o                         
   3 -17   2       1065.08       1060.01        77.64 o                         
   4 -17   2       4573.22       4363.68       120.66 o                         
   5 -17   2       3997.27       3754.87       109.49 o                         
   6 -17   2        569.43        633.28        42.84 o                         
   7 -17   2       2189.14       2248.45        92.64 o                         
   8 -17   2        572.73        540.56        67.42 o                         
   9 -17   2        524.71        280.15       127.57 o                         
  10 -17   2        491.23        519.13       130.60 o                         
  11 -17   2        226.14        283.00       215.65 o                         
 -12 -16   2        904.62        936.19       118.39 o                         
 -11 -16   2        153.34         36.63        74.89 o                         
 -10 -16   2        645.89        620.57        95.66 o                         
  -9 -16   2        619.92        568.97       119.32 o                         
  -8 -16   2        403.12        401.97        68.53 o                         
  -7 -16   2       2156.56       2137.24       109.01 o                         
  -6 -16   2       1661.12       1605.69       131.01 o                         
  -5 -16   2        465.01        441.56        42.39 o                         
  -4 -16   2       7453.53       7546.54       196.69 o                         
  -3 -16   2       1574.83       1487.67        57.56 o                         
  -2 -16   2        330.05        346.90        27.31 o                         
  -1 -16   2       2628.04       2712.26        74.77 o                         
   0 -16   2       1935.68       1884.85        62.12 o                         
   1 -16   2        716.36        843.82        46.30 o                         
   2 -16   2       2788.97       2661.84        72.69 o                         
   3 -16   2       4200.19       4080.23       108.01 o                         
   4 -16   2       1217.61       1200.07        48.65 o                         
   5 -16   2        516.12        514.40        43.70 o                         
   6 -16   2       1046.59       1087.10        59.49 o                         
   7 -16   2        349.44        339.99        45.40 o                         
   8 -16   2       1807.11       1726.05        95.40 o                         
   9 -16   2        623.81        646.86       133.83 o                         
  10 -16   2        561.66        455.61       151.87 o                         
  11 -16   2        147.96         95.29       116.90 o                         
  12 -16   2        111.68         74.76       104.08 o                         
 -12 -15   2        529.60        599.86        98.32 o                         
 -11 -15   2        592.25        720.19       130.14 o                         
 -10 -15   2        273.62        188.95        80.08 o                         
  -9 -15   2       1709.40       1923.45       114.86 o                         
  -8 -15   2       1004.34        880.90        90.84 o                         
  -7 -15   2        397.93        348.88        76.75 o                         
  -6 -15   2       2110.35       2039.05        87.70 o                         
  -5 -15   2       5489.84       5662.90       164.97 o                         
  -4 -15   2       3265.74       3144.32        90.55 o                         
  -3 -15   2       2575.28       2582.92        84.13 o                         
  -2 -15   2       2336.71       2432.86        74.32 o                         
  -1 -15   2       3685.79       3607.04        93.62 o                         
   0 -15   2       1759.66       1822.31        52.22 o                         
   1 -15   2       1103.22       1087.25        49.46 o                         
   2 -15   2       2488.09       2209.93        62.61 o                         
   3 -15   2       2625.86       2624.91        71.67 o                         
   4 -15   2        738.25        718.99        39.80 o                         
   5 -15   2        288.00        316.41        26.66 o                         
   6 -15   2       1904.28       2005.13       105.95 o                         
   7 -15   2       2323.71       2617.86       161.02 o                         
   8 -15   2        967.58        821.20        60.80 o                         
   9 -15   2       1781.62       1975.04       104.78 o                         
  10 -15   2        803.95        736.04       108.72 o                         
  11 -15   2        687.21        629.92       117.45 o                         
  12 -15   2        888.50        765.51        95.50 o                         
 -12 -14   2        991.20        944.81       159.86 o                         
 -11 -14   2        472.89        476.23        85.02 o                         
 -10 -14   2        504.86        431.30        66.50 o                         
  -9 -14   2         35.55         10.52        29.28 o                         
  -8 -14   2         70.83         43.59        32.71 o                         
  -7 -14   2        399.87        441.53        56.14 o                         
  -6 -14   2       3851.62       3717.94       115.49 o                         
  -5 -14   2       2070.40       2044.68        86.12 o                         
  -4 -14   2       1211.42       1160.94        44.12 o                         
  -3 -14   2       5178.14       4996.33       117.20 o                         
  -2 -14   2        804.40        837.17        41.53 o                         
  -1 -14   2       6087.05       5714.37       120.61 o                         
   0 -14   2       2113.96       2143.51        57.31 o                         
   1 -14   2       3991.37       3797.95        97.99 o                         
   2 -14   2       3807.29       3507.96       101.90 o                         
   3 -14   2        253.58        267.52        23.22 o                         
   4 -14   2       1355.95       1317.49        60.27 o                         
   5 -14   2       6426.30       6152.92       172.29 o                         
   6 -14   2      16171.40      15145.07       377.87 o                         
   7 -14   2         32.02         97.32        26.39 o                         
   8 -14   2        401.61        440.67        40.82 o                         
   9 -14   2        290.69        326.23        42.75 o                         
  10 -14   2        879.09        856.72        76.28 o                         
  11 -14   2          4.44        -16.90        32.94 o                         
  12 -14   2        324.49        330.91        67.82 o                         
 -13 -13   2         44.17        -36.04        52.65 o                         
 -12 -13   2        751.66        838.34       118.46 o                         
 -11 -13   2        601.74        457.39        81.46 o                         
 -10 -13   2       2019.85       2327.13       292.39 o                         
  -9 -13   2        337.84        293.41        51.19 o                         
  -8 -13   2       2008.95       2012.15        96.95 o                         
  -7 -13   2       2165.75       2181.31        83.54 o                         
  -6 -13   2       5930.69       5931.23       160.79 o                         
  -5 -13   2       3747.60       3704.61        93.57 o                         
  -4 -13   2        663.52        766.88        37.46 o                         
  -3 -13   2       8500.61       8585.99       182.24 o                         
  -2 -13   2         35.54         37.08        14.73 o                         
  -1 -13   2        189.59        185.70        22.17 o                         
   0 -13   2       1511.28       1486.68        52.05 o                         
   1 -13   2        185.82        209.02        17.84 o                         
   2 -13   2        454.81        508.30        29.11 o                         
   3 -13   2      13209.81      12503.70       268.64 o                         
   4 -13   2       1601.95       1760.46        55.84 o                         
   5 -13   2        728.59        670.37        38.31 o                         
   6 -13   2        111.84        108.90        23.39 o                         
   7 -13   2          2.12         16.36        14.02 o                         
   8 -13   2         28.14          9.77        15.88 o                         
   9 -13   2        642.22        523.22        49.77 o                         
  10 -13   2       3606.00       3397.81       132.49 o                         
  11 -13   2        683.56        636.21        68.01 o                         
  12 -13   2       1077.52       1141.50        97.80 o                         
  13 -13   2         38.99         55.82        93.14 o                         
 -13 -12   2       1380.60       1439.13       153.52 o                         
 -12 -12   2        226.74        225.19        81.00 o                         
 -11 -12   2        140.57        181.72        58.49 o                         
 -10 -12   2       1025.80        938.03       127.50 o                         
  -9 -12   2         28.37         64.41        28.38 o                         
  -8 -12   2        342.42        359.86        42.20 o                         
  -7 -12   2       1581.44       1572.08        69.45 o                         
  -6 -12   2       3348.92       3499.27        87.92 o                         
  -5 -12   2       1108.99       1063.91        37.86 o                         
  -4 -12   2        204.92        163.61        15.56 o                         
  -3 -12   2       1305.19       1197.21        41.40 o                         
  -2 -12   2       8870.52       9108.41       188.84 o                         
  -1 -12   2        431.86        420.95        22.44 o                         
   0 -12   2      11961.47      11989.98       241.13 o                         
   1 -12   2        553.07        529.63        26.93 o                         
   2 -12   2       2110.41       2293.41        60.67 o                         
   3 -12   2        990.16       1051.13        40.07 o                         
   4 -12   2      13173.67      12334.27       284.94 o                         
   5 -12   2        206.51        194.49        21.25 o                         
   6 -12   2        715.83        653.42        42.38 o                         
   7 -12   2       1566.35       1580.25       107.33 o                         
   8 -12   2       2016.92       2085.76        73.11 o                         
   9 -12   2        177.97        175.57        33.78 o                         
  10 -12   2        376.13        319.98        42.73 o                         
  11 -12   2        333.67        268.19        51.41 o                         
  12 -12   2         33.21         76.36        56.70 o                         
  13 -12   2        263.50        400.35        67.82 o                         
 -13 -11   2        803.43        759.65       113.82 o                         
 -12 -11   2         85.74        226.37       105.29 o                         
 -11 -11   2        460.20        345.44        72.85 o                         
 -10 -11   2       2986.65       3169.51       131.35 o                         
  -9 -11   2        158.79        166.10        49.10 o                         
  -8 -11   2       1658.31       1560.23        70.32 o                         
  -7 -11   2       2709.45       2453.22        93.42 o                         
  -6 -11   2       2476.91       2436.08        68.09 o                         
  -5 -11   2       4599.77       4755.96       104.98 o                         
  -4 -11   2       3454.38       3506.34        76.06 o                         
  -3 -11   2       4802.12       4660.93       100.42 o                         
  -2 -11   2        880.84        972.61        31.54 o                         
  -1 -11   2       2268.56       2510.40        59.49 o                         
   0 -11   2       9787.22      10722.66       215.46 o                         
   1 -11   2       4989.96       5604.91       120.82 o                         
   2 -11   2       5880.56       5806.88       132.81 o                         
   3 -11   2       8487.65       8714.37       190.89 o                         
   4 -11   2       7643.22       7447.46       192.96 o                         
   5 -11   2       2496.34       2419.65        69.26 o                         
   6 -11   2         57.89         37.79        14.59 o                         
   7 -11   2       1097.24       1162.42        47.41 o                         
   8 -11   2       1694.19       1750.60        66.45 o                         
   9 -11   2        301.58        305.29        57.15 o                         
  10 -11   2       1299.80       1215.47        81.04 o                         
  11 -11   2        178.48        188.15        43.21 o                         
  12 -11   2       2172.55       2578.93       149.04 o                         
  13 -11   2        112.68        133.46        49.69 o                         
 -13 -10   2        934.57        914.10       120.47 o                         
 -12 -10   2        717.77        712.78       146.80 o                         
 -11 -10   2        361.39        403.07        74.90 o                         
 -10 -10   2        409.27        456.97        54.94 o                         
  -9 -10   2         45.19         48.10        24.89 o                         
  -8 -10   2        682.44        794.60        53.90 o                         
  -7 -10   2       5291.32       4708.74       130.25 o                         
  -6 -10   2       1525.49       1379.15        53.13 o                         
  -5 -10   2       6223.66       5873.96       120.02 o                         
  -4 -10   2       1934.07       1959.67        72.44 o                         
  -3 -10   2        625.66        633.35        30.48 o                         
  -2 -10   2       7523.51       7532.49       180.62 o                         
  -1 -10   2       5312.34       4810.66        98.93 o                         
   0 -10   2       2581.72       2570.97        62.65 o                         
   1 -10   2       4599.31       4520.68       105.19 o                         
   2 -10   2      10049.11       9904.49       251.67 o                         
   3 -10   2       1283.65       1307.11        52.98 o                         
   4 -10   2      10482.95      10265.33       249.52 o                         
   5 -10   2        582.87        543.47        28.34 o                         
   6 -10   2         24.64         18.99        12.26 o                         
   7 -10   2       3323.43       3561.01        99.32 o                         
   8 -10   2       3616.16       3242.56       113.52 o                         
   9 -10   2       3330.18       3188.19       111.01 o                         
  10 -10   2        123.73        155.12        33.09 o                         
  11 -10   2         37.25         51.77        31.31 o                         
  12 -10   2         33.20         -3.00        33.91 o                         
  13 -10   2        455.21        391.95        65.34 o                         
 -14  -9   2        518.58        681.59       111.89 o                         
 -13  -9   2        371.83        508.75        96.58 o                         
 -12  -9   2        436.19        402.50        65.56 o                         
 -11  -9   2        575.61        608.63        67.46 o                         
 -10  -9   2        254.97        249.22        41.72 o                         
  -9  -9   2       1812.36       1858.16        89.75 o                         
  -8  -9   2       1560.82       1509.10        67.17 o                         
  -7  -9   2       1853.46       1996.85        69.73 o                         
  -6  -9   2       2223.57       2189.29        66.71 o                         
  -5  -9   2       6646.18       6683.04       142.20 o                         
  -4  -9   2       1880.36       1693.69        46.08 o                         
  -3  -9   2        970.55       1084.01        36.93 o                         
  -2  -9   2       1816.50       1373.98        43.72 o                         
  -1  -9   2       1239.08       1281.88        47.34 o                         
   0  -9   2       3130.75       3310.41        75.14 o                         
   1  -9   2       3625.50       3478.18        92.89 o                         
   2  -9   2       1981.86       1830.38        50.44 o                         
   3  -9   2       1948.39       2106.70        65.60 o                         
   4  -9   2       6592.55       6294.89       141.84 o                         
   5  -9   2       1252.26       1253.10        40.85 o                         
   6  -9   2        886.55        944.22        40.67 o                         
   7  -9   2       7117.91       7258.90       176.62 o                         
   8  -9   2        280.03        307.07        27.68 o                         
   9  -9   2       1484.99       1507.40        67.41 o                         
  10  -9   2        671.50        713.07        59.83 o                         
  11  -9   2       1023.50       1026.80        87.67 o                         
  12  -9   2        637.92        603.83        72.25 o                         
  13  -9   2        419.32        547.24        73.14 o                         
 -14  -8   2        426.69        310.07        82.24 o                         
 -13  -8   2        137.59         72.41        47.22 o                         
 -12  -8   2        602.97        666.10        79.72 o                         
 -11  -8   2        204.71        165.80        42.66 o                         
 -10  -8   2       1606.59       1635.18       131.81 o                         
  -9  -8   2       1932.41       1887.10        89.03 o                         
  -8  -8   2        122.64        139.88        23.90 o                         
  -7  -8   2       2270.87       2326.84        76.18 o                         
  -6  -8   2       4442.74       4340.17       106.78 o                         
  -5  -8   2       1010.73        951.07        39.65 o                         
  -4  -8   2       1231.99       1433.64        40.40 o                         
  -3  -8   2        936.47        912.29        30.59 o                         
  -2  -8   2       2708.01       2694.55        85.67 o                         
  -1  -8   2       1110.73       1050.39        31.73 o                         
   0  -8   2       3436.87       3228.20        76.83 o                         
   1  -8   2      13649.94      13312.65       257.00 o                         
   2  -8   2      13661.24      13809.26       282.74 o                         
   3  -8   2       4245.57       3919.64        99.27 o                         
   4  -8   2       3663.97       3915.84        88.36 o                         
   5  -8   2        238.88        380.11        22.91 o                         
   6  -8   2        776.33        898.55        39.22 o                         
   7  -8   2        331.50        423.33        29.56 o                         
   8  -8   2       3347.53       3271.40        94.98 o                         
   9  -8   2        376.83        321.20        36.17 o                         
  10  -8   2        752.90        643.09        63.71 o                         
  11  -8   2        642.51        615.14        68.48 o                         
  12  -8   2         94.67         48.45        40.60 o                         
  13  -8   2        129.41        125.89        48.08 o                         
  14  -8   2         86.28         80.90        45.55 o                         
 -14  -7   2        640.17        634.33       140.73 o                         
 -13  -7   2         79.22         20.93        51.23 o                         
 -12  -7   2         24.94         25.60        37.72 o                         
 -11  -7   2        912.40        997.47       132.63 o                         
 -10  -7   2       2634.14       2738.09       136.65 o                         
  -9  -7   2       2543.46       2572.08       107.16 o                         
  -8  -7   2       1761.67       1679.09        70.32 o                         
  -7  -7   2       2727.87       2803.32        83.78 o                         
  -6  -7   2        535.81        492.03        42.28 o                         
  -5  -7   2       3675.79       3531.10       135.55 o                         
  -4  -7   2       1410.39       1359.41        42.71 o                         
  -3  -7   2       6801.43       6467.90       152.68 o                         
  -2  -7   2        178.61        250.13        22.00 o                         
  -1  -7   2        235.23        272.73        16.81 o                         
   0  -7   2       5858.10       5958.58       121.38 o                         
   1  -7   2       1451.44       1521.52        40.56 o                         
   2  -7   2       3759.15       4144.00       109.77 o                         
   3  -7   2       7328.37       6999.93       151.15 o                         
   4  -7   2       1228.55       1643.67        45.46 o                         
   5  -7   2       8079.85       7660.12       165.80 o                         
   6  -7   2       5218.32       5194.60       124.89 o                         
   7  -7   2       2600.62       2678.63        78.50 o                         
   8  -7   2        192.71        170.70        21.57 o                         
   9  -7   2       1892.64       1892.94        73.55 o                         
  10  -7   2        101.83         62.97        26.48 o                         
  11  -7   2        814.57        972.46       120.05 o                         
  12  -7   2        420.79        425.11       164.02 o                         
  13  -7   2        921.54       1020.89        95.76 o                         
  14  -7   2        280.56        324.98        63.86 o                         
 -14  -6   2       1507.48       1461.98       141.80 o                         
 -13  -6   2        738.65        653.60        96.64 o                         
 -12  -6   2        694.53        536.62       109.31 o                         
 -11  -6   2        136.16         47.61        58.15 o                         
 -10  -6   2       1879.06       1866.78       103.59 o                         
  -9  -6   2        164.61        138.20        29.92 o                         
  -8  -6   2        428.45        415.12        39.99 o                         
  -7  -6   2       4625.68       4805.28       143.35 o                         
  -6  -6   2      10511.74      10288.51       259.36 o                         
  -5  -6   2      36443.75      39956.50       917.24 o                         
  -4  -6   2       2036.06       2053.18        79.23 o                         
  -3  -6   2       7138.81       7192.88       153.32 o                         
  -2  -6   2       1250.21       1398.79        40.50 o                         
  -1  -6   2      18038.13      17754.98       357.61 o                         
   0  -6   2      10558.13      10443.79       214.86 o                         
   1  -6   2      41888.22      42468.71       882.87 o                         
   2  -6   2         48.62         28.25         7.12 o                         
   3  -6   2      20204.45      20739.09       415.82 o                         
   4  -6   2       9965.03       9504.95       197.49 o                         
   5  -6   2        361.21        458.75        29.94 o                         
   6  -6   2        851.79        856.92        35.04 o                         
   7  -6   2       6345.26       6355.11       155.63 o                         
   8  -6   2       6332.34       5937.51       150.35 o                         
   9  -6   2       4171.07       4069.93       134.17 o                         
  10  -6   2        808.26        742.72        58.56 o                         
  11  -6   2        829.03        829.46        79.78 o                         
  12  -6   2        320.03        361.03        60.81 o                         
  13  -6   2         49.01         56.39        38.54 o                         
  14  -6   2        113.32         42.95        61.47 o                         
 -14  -5   2        905.18        960.04       153.05 o                         
 -13  -5   2        117.54        160.49        67.83 o                         
 -12  -5   2        261.54        266.72        50.48 o                         
 -11  -5   2       2686.77       2916.90       141.20 o                         
 -10  -5   2       2902.02       2855.65       134.62 o                         
  -9  -5   2       4896.83       5052.79       168.78 o                         
  -8  -5   2        767.99        667.47        48.15 o                         
  -7  -5   2        475.52        422.69        34.50 o                         
  -6  -5   2       3245.92       2883.63        90.18 o                         
  -5  -5   2       6005.24       6331.47       151.79 o                         
  -4  -5   2       8221.95       9227.29       227.66 o                         
  -3  -5   2       1027.57        949.04        30.93 o                         
  -2  -5   2       7514.84       7325.46       154.98 o                         
  -1  -5   2       3610.15       3344.42        69.40 o                         
   0  -5   2       2845.68       3395.01       115.86 o                         
   1  -5   2       4670.78       4358.27        88.32 o                         
   2  -5   2      10136.12      10481.18       228.26 o                         
   3  -5   2       3944.75       3902.93        86.12 o                         
   4  -5   2       8939.12       9019.43       187.98 o                         
   5  -5   2       6159.21       6119.81       134.95 o                         
   6  -5   2       2069.35       2218.25        60.84 o                         
   7  -5   2       7841.04       7549.98       275.13 o                         
   8  -5   2        545.83        588.81        37.60 o                         
   9  -5   2       1276.32       1339.94        61.13 o                         
  10  -5   2        331.42        365.10        41.75 o                         
  11  -5   2       1731.80       1526.30       101.23 o                         
  12  -5   2        285.39        280.58        63.75 o                         
  13  -5   2       1256.44       1316.86       110.99 o                         
  14  -5   2         33.62         61.56        43.27 o                         
 -14  -4   2       1312.57       1203.16       121.84 o                         
 -13  -4   2        510.70        546.83        70.81 o                         
 -12  -4   2        658.80        689.53        72.97 o                         
 -11  -4   2        244.20        221.35        45.91 o                         
 -10  -4   2        746.70        722.22        58.88 o                         
  -9  -4   2       1170.84       1190.14        63.61 o                         
  -8  -4   2       1049.87       1154.49        57.65 o                         
  -7  -4   2       1618.66       1558.51        76.01 o                         
  -6  -4   2       1709.10       1851.45        55.16 o                         
  -5  -4   2       8120.36       8513.44       196.72 o                         
  -4  -4   2       1062.29       1197.85        37.79 o                         
  -3  -4   2       5854.11       5290.27       125.03 o                         
  -2  -4   2       2198.77       2531.07        59.92 o                         
  -1  -4   2      13431.28      14315.16       287.60 o                         
   0  -4   2       6287.13       6330.66       131.38 o                         
   1  -4   2       8875.74       9253.01       315.25 o                         
   2  -4   2       5281.22       5212.43       128.89 o                         
   3  -4   2      12021.09      11878.16       239.62 o                         
   4  -4   2       3348.43       3569.38        81.56 o                         
   5  -4   2       5827.35       6024.44       142.23 o                         
   6  -4   2       3535.32       4011.06        96.40 o                         
   7  -4   2        587.46        584.55        33.09 o                         
   8  -4   2      11141.55      10848.72       255.25 o                         
   9  -4   2        578.04        523.96        50.94 o                         
  10  -4   2        656.72        598.12        52.09 o                         
  11  -4   2        372.19        303.88        50.24 o                         
  12  -4   2         34.44         68.21        47.10 o                         
  13  -4   2        142.52         80.04        43.18 o                         
  14  -4   2         10.13         33.46        42.14 o                         
 -14  -3   2        312.18        378.19        69.15 o                         
 -13  -3   2        348.27        401.13        63.47 o                         
 -12  -3   2        231.33        212.89        47.35 o                         
 -11  -3   2       1085.98       1134.99        76.31 o                         
 -10  -3   2        538.47        529.54        50.73 o                         
  -9  -3   2       4940.80       5152.64       172.59 o                         
  -8  -3   2       5726.55       5682.39       147.70 o                         
  -7  -3   2       2870.90       2879.04        78.23 o                         
  -6  -3   2       2706.14       3239.20        87.69 o                         
  -5  -3   2       3472.76       3613.22        81.62 o                         
  -4  -3   2      23285.29      23345.17       465.93 o                         
  -3  -3   2        865.65        821.14        31.56 o                         
  -2  -3   2        618.40        846.39        29.27 o                         
  -1  -3   2      36829.40      38354.40       799.45 o                         
   0  -3   2      29046.45      29789.80       621.53 o                         
   1  -3   2      42108.97      38788.46      1474.84 o                         
   2  -3   2      14587.40      13726.69       313.55 o                         
   3  -3   2       1806.91       1610.97        37.86 o                         
   4  -3   2       1211.19       1067.55        33.51 o                         
   5  -3   2       2607.10       2941.29        64.70 o                         
   6  -3   2       2041.77       2536.02        64.07 o                         
   7  -3   2       5175.88       5149.82       122.42 o                         
   8  -3   2          7.68         14.69        22.43 o                         
   9  -3   2        543.16        530.63        39.81 o                         
  10  -3   2        846.91        927.86        71.96 o                         
  11  -3   2       5159.94       5301.68       194.98 o                         
  12  -3   2       1066.18       1100.32       147.19 o                         
  13  -3   2         59.28         51.08        58.81 o                         
  14  -3   2        219.28        253.51        56.10 o                         
 -14  -2   2        205.87        172.67        56.13 o                         
 -13  -2   2       1932.20       2386.68       133.98 o                         
 -12  -2   2        140.25        144.09        36.95 o                         
 -11  -2   2        824.54        869.52        70.44 o                         
 -10  -2   2        229.22        238.27        36.20 o                         
  -9  -2   2        664.02        749.71        52.45 o                         
  -8  -2   2       1885.81       2000.18        64.12 o                         
  -7  -2   2       5263.72       4919.42       119.20 o                         
  -6  -2   2       6197.36       5670.02       174.55 o                         
  -5  -2   2       5360.05       5494.98       124.33 o                         
  -4  -2   2       8623.24       8448.55       179.00 o                         
  -3  -2   2        136.26        188.87        29.08 o                         
  -2  -2   2      81593.01      85654.07      1920.90 o                         
  -1  -2   2      12772.65      12467.16       262.58 o                         
   0  -2   2       6847.39       7446.57       175.40 o                         
   1  -2   2        999.24       1154.25        45.67 o                         
   2  -2   2      69203.18      67877.89      1517.01 o                         
   3  -2   2       6408.04       5800.25       114.72 o                         
   4  -2   2       6877.03       7263.19       144.37 o                         
   5  -2   2        567.04        636.64        36.80 o                         
   6  -2   2       1115.17       1281.21        37.38 o                         
   7  -2   2       2661.32       2650.68        68.71 o                         
   8  -2   2       3359.86       3338.89        90.57 o                         
   9  -2   2       3628.09       3480.08       113.01 o                         
  10  -2   2       4695.27       4454.53       140.87 o                         
  11  -2   2       1289.13       1419.63        89.29 o                         
  12  -2   2        746.52        757.35        71.72 o                         
  13  -2   2        536.93        616.00        68.57 o                         
  14  -2   2        395.32        432.04       108.16 o                         
 -14  -1   2        156.36        193.33        54.87 o                         
 -13  -1   2         56.73         79.53        35.78 o                         
 -12  -1   2        582.27        627.74        65.02 o                         
 -11  -1   2        561.85        571.74        57.84 o                         
 -10  -1   2       2048.81       2053.34        96.07 o                         
  -9  -1   2        298.82        296.02        33.99 o                         
  -8  -1   2       2662.47       2623.27        91.98 o                         
  -7  -1   2       3228.57       3438.12        82.19 o                         
  -6  -1   2       1168.26       1189.48        66.30 o                         
  -5  -1   2        192.02        281.96        20.74 o                         
  -4  -1   2        737.48        768.40        28.66 o                         
  -3  -1   2      38023.14      39212.34      1039.45 o                         
  -2  -1   2        382.65        358.87        14.31 o                         
  -1  -1   2      16056.47      14752.65       390.24 o                         
   0  -1   2        728.75        749.98        25.29 o                         
   1  -1   2       2349.70       2147.31        52.13 o                         
   2  -1   2       5139.89       4878.77        79.83 o                         
   3  -1   2       8583.81       9097.39       157.56 o                         
   4  -1   2       4685.50       4361.06        86.24 o                         
   5  -1   2        522.47        490.94        22.80 o                         
   6  -1   2        671.95        689.13        39.03 o                         
   7  -1   2       2672.41       2720.57        73.57 o                         
   8  -1   2       1308.70       1272.47        44.27 o                         
   9  -1   2        904.67        895.72        53.91 o                         
  10  -1   2        490.21        538.45        46.88 o                         
  11  -1   2       1783.01       2074.34       101.19 o                         
  12  -1   2        820.10        998.99        83.76 o                         
  13  -1   2        784.60        855.40        81.92 o                         
  14  -1   2        848.80        976.29        90.62 o                         
 -14   0   2         14.70         10.12        43.43 o                         
 -13   0   2        914.37        872.82        77.43 o                         
 -12   0   2         74.02         67.14        43.97 o                         
 -11   0   2       1418.26       1503.97        93.87 o                         
 -10   0   2       1060.74       1056.90        71.60 o                         
  -9   0   2         20.18         36.21        15.28 o                         
  -8   0   2         22.35         29.92        14.24 o                         
  -7   0   2         44.48         59.12        13.38 o                         
  -6   0   2       2081.53       2664.96        69.37 o                         
  -5   0   2       3298.18       2901.82        75.69 o                         
  -4   0   2       5278.51       5752.16       166.49 o                         
  -3   0   2       6188.80       5863.59       182.32 o                         
  -2   0   2       4631.61       4569.59       105.85 o                         
  -1   0   2        335.14        254.94        20.36 o                         
   0   0   2      39031.38      41370.10      1133.30 o                         
   1   0   2       1359.59        971.14        23.99 o                         
   2   0   2       9275.28       9011.25       148.20 o                         
   3   0   2        232.71        287.79        12.11 o                         
   4   0   2      24243.22      22799.32       404.97 o                         
   5   0   2         23.67         46.15         8.76 o                         
   6   0   2        398.41        576.14        25.99 o                         
   7   0   2       7074.76       7461.58       167.58 o                         
   8   0   2        907.88        991.66        56.88 o                         
   9   0   2       1193.78       1212.26        53.44 o                         
  10   0   2       5589.69       5595.29       286.80 o                         
  11   0   2        172.40        124.68        33.62 o                         
  12   0   2         72.77         34.17        29.43 o                         
  13   0   2        446.26        494.80        63.65 o                         
  14   0   2        518.04        520.48        67.11 o                         
 -14   1   2        150.08        160.21        53.15 o                         
 -13   1   2         59.31         16.26        34.62 o                         
 -12   1   2        714.42        694.71        83.00 o                         
 -11   1   2        635.06        711.07        62.31 o                         
 -10   1   2       1875.98       1844.81       123.36 o                         
  -9   1   2        265.83        299.82        31.95 o                         
  -8   1   2       2794.71       2707.50        83.52 o                         
  -7   1   2       3250.42       3673.50        99.90 o                         
  -6   1   2       1289.12       1305.76        67.44 o                         
  -5   1   2         39.17         82.62        14.70 o                         
  -4   1   2        631.78        699.60        30.51 o                         
  -3   1   2      37542.16      38282.76       980.10 o                         
  -2   1   2        429.23        439.60        17.91 o                         
  -1   1   2      15966.82      15227.89       324.45 o                         
   0   1   2        750.49        719.81        37.70 o                         
   1   1   2       2246.52       2127.57        43.39 o                         
   2   1   2       5222.35       4954.99        89.44 o                         
   3   1   2       8614.95       9229.16       149.44 o                         
   4   1   2       4795.14       4618.58        84.68 o                         
   5   1   2        812.05        812.67        25.43 o                         
   6   1   2        638.62        674.85        29.63 o                         
   7   1   2       2590.88       2706.94        91.55 o                         
   8   1   2       1290.44       1247.50        45.85 o                         
   9   1   2        992.57       1065.36        49.48 o                         
  10   1   2        667.51        721.71        82.71 o                         
  11   1   2       1686.30       1795.54        95.10 o                         
  12   1   2        756.10        748.90        89.14 o                         
  13   1   2        897.77        881.97        91.45 o                         
  14   1   2        688.28        683.91        78.67 o                         
 -14   2   2        251.73        178.54        63.42 o                         
 -13   2   2       1816.73       1933.29       112.22 o                         
 -12   2   2        189.73        174.56        40.69 o                         
 -11   2   2        932.47        858.72        70.55 o                         
 -10   2   2        165.11        125.94        32.72 o                         
  -9   2   2        590.00        562.32        44.36 o                         
  -8   2   2       1914.69       2041.95       114.61 o                         
  -7   2   2       4978.86       4814.97       132.52 o                         
  -6   2   2       6724.88       6177.14       154.83 o                         
  -5   2   2       5326.91       5519.52       208.19 o                         
  -4   2   2       8385.21       8097.17       205.28 o                         
  -3   2   2         89.43         98.14        14.55 o                         
  -2   2   2      80669.92      83341.45      1619.31 o                         
  -1   2   2      12831.46      12245.10       230.36 o                         
   0   2   2       6559.92       7213.78       188.99 o                         
   1   2   2        684.98        796.40        26.80 o                         
   2   2   2      69309.84      67846.21      1178.68 o                         
   3   2   2       6688.27       6304.60       114.23 o                         
   4   2   2       7033.54       7167.89       125.61 o                         
   5   2   2        866.66        973.22        43.24 o                         
   6   2   2       1261.98       1376.23        42.94 o                         
   7   2   2       2562.70       2503.90        73.13 o                         
   8   2   2       3402.26       3521.04        96.89 o                         
   9   2   2       3792.38       3577.28       100.91 o                         
  10   2   2       4541.90       4624.86       156.87 o                         
  11   2   2       1282.57       1290.54       100.30 o                         
  12   2   2        706.18        784.07        90.67 o                         
  13   2   2        429.75        456.19        67.10 o                         
  14   2   2        434.91        527.07        78.04 o                         
 -14   3   2        289.24        298.47        57.05 o                         
 -13   3   2        389.72        410.82        56.30 o                         
 -12   3   2        290.27        262.18        81.36 o                         
 -11   3   2       1011.20        947.77        72.29 o                         
 -10   3   2        542.08        517.21        53.27 o                         
  -9   3   2       4984.15       4795.50       140.80 o                         
  -8   3   2       6180.21       5707.92       141.75 o                         
  -7   3   2       2991.67       2910.84        81.19 o                         
  -6   3   2       2918.66       3349.13        87.73 o                         
  -5   3   2       3137.62       3234.32        91.03 o                         
  -4   3   2      22585.61      22938.22       497.03 o                         
  -3   3   2        989.05        918.37        32.36 o                         
  -2   3   2        544.53        709.91        24.29 o                         
  -1   3   2      35310.88      38710.02       712.57 o                         
   0   3   2      29053.75      29507.41       926.37 o                         
   1   3   2      42748.12      42620.90       959.26 o                         
   2   3   2      13880.58      13839.65       279.14 o                         
   3   3   2       1856.34       1648.54        37.28 o                         
   4   3   2       1392.01       1399.25        39.22 o                         
   5   3   2       2129.16       2229.59        79.24 o                         
   6   3   2       2492.38       2934.58        72.95 o                         
   7   3   2       5457.16       5191.07       125.73 o                         
   8   3   2         26.01         26.98        17.03 o                         
   9   3   2        459.00        466.09        34.26 o                         
  10   3   2       1006.51       1006.80        69.56 o                         
  11   3   2       5071.03       5181.16       215.48 o                         
  12   3   2        913.82        858.79        75.37 o                         
  13   3   2         74.42        134.59        44.39 o                         
  14   3   2        174.21        135.23        46.28 o                         
 -14   4   2       1253.22       1294.31       111.46 o                         
 -13   4   2        631.16        662.68       127.44 o                         
 -12   4   2        592.61        482.55        58.71 o                         
 -11   4   2        318.10        313.27        46.01 o                         
 -10   4   2        849.14       1067.95        74.67 o                         
  -9   4   2       1405.44       1426.49        72.36 o                         
  -8   4   2       1157.30       1186.19        65.43 o                         
  -7   4   2       1425.99       1515.08        71.56 o                         
  -6   4   2       1771.52       1867.48        57.69 o                         
  -5   4   2       8313.15       8641.50       237.35 o                         
  -4   4   2        905.84       1002.44        41.35 o                         
  -3   4   2       6305.79       5603.68       117.08 o                         
  -2   4   2       1922.28       2102.05        55.81 o                         
  -1   4   2      12100.27      12416.04       347.67 o                         
   0   4   2       6155.89       6669.83       164.07 o                         
   1   4   2      10460.64      10609.48       250.33 o                         
   2   4   2       5573.02       5473.12       128.06 o                         
   3   4   2      10993.48      10879.12       201.50 o                         
   4   4   2       3793.41       3855.73        90.04 o                         
   5   4   2       6522.54       6879.19       142.82 o                         
   6   4   2       3054.03       3380.32        96.06 o                         
   7   4   2        764.48        824.63        39.78 o                         
   8   4   2      10918.73      10796.22       244.62 o                         
   9   4   2        520.56        503.76        39.44 o                         
  10   4   2        558.37        573.72        52.45 o                         
  11   4   2        354.27        321.49        58.26 o                         
  12   4   2         29.00          8.80        29.51 o                         
  13   4   2        109.27        186.95        46.60 o                         
  14   4   2         21.68         86.68        49.19 o                         
 -14   5   2        887.12        903.73        88.46 o                         
 -13   5   2        111.30        102.74        39.69 o                         
 -12   5   2        222.21        122.82        49.61 o                         
 -11   5   2       2771.33       2734.93       120.11 o                         
 -10   5   2       2879.62       2819.04       116.21 o                         
  -9   5   2       5087.04       5440.38       210.35 o                         
  -8   5   2        882.77        828.37        60.95 o                         
  -7   5   2        569.36        526.04        31.79 o                         
  -6   5   2       3594.66       3352.98       107.43 o                         
  -5   5   2       5709.20       6154.16       142.53 o                         
  -4   5   2       7115.64       7849.34       178.77 o                         
  -3   5   2       1106.03       1019.79        36.83 o                         
  -2   5   2       7112.23       7054.02       163.35 o                         
  -1   5   2       3745.89       3456.05        85.30 o                         
   0   5   2       3255.60       3956.58        95.14 o                         
   1   5   2       4405.53       4094.25       108.94 o                         
   2   5   2      10197.64      10691.27       238.43 o                         
   3   5   2       4373.77       4433.47       100.92 o                         
   4   5   2       9511.52       9336.54       212.72 o                         
   5   5   2       5815.93       5693.40       130.52 o                         
   6   5   2       1855.39       1911.22        53.16 o                         
   7   5   2       7853.37       7676.95       157.10 o                         
   8   5   2        401.15        345.31        28.03 o                         
   9   5   2       1617.07       1809.74        72.08 o                         
  10   5   2        355.55        323.62        40.48 o                         
  11   5   2       1883.92       1832.34        94.69 o                         
  12   5   2        301.54        334.35        66.97 o                         
  13   5   2       1181.02       1169.31        94.67 o                         
  14   5   2         40.24        127.62        46.50 o                         
 -14   6   2       1529.89       1419.47       107.48 o                         
 -13   6   2        733.35        734.64        80.12 o                         
 -12   6   2        923.46        995.23        83.51 o                         
 -11   6   2        170.61        149.92        37.22 o                         
 -10   6   2       2005.11       1877.38       102.48 o                         
  -9   6   2        252.06        205.21        42.06 o                         
  -8   6   2        518.33        536.27        44.92 o                         
  -7   6   2       5042.93       5142.05       173.44 o                         
  -6   6   2      11057.02      10755.44       237.79 o                         
  -5   6   2      35510.63      36824.94       737.08 o                         
  -4   6   2       1704.59       1664.52        49.95 o                         
  -3   6   2       6882.64       7205.08       170.61 o                         
  -2   6   2       1311.31       1473.30        42.90 o                         
  -1   6   2      16344.47      16403.04       355.56 o                         
   0   6   2      10472.26       9869.33       264.97 o                         
   1   6   2      37825.81      37819.54       758.59 o                         
   2   6   2         38.66          7.29        10.91 o                         
   3   6   2      22227.51      23537.23       445.32 o                         
   4   6   2       9935.22       9897.60       225.58 o                         
   5   6   2        376.06        433.63        40.68 o                         
   6   6   2        790.06        752.94        31.11 o                         
   7   6   2       6232.16       6435.04       142.47 o                         
   8   6   2       6316.02       5852.20       137.55 o                         
   9   6   2       4306.83       4293.67       128.97 o                         
  10   6   2        680.57        698.08        59.36 o                         
  11   6   2        831.70        718.56        65.05 o                         
  12   6   2        328.35        330.52        50.95 o                         
  13   6   2         38.80         68.22        39.08 o                         
  14   6   2        163.97        253.72        56.50 o                         
 -14   7   2        594.19        715.44        80.21 o                         
 -13   7   2         64.66        -14.11        36.35 o                         
 -12   7   2         25.11         -5.55        32.16 o                         
 -11   7   2        733.28        720.11       106.09 o                         
 -10   7   2       2708.22       2741.18       208.21 o                         
  -9   7   2       2215.45       2156.65        93.17 o                         
  -8   7   2       1565.77       1447.99        57.73 o                         
  -7   7   2       3250.31       3306.58       122.62 o                         
  -6   7   2        683.57        615.76        44.87 o                         
  -5   7   2       3322.21       3179.61        85.14 o                         
  -4   7   2       1405.15       1366.97        62.80 o                         
  -3   7   2       6918.24       6598.59       159.16 o                         
  -2   7   2         52.34         81.46        14.94 o                         
  -1   7   2        230.75        244.94        19.71 o                         
   0   7   2       5180.89       4868.20       151.47 o                         
   1   7   2       1410.42       1547.69        45.92 o                         
   2   7   2       3688.92       4178.38        91.28 o                         
   3   7   2       7561.45       7263.89       157.60 o                         
   4   7   2       1217.78       1688.76        49.33 o                         
   5   7   2       7659.57       7334.56       176.86 o                         
   6   7   2       5397.27       5497.04       130.31 o                         
   7   7   2       2446.31       2539.26        69.52 o                         
   8   7   2        174.42        136.95        24.66 o                         
   9   7   2       2014.60       1771.16        89.21 o                         
  10   7   2        146.05         24.35        43.61 o                         
  11   7   2       1129.27       1102.48        82.10 o                         
  12   7   2        455.59        456.20        58.09 o                         
  13   7   2        884.67        883.60        84.99 o                         
  14   7   2        305.66        290.77        66.58 o                         
 -14   8   2        504.54        518.08        82.86 o                         
 -13   8   2         85.21         75.26        41.01 o                         
 -12   8   2        813.45        746.61        72.33 o                         
 -11   8   2        257.80        222.56        51.82 o                         
 -10   8   2       1643.90       1423.76        94.25 o                         
  -9   8   2       2186.29       2182.90       101.42 o                         
  -8   8   2        190.30         90.37        27.47 o                         
  -7   8   2       2133.05       2175.66        93.24 o                         
  -6   8   2       4268.54       4110.52       108.08 o                         
  -5   8   2       1161.54       1225.88        44.69 o                         
  -4   8   2       1249.29       1455.66        52.11 o                         
  -3   8   2        788.36        721.28        32.66 o                         
  -2   8   2       2463.50       2452.25        99.46 o                         
  -1   8   2       1393.07       1278.46        54.37 o                         
   0   8   2       3105.80       2865.09        76.35 o                         
   1   8   2      14089.62      13704.39       324.05 o                         
   2   8   2      12887.66      13774.14       284.32 o                         
   3   8   2       3844.94       3584.34        86.84 o                         
   4   8   2       4157.44       4396.78        98.85 o                         
   5   8   2        345.65        598.53        29.50 o                         
   6   8   2        618.65        727.42        41.09 o                         
   7   8   2        467.11        627.59        54.33 o                         
   8   8   2       3005.04       2815.52        95.70 o                         
   9   8   2        263.03        250.22        35.83 o                         
  10   8   2        784.77        691.08        61.59 o                         
  11   8   2        699.03        730.66        94.21 o                         
  12   8   2        105.80         41.05        34.11 o                         
  13   8   2        167.72        187.95        52.07 o                         
  14   8   2        130.42         50.32        47.27 o                         
 -14   9   2        531.48        605.47       126.75 o                         
 -13   9   2        412.93        323.16        81.50 o                         
 -12   9   2        428.59        406.60        57.61 o                         
 -11   9   2        393.62        438.31        57.20 o                         
 -10   9   2        238.34        215.09        42.78 o                         
  -9   9   2       1755.20       1773.16        83.50 o                         
  -8   9   2       1404.46       1429.98        71.97 o                         
  -7   9   2       1985.86       2004.96        82.15 o                         
  -6   9   2       2224.84       2154.42        74.84 o                         
  -5   9   2       6700.82       6447.20       165.84 o                         
  -4   9   2       2424.23       2167.41        69.48 o                         
  -3   9   2       1366.86       1471.65        51.78 o                         
  -2   9   2       1997.22       1631.95        60.30 o                         
  -1   9   2        884.20        847.23        45.25 o                         
   0   9   2       3023.70       3084.07        90.27 o                         
   1   9   2       3649.21       3567.63        93.15 o                         
   2   9   2       2063.00       1967.36        61.48 o                         
   3   9   2       2238.40       2354.86        63.29 o                         
   4   9   2       6990.23       7021.50       149.01 o                         
   5   9   2       1451.48       1418.64        50.22 o                         
   6   9   2       1057.09       1093.84        50.39 o                         
   7   9   2       6716.87       6551.01       188.51 o                         
   8   9   2        347.76        352.68        32.45 o                         
   9   9   2       1730.69       1711.62        92.67 o                         
  10   9   2        722.02        662.07        60.73 o                         
  11   9   2       1216.19       1109.46        85.76 o                         
  12   9   2        573.43        607.40        64.54 o                         
  13   9   2        287.54        319.40        59.84 o                         
 -13  10   2        934.19        940.82        83.90 o                         
 -12  10   2        717.70        910.68        88.63 o                         
 -11  10   2        407.18        444.32        61.69 o                         
 -10  10   2        480.76        438.78        55.27 o                         
  -9  10   2         24.42         -0.09        40.00 o                         
  -8  10   2        572.69        583.57        48.42 o                         
  -7  10   2       5422.52       5047.74       157.10 o                         
  -6  10   2       1800.78       1686.08        75.20 o                         
  -5  10   2       6134.78       5767.99       152.58 o                         
  -4  10   2       1837.04       1965.30        67.44 o                         
  -3  10   2        565.24        581.81        46.02 o                         
  -2  10   2       6907.47       7114.86       189.96 o                         
  -1  10   2       4764.46       4341.01       120.96 o                         
   0  10   2       2563.27       2484.44        77.78 o                         
   1  10   2       5160.86       4904.33       123.58 o                         
   2  10   2      10595.15      11498.68       244.90 o                         
   3  10   2       1218.67       1191.58        40.67 o                         
   4  10   2      10166.97      10444.28       213.78 o                         
   5  10   2        784.92        797.69        36.12 o                         
   6  10   2          5.23          4.20        12.59 o                         
   7  10   2       3423.19       3641.21       120.63 o                         
   8  10   2       3572.20       3498.14       143.28 o                         
   9  10   2       3456.54       3624.79       126.63 o                         
  10  10   2        146.91        197.90        38.64 o                         
  11  10   2         46.04         17.43        32.48 o                         
  12  10   2         40.04         15.71        33.31 o                         
  13  10   2        483.72        416.37        81.52 o                         
 -13  11   2        812.52        878.35        87.74 o                         
 -12  11   2         99.52        101.58        62.74 o                         
 -11  11   2        392.53        381.97        72.82 o                         
 -10  11   2       2680.77       2844.27       143.09 o                         
  -9  11   2        185.08        145.51        31.36 o                         
  -8  11   2       1436.39       1389.33        89.57 o                         
  -7  11   2       2889.58       2547.18        99.70 o                         
  -6  11   2       2763.37       2901.12        96.01 o                         
  -5  11   2       3848.73       3681.65       129.95 o                         
  -4  11   2       3165.91       3521.99       101.88 o                         
  -3  11   2       4932.40       4764.95       139.00 o                         
  -2  11   2        842.17        968.25        39.16 o                         
  -1  11   2       1713.69       2131.41        70.48 o                         
   0  11   2       9751.98      10512.70       265.35 o                         
   1  11   2       4885.31       5255.24       172.15 o                         
   2  11   2       5862.37       5716.01       133.28 o                         
   3  11   2       7720.84       7782.43       175.01 o                         
   4  11   2       7552.19       7292.78       166.69 o                         
   5  11   2       2916.45       3067.08        78.82 o                         
   6  11   2         93.20        103.41        19.03 o                         
   7  11   2       1069.38       1076.43        60.50 o                         
   8  11   2       1705.40       1730.56        89.69 o                         
   9  11   2        293.37        301.14        37.99 o                         
  10  11   2       1430.54       1385.35        95.52 o                         
  11  11   2        150.97        111.61        44.94 o                         
  12  11   2       2027.55       1905.20       136.89 o                         
  13  11   2         91.45        124.90        44.90 o                         
 -13  12   2       1400.54       1570.96       154.92 o                         
 -12  12   2        221.84        100.32        48.87 o                         
 -11  12   2        241.54        184.54        47.19 o                         
 -10  12   2       1146.30       1045.74        87.53 o                         
  -9  12   2         26.88         61.46        26.99 o                         
  -8  12   2        242.26        255.41        35.92 o                         
  -7  12   2       1639.96       1722.04        78.53 o                         
  -6  12   2       3570.72       3616.75       122.66 o                         
  -5  12   2        954.98        932.98        49.27 o                         
  -4  12   2        176.60        148.05        27.50 o                         
  -3  12   2       1180.55       1120.75        77.09 o                         
  -2  12   2       8025.22       8294.11       200.23 o                         
  -1  12   2        448.31        442.81        29.84 o                         
   0  12   2      13343.68      13550.49       491.26 o                         
   1  12   2        556.94        560.31        37.52 o                         
   2  12   2       2525.10       2845.31        82.21 o                         
   3  12   2       1081.40       1176.18        46.05 o                         
   4  12   2      12572.87      11861.88       278.92 o                         
   5  12   2        139.67        177.61        20.09 o                         
   6  12   2        711.67        738.14        65.34 o                         
   7  12   2       1724.87       1577.60        74.26 o                         
   8  12   2       1843.43       1871.38        96.41 o                         
   9  12   2        187.53        127.27        38.57 o                         
  10  12   2        350.86        355.02        65.27 o                         
  11  12   2        341.88        385.81        61.28 o                         
  12  12   2         37.20        -13.55        42.41 o                         
  13  12   2        359.45        255.64        62.03 o                         
 -13  13   2         43.19         33.31        52.32 o                         
 -12  13   2        906.03        866.05       101.25 o                         
 -11  13   2        544.18        555.94        98.49 o                         
 -10  13   2       1719.80       1806.32       111.74 o                         
  -9  13   2        267.55        283.08        57.65 o                         
  -8  13   2       2229.75       2282.68       100.49 o                         
  -7  13   2       1931.52       1986.26        88.07 o                         
  -6  13   2       6232.87       6283.43       187.42 o                         
  -5  13   2       3992.62       3898.48       137.64 o                         
  -4  13   2        782.10        830.95        47.04 o                         
  -3  13   2       8724.18       8843.25       237.81 o                         
  -2  13   2         31.50         28.60        12.49 o                         
  -1  13   2        121.18        168.22        20.83 o                         
   0  13   2       1451.23       1500.83        68.01 o                         
   1  13   2        222.87        240.57        27.92 o                         
   2  13   2        474.09        545.31        40.42 o                         
   3  13   2      13253.15      13444.31       311.90 o                         
   4  13   2       1598.62       1786.65        63.82 o                         
   5  13   2        735.81        774.58        51.96 o                         
   6  13   2        105.85         70.77        23.85 o                         
   7  13   2         35.17         -1.50        24.23 o                         
   8  13   2         64.83         76.39        28.41 o                         
   9  13   2        722.62        689.42        65.73 o                         
  10  13   2       3813.59       3717.44       161.10 o                         
  11  13   2        587.90        586.40        63.00 o                         
  12  13   2        932.38        827.19        90.52 o                         
  13  13   2         68.26         31.33        55.25 o                         
 -12  14   2       1012.87        780.77       100.79 o                         
 -11  14   2        557.06        510.31       108.72 o                         
 -10  14   2        560.32        625.80       114.28 o                         
  -9  14   2         17.82        -23.98        49.58 o                         
  -8  14   2         62.12         31.80        24.55 o                         
  -7  14   2        328.83        284.93        42.47 o                         
  -6  14   2       4101.63       3952.51       144.32 o                         
  -5  14   2       1929.60       1906.77        82.20 o                         
  -4  14   2       1319.49       1224.91        99.21 o                         
  -3  14   2       5271.85       5179.48       154.92 o                         
  -2  14   2        710.23        792.33        40.56 o                         
  -1  14   2       6420.52       6276.37       175.46 o                         
   0  14   2       1726.99       1791.80        79.62 o                         
   1  14   2       4044.81       4014.44       138.51 o                         
   2  14   2       4166.21       4117.98       114.51 o                         
   3  14   2        386.43        466.12        32.95 o                         
   4  14   2       1182.00       1252.60        52.38 o                         
   5  14   2       6632.50       6347.32       171.23 o                         
   6  14   2      15834.31      15789.13       448.92 o                         
   7  14   2         44.54         50.55        23.13 o                         
   8  14   2        357.39        407.99        49.31 o                         
   9  14   2        341.17        337.27        59.85 o                         
  10  14   2        856.56        775.56        76.02 o                         
  11  14   2          6.58        -33.09        33.09 o                         
  12  14   2        319.90        261.71        54.59 o                         
 -12  15   2        634.19        834.23       143.18 o                         
 -11  15   2        619.49        505.19        80.66 o                         
 -10  15   2        181.02        214.71        57.97 o                         
  -9  15   2       1585.01       1866.25       110.37 o                         
  -8  15   2       1172.06       1176.01       101.38 o                         
  -7  15   2        565.41        445.58        52.26 o                         
  -6  15   2       1855.62       1728.37        85.51 o                         
  -5  15   2       5197.08       4964.00       201.58 o                         
  -4  15   2       2826.59       2680.09       100.74 o                         
  -3  15   2       3097.30       2985.50       105.51 o                         
  -2  15   2       1942.44       1905.21        75.23 o                         
  -1  15   2       3823.25       3605.39       139.14 o                         
   0  15   2       2024.73       2088.98       146.35 o                         
   1  15   2       1183.18       1099.56        61.61 o                         
   2  15   2       2280.34       2190.74        73.63 o                         
   3  15   2       2293.63       2419.89        90.61 o                         
   4  15   2        524.89        488.41        55.39 o                         
   5  15   2        282.54        270.75        30.11 o                         
   6  15   2       2324.05       2380.01       120.28 o                         
   7  15   2       2119.43       2415.77       102.63 o                         
   8  15   2        920.07        837.90        74.35 o                         
   9  15   2       1717.43       1901.23       154.52 o                         
  10  15   2        754.15        706.39        94.92 o                         
  11  15   2        769.79        607.93       111.80 o                         
  12  15   2        945.22        907.83        90.37 o                         
 -12  16   2       1171.00        869.37       106.12 o                         
 -11  16   2        131.20         82.85        81.59 o                         
 -10  16   2        758.04        629.81       120.38 o                         
  -9  16   2        765.54        751.21        74.50 o                         
  -8  16   2        515.78        574.88        61.78 o                         
  -7  16   2       1808.26       1759.83        96.85 o                         
  -6  16   2       1925.71       2149.80       150.29 o                         
  -5  16   2        332.55        259.68        54.36 o                         
  -4  16   2       7244.90       7159.89       376.67 o                         
  -3  16   2       1543.28       1670.53       140.58 o                         
  -2  16   2        241.90        234.17        33.01 o                         
  -1  16   2       2146.01       2317.34        84.60 o                         
   0  16   2       2174.63       2139.35       113.78 o                         
   1  16   2        958.70       1124.11       116.34 o                         
   2  16   2       2669.04       2451.04        91.35 o                         
   3  16   2       3758.76       3772.91       152.12 o                         
   4  16   2       1415.55       1406.31        67.81 o                         
   5  16   2        601.83        621.20        47.04 o                         
   6  16   2        973.76        930.06        63.91 o                         
   7  16   2        316.53        421.80        45.99 o                         
   8  16   2       2134.43       1955.96       108.06 o                         
   9  16   2        510.46        501.23        75.84 o                         
  10  16   2        579.16        606.02        83.16 o                         
  11  16   2        142.30        186.75        53.48 o                         
  12  16   2        101.95        149.16        52.67 o                         
 -11  17   2        186.81        205.53        64.39 o                         
 -10  17   2         34.34         -0.83        40.90 o                         
  -9  17   2        758.83        586.07        65.68 o                         
  -8  17   2        713.00        806.38        74.43 o                         
  -7  17   2       2160.71       1806.60        99.31 o                         
  -6  17   2       2624.48       2763.49       127.47 o                         
  -5  17   2       2485.08       2525.05       134.35 o                         
  -4  17   2       2624.11       2677.06       194.62 o                         
  -3  17   2       2036.69       2054.80       186.98 o                         
  -2  17   2       5481.37       5445.29       180.69 o                         
  -1  17   2        191.78        215.59        38.18 o                         
   0  17   2       1073.44       1186.72        95.93 o                         
   1  17   2       1130.66       1160.13        88.69 o                         
   2  17   2         61.32         69.63        22.06 o                         
   3  17   2       1334.68       1347.06        65.96 o                         
   4  17   2       5334.21       5164.76       213.97 o                         
   5  17   2       3857.46       3697.06       119.81 o                         
   6  17   2        354.01        399.11        44.50 o                         
   7  17   2       2099.39       1925.28        96.47 o                         
   8  17   2        468.83        445.43        59.55 o                         
   9  17   2        701.21        707.51        75.60 o                         
  10  17   2        510.97        522.29        72.31 o                         
  11  17   2        305.90        242.03        60.66 o                         
 -11  18   2        207.40        125.21        86.41 o                         
 -10  18   2        290.06        165.76        57.31 o                         
  -9  18   2        384.86        266.14        55.27 o                         
  -8  18   2        778.67        735.48       121.81 o                         
  -7  18   2        587.18        594.21       128.08 o                         
  -6  18   2       1045.00       1037.80        87.89 o                         
  -5  18   2       2787.42       2638.41       142.46 o                         
  -4  18   2       1799.01       1771.26       108.53 o                         
  -3  18   2       2421.47       2528.08       219.46 o                         
  -2  18   2        364.42        347.50        38.32 o                         
  -1  18   2       1739.62       1721.74        94.03 o                         
   0  18   2       1280.42       1109.71       109.94 o                         
   1  18   2       6141.90       6077.60       234.10 o                         
   2  18   2         54.10        124.90        43.77 o                         
   3  18   2        645.73        717.85        53.63 o                         
   4  18   2       4228.49       4365.10       145.21 o                         
   5  18   2        938.24        869.12        56.08 o                         
   6  18   2       1840.60       1882.79       112.44 o                         
   7  18   2        891.91        722.49        66.11 o                         
   8  18   2        136.00         20.62        41.08 o                         
   9  18   2        358.51        341.28        67.47 o                         
  10  18   2        139.46        198.42        75.70 o                         
  11  18   2         10.64         17.50        49.86 o                         
 -11  19   2        136.64        187.94        65.16 o                         
 -10  19   2        302.91        245.00        68.47 o                         
  -9  19   2        357.42        440.00        80.57 o                         
  -8  19   2        104.24         86.12        86.51 o                         
  -7  19   2        367.42        327.76        68.97 o                         
  -6  19   2         63.06         63.63        44.66 o                         
  -5  19   2         25.74         26.93        34.96 o                         
  -4  19   2       7296.21       7064.65       511.41 o                         
  -3  19   2       2647.91       2771.38       163.67 o                         
  -2  19   2        629.47        630.65        50.33 o                         
  -1  19   2        338.40        440.97        43.77 o                         
   0  19   2        860.22        837.73       131.49 o                         
   1  19   2        100.93         77.25        43.55 o                         
   2  19   2        181.45        210.63        51.23 o                         
   3  19   2       1363.32       1382.49       186.72 o                         
   4  19   2        984.06       1082.53        72.25 o                         
   5  19   2       3097.07       3193.58       144.81 o                         
   6  19   2       3110.12       3026.73       184.70 o                         
   7  19   2         73.66        147.41       138.70 o                         
   8  19   2         19.01        110.48        45.16 o                         
   9  19   2        849.67        938.82       155.72 o                         
  10  19   2         64.23         10.67        50.11 o                         
 -10  20   2         47.29         33.36        76.87 o                         
  -9  20   2        209.84        183.24        61.96 o                         
  -8  20   2        661.69        485.06        91.60 o                         
  -7  20   2       1739.10       1680.14       117.82 o                         
  -6  20   2       1007.07       1081.29        86.85 o                         
  -5  20   2       1578.50       1575.13       183.54 o                         
  -4  20   2         56.75         26.28        30.08 o                         
  -3  20   2       1062.01       1161.30        99.89 o                         
  -2  20   2       2590.18       2403.30       131.82 o                         
  -1  20   2       1595.38       1486.86        81.77 o                         
   0  20   2       1180.92       1168.69        94.60 o                         
   1  20   2       1638.33       1446.22       125.28 o                         
   2  20   2       2795.69       2677.38       119.13 o                         
   3  20   2       1202.24       1211.97        80.01 o                         
   4  20   2         59.58         87.95        34.92 o                         
   5  20   2        269.78        279.67        43.68 o                         
   6  20   2       3313.13       3418.85       173.77 o                         
   7  20   2        294.90        109.42       102.63 o                         
   8  20   2        390.33        426.38       117.20 o                         
   9  20   2        474.19        480.87        79.40 o                         
  10  20   2        304.02        307.96       104.63 o                         
 -10  21   2       1218.13       1122.67       163.90 o                         
  -9  21   2        266.42        202.76        65.57 o                         
  -8  21   2        159.66        103.93        42.65 o                         
  -7  21   2       1537.06       1752.19       117.21 o                         
  -6  21   2       1352.62       1390.68       101.27 o                         
  -5  21   2        420.23        373.31        75.40 o                         
  -4  21   2        956.95        982.93        96.47 o                         
  -3  21   2       3398.60       3615.35       276.45 o                         
  -2  21   2       3519.36       3475.09       169.33 o                         
  -1  21   2        355.90        282.11        92.94 o                         
   0  21   2        339.12        292.00        58.75 o                         
   1  21   2        136.71        166.88        76.28 o                         
   2  21   2       2981.06       2977.00       130.27 o                         
   3  21   2        878.25       1003.59        89.87 o                         
   4  21   2       1015.33       1026.49        99.78 o                         
   5  21   2       2198.73       2318.80       169.72 o                         
   6  21   2         39.03         82.77        41.52 o                         
   7  21   2        316.02        207.75       165.33 o                         
   8  21   2        255.07        209.48        57.31 o                         
   9  21   2        751.94        707.87        94.84 o                         
  10  21   2        980.88        716.81       178.19 o                         
  -9  22   2        341.01        462.88        81.00 o                         
  -8  22   2        759.86        876.03       129.20 o                         
  -7  22   2        718.43        721.34       129.72 o                         
  -6  22   2        960.07       1059.59        98.09 o                         
  -5  22   2        866.19        866.00        92.25 o                         
  -4  22   2       1118.53       1023.07       114.22 o                         
  -3  22   2        469.13        509.36        72.58 o                         
  -2  22   2       1192.86       1431.36       109.77 o                         
  -1  22   2        640.18        624.34        75.59 o                         
   0  22   2       3788.12       3865.82       193.86 o                         
   1  22   2       1014.15       1100.94       111.03 o                         
   2  22   2        431.36        452.01        99.06 o                         
   3  22   2         59.99         34.54        30.07 o                         
   4  22   2        479.39        531.77        63.46 o                         
   5  22   2       1133.04       1221.87       104.26 o                         
   6  22   2        200.31        210.78        84.76 o                         
   7  22   2        612.81        856.19       161.35 o                         
   8  22   2        246.65         78.12        78.91 o                         
   9  22   2        577.93        548.70       114.28 o                         
  -8  23   2       1582.64       1556.68       119.64 o                         
  -7  23   2         19.48         88.59        55.43 o                         
  -6  23   2        239.86        284.88        56.44 o                         
  -5  23   2        464.60        465.37        74.62 o                         
  -4  23   2         84.46        142.45        95.08 o                         
  -3  23   2       3012.37       3069.14       168.58 o                         
  -2  23   2        205.24        207.42        51.40 o                         
  -1  23   2        284.18        266.36        77.16 o                         
   0  23   2         33.98         57.78        36.83 o                         
   1  23   2         45.56          7.34        38.09 o                         
   2  23   2        261.64        240.50        54.16 o                         
   3  23   2       1702.88       1707.60       315.94 o                         
   4  23   2        288.72        266.05        54.04 o                         
   5  23   2       3032.10       2941.89       165.01 o                         
   6  23   2        643.85        756.09       122.90 o                         
   7  23   2        546.28        512.41       105.96 o                         
   8  23   2          9.66        -44.83        46.26 o                         
  -8  24   2        516.30        321.22        76.28 o                         
  -7  24   2        172.63        235.29        52.00 o                         
  -6  24   2          0.50         31.16        38.55 o                         
  -5  24   2         57.08         45.07        39.61 o                         
  -4  24   2        589.35        691.32        88.10 o                         
  -3  24   2       1477.39       1714.44       136.29 o                         
  -2  24   2        242.39        189.15       108.14 o                         
  -1  24   2        147.12         97.78        43.98 o                         
   0  24   2        587.49        529.42        74.11 o                         
   1  24   2         66.01         93.73        45.48 o                         
   2  24   2       2582.46       2578.27       192.02 o                         
   3  24   2       1277.08       1079.42       156.89 o                         
   4  24   2       1101.42        909.92        98.37 o                         
   5  24   2       1288.97       1336.84       119.17 o                         
   6  24   2        263.05        359.43        93.04 o                         
   7  24   2        619.80        634.59       160.65 o                         
   8  24   2        273.05        157.74        90.37 o                         
  -7  25   2        181.24        345.59        99.89 o                         
  -6  25   2        365.24        267.87        83.69 o                         
  -5  25   2       1341.42       1540.37       135.31 o                         
  -4  25   2        942.82        969.82       105.27 o                         
  -3  25   2       1932.12       2214.29       185.51 o                         
  -2  25   2         18.75         53.12        39.88 o                         
  -1  25   2         82.73          1.03        83.30 o                         
   0  25   2       1033.22       1219.10       156.07 o                         
   1  25   2        149.60        192.07        83.30 o                         
   2  25   2        611.62        712.69        90.37 o                         
   3  25   2         85.62         86.30        48.87 o                         
   4  25   2        159.60        281.71        80.96 o                         
   5  25   2        167.65        151.05        49.15 o                         
   6  25   2        932.97        906.85       132.54 o                         
   7  25   2        401.10        417.33       133.59 o                         
  -6  26   2       1271.54       1418.76       118.94 o                         
  -5  26   2        139.14        100.11        52.16 o                         
  -4  26   2         34.25        -23.99        92.36 o                         
  -3  26   2        326.20        334.85        71.32 o                         
  -2  26   2         62.27          8.94        52.32 o                         
  -1  26   2        776.70        926.51       104.87 o                         
   0  26   2       1830.56       1998.70       136.95 o                         
   1  26   2       1113.51       1155.14       112.58 o                         
   2  26   2       1588.84       1579.32       136.85 o                         
   3  26   2        301.02        106.18        78.04 o                         
   4  26   2        159.04        131.22        61.38 o                         
   5  26   2       1776.19       1940.45       184.63 o                         
   6  26   2       1735.76       1973.78       274.02 o                         
  -5  27   2        140.38         21.04        53.56 o                         
  -4  27   2        927.74        673.30       110.77 o                         
  -3  27   2        179.65        145.88        59.91 o                         
  -2  27   2        882.02        944.72       114.25 o                         
  -1  27   2        134.25        168.44        56.41 o                         
   0  27   2        179.45        122.21        97.12 o                         
   1  27   2         27.41         41.53        57.88 o                         
   2  27   2         30.51        -39.15        42.47 o                         
   3  27   2        396.34        378.45        70.14 o                         
   4  27   2        942.56        882.64       103.40 o                         
  -3  28   2       1074.34       1007.44       115.68 o                         
  -2  28   2         69.52        108.92        54.58 o                         
  -1  28   2        863.68       1117.51       274.09 o                         
   0  28   2         60.88         52.38        84.47 o                         
   1  28   2       1806.93       1899.13       208.39 o                         
   2  28   2        432.27        397.93        83.00 o                         
   3  28   2        774.95        777.13        99.48 o                         
  -3 -28   3        434.20        646.19       110.90 o                         
  -2 -28   3         78.24         62.36        58.38 o                         
  -1 -28   3         22.29        -17.93        58.72 o                         
   0 -28   3        874.39        741.04       207.55 o                         
   1 -28   3        217.58        381.57        94.16 o                         
   2 -28   3        140.33        120.62        60.64 o                         
  -5 -27   3        633.25        568.00       100.93 o                         
  -4 -27   3        768.73        839.42       241.87 o                         
  -3 -27   3        349.24        437.74        90.71 o                         
  -2 -27   3        213.33        326.78        78.78 o                         
  -1 -27   3        576.68        596.60       180.21 o                         
   0 -27   3        190.90        191.14        65.14 o                         
   1 -27   3         27.01         28.03        47.94 o                         
   2 -27   3        410.51        466.07       142.78 o                         
   3 -27   3        257.65        319.82        68.07 o                         
   4 -27   3        436.74        388.21        73.66 o                         
  -6 -26   3         46.18        -20.49        79.98 o                         
  -5 -26   3        596.15        603.55       105.23 o                         
  -4 -26   3        142.11        115.22        57.06 o                         
  -3 -26   3         33.66         20.98        51.49 o                         
  -2 -26   3        545.93        660.11        99.44 o                         
  -1 -26   3        129.76        124.30        94.16 o                         
   0 -26   3        499.59        553.43       139.69 o                         
   1 -26   3       1712.94       1740.34       194.52 o                         
   2 -26   3        719.33        846.05       102.78 o                         
   3 -26   3         45.33         32.12        47.18 o                         
   4 -26   3        218.11        204.31        49.19 o                         
   5 -26   3        150.06        136.96        44.72 o                         
   6 -26   3        253.36        135.67       121.49 o                         
  -7 -25   3        284.07        232.59       117.44 o                         
  -6 -25   3       1061.81       1300.85       146.50 o                         
  -5 -25   3         68.27        106.66        62.77 o                         
  -4 -25   3       1040.43        974.04       122.11 o                         
  -3 -25   3        220.76        197.05        63.70 o                         
  -2 -25   3        462.54        560.48       230.84 o                         
  -1 -25   3        518.74        474.40        78.14 o                         
   0 -25   3        995.38       1060.01       111.42 o                         
   1 -25   3       1332.94       1421.05       123.65 o                         
   2 -25   3       1344.31       1219.32        97.91 o                         
   3 -25   3        424.99        366.29        58.22 o                         
   4 -25   3        207.85        294.97        50.79 o                         
   5 -25   3        360.08        411.03        58.51 o                         
   6 -25   3       2015.92       2061.23       153.91 o                         
   7 -25   3         60.21        -30.37        64.80 o                         
  -8 -24   3         70.07         28.74        69.86 o                         
  -7 -24   3        874.69        903.25       159.86 o                         
  -6 -24   3        166.21        177.93        90.11 o                         
  -5 -24   3        834.17        792.23       113.00 o                         
  -4 -24   3        855.26        834.14       111.57 o                         
  -3 -24   3       1215.93       1176.34       191.25 o                         
  -2 -24   3         91.67         63.18        44.62 o                         
  -1 -24   3       1456.72       1370.32       198.90 o                         
   0 -24   3        129.24         91.32        49.98 o                         
   1 -24   3       3109.68       3016.95       144.80 o                         
   2 -24   3        299.33        328.94        52.39 o                         
   3 -24   3       3028.17       2917.42       161.31 o                         
   4 -24   3        671.56        729.27       133.57 o                         
   5 -24   3        654.36        642.50        83.47 o                         
   6 -24   3       1476.21       1437.00       101.61 o                         
   7 -24   3        387.87        283.77        84.04 o                         
  -8 -23   3        137.00        325.58       103.19 o                         
  -7 -23   3        831.24        896.59       110.05 o                         
  -6 -23   3        181.45        165.25        67.48 o                         
  -5 -23   3         54.40         14.24        44.78 o                         
  -4 -23   3       1090.42       1282.11       136.90 o                         
  -3 -23   3          0.60        -12.41        33.78 o                         
  -2 -23   3       5628.77       6021.56       440.03 o                         
  -1 -23   3         73.98         99.06        40.14 o                         
   0 -23   3        477.81        484.49        79.50 o                         
   1 -23   3       1585.66       1481.96       101.14 o                         
   2 -23   3        199.32         98.38        67.81 o                         
   3 -23   3         84.80         90.33        34.18 o                         
   4 -23   3        638.63        633.49        69.56 o                         
   5 -23   3       1617.47       1393.18        96.43 o                         
   6 -23   3       1776.59       1867.18       126.26 o                         
   7 -23   3        677.85        704.60       166.04 o                         
   8 -23   3        334.88        265.88        81.89 o                         
  -9 -22   3        166.21        171.63        70.64 o                         
  -8 -22   3         49.57          4.86       131.06 o                         
  -7 -22   3        565.40        545.21        86.14 o                         
  -6 -22   3        283.20        337.56        72.08 o                         
  -5 -22   3        106.08         70.49        45.32 o                         
  -4 -22   3       1215.14       1280.13       188.31 o                         
  -3 -22   3        889.26        950.10        95.76 o                         
  -2 -22   3         40.29         19.85        56.22 o                         
  -1 -22   3        905.04        887.68        90.61 o                         
   0 -22   3        530.93        557.30        62.89 o                         
   1 -22   3       1377.86       1240.85        87.04 o                         
   2 -22   3        839.28        951.46        67.08 o                         
   3 -22   3         78.76         94.88        28.45 o                         
   4 -22   3       1237.95       1042.34        69.31 o                         
   5 -22   3       2056.73       1844.80       131.38 o                         
   6 -22   3        891.37        815.59        67.47 o                         
   7 -22   3        162.98        155.67        58.17 o                         
   8 -22   3        313.44        310.80        94.43 o                         
   9 -22   3         22.81         38.28        55.19 o                         
 -10 -21   3        364.01        517.50        92.86 o                         
  -9 -21   3        234.87        244.12        76.38 o                         
  -8 -21   3        743.79        788.68       115.69 o                         
  -7 -21   3        268.54        243.18        76.79 o                         
  -6 -21   3        383.47        369.00        75.79 o                         
  -5 -21   3        643.20        610.29        78.01 o                         
  -4 -21   3        564.75        659.07        90.89 o                         
  -3 -21   3       1641.93       1588.60       112.29 o                         
  -2 -21   3       2258.39       2207.80       126.01 o                         
  -1 -21   3        240.54        287.90        44.89 o                         
   0 -21   3         71.41         59.09        34.06 o                         
   1 -21   3        243.12        240.16        47.46 o                         
   2 -21   3        142.64        120.21        30.86 o                         
   3 -21   3        148.58        167.09        35.33 o                         
   4 -21   3       1722.38       1464.67        76.71 o                         
   5 -21   3       1458.99       1402.23        78.19 o                         
   6 -21   3        594.77        581.22        53.62 o                         
   7 -21   3         29.72         25.70        37.22 o                         
   8 -21   3        446.26        544.38       133.64 o                         
   9 -21   3        361.36        439.88       146.80 o                         
 -10 -20   3        368.62        411.78       158.15 o                         
  -9 -20   3         37.52          3.01        80.43 o                         
  -8 -20   3         13.42         40.87        48.70 o                         
  -7 -20   3        992.27        984.49       139.41 o                         
  -6 -20   3        428.58        397.61        72.34 o                         
  -5 -20   3        601.42        542.06        85.75 o                         
  -4 -20   3       1502.01       1415.93       122.17 o                         
  -3 -20   3       1778.83       1685.42        94.48 o                         
  -2 -20   3        361.69        287.48        64.40 o                         
  -1 -20   3        429.69        423.97        66.86 o                         
   0 -20   3       3592.88       3664.55       127.22 o                         
   1 -20   3        183.61        124.64        27.35 o                         
   2 -20   3       1954.21       2003.20        88.52 o                         
   3 -20   3        362.23        325.27        34.85 o                         
   4 -20   3        314.69        277.47        32.30 o                         
   5 -20   3       5406.15       5253.25       156.34 o                         
   6 -20   3          2.01         22.13        19.30 o                         
   7 -20   3        141.47        237.22        47.19 o                         
   8 -20   3        139.57        139.55        55.24 o                         
   9 -20   3        519.57        338.80       147.82 o                         
  10 -20   3         47.28         56.99       106.31 o                         
 -11 -19   3        211.07        103.90       143.77 o                         
 -10 -19   3        423.80        513.31        87.58 o                         
  -9 -19   3        101.16        180.35        93.99 o                         
  -8 -19   3       1385.80       1240.89       127.82 o                         
  -7 -19   3        139.64        149.03        54.80 o                         
  -6 -19   3        270.38        210.36        67.22 o                         
  -5 -19   3       2228.50       1915.39       124.34 o                         
  -4 -19   3        514.38        482.37        64.22 o                         
  -3 -19   3       3655.85       3521.15       186.72 o                         
  -2 -19   3        931.35       1062.18        72.11 o                         
  -1 -19   3        882.66        770.78        54.33 o                         
   0 -19   3         45.10        102.98        24.87 o                         
   1 -19   3       1858.40       1648.60        66.61 o                         
   2 -19   3        899.71        840.59        57.46 o                         
   3 -19   3        593.32        589.89        49.30 o                         
   4 -19   3        849.26        942.14        75.02 o                         
   5 -19   3       1229.13       1190.38        69.55 o                         
   6 -19   3        630.63        529.10        44.82 o                         
   7 -19   3        350.99        250.96        69.24 o                         
   8 -19   3        575.44        605.79        78.03 o                         
   9 -19   3        324.79        393.30       252.10 o                         
  10 -19   3        254.78        463.70       330.06 o                         
 -11 -18   3       1542.35       1796.72       442.44 o                         
 -10 -18   3        749.51        706.85        98.88 o                         
  -9 -18   3         14.48          8.86        41.20 o                         
  -8 -18   3       1179.09       1144.16       121.10 o                         
  -7 -18   3       1113.69       1113.82       105.06 o                         
  -6 -18   3        363.67        392.89        61.88 o                         
  -5 -18   3        167.44        115.83        33.79 o                         
  -4 -18   3       5845.93       5589.00       176.10 o                         
  -3 -18   3        416.98        429.39        59.77 o                         
  -2 -18   3       2554.25       2655.83        92.88 o                         
  -1 -18   3        796.96        788.76        54.14 o                         
   0 -18   3       4658.04       4772.96       151.21 o                         
   1 -18   3         23.74         24.66        16.51 o                         
   2 -18   3       2450.67       2418.57        76.20 o                         
   3 -18   3        798.58        928.70        46.38 o                         
   4 -18   3      11836.21      11433.28       271.28 o                         
   5 -18   3       1813.13       1753.22        79.34 o                         
   6 -18   3        119.47         98.68        26.72 o                         
   7 -18   3        664.81        760.31        65.35 o                         
   8 -18   3        137.19        159.99        36.23 o                         
   9 -18   3        359.21        212.53        89.09 o                         
  10 -18   3        967.19        967.89       425.23 o                         
  11 -18   3        737.42        923.35       388.78 o                         
 -11 -17   3        387.24        101.86        89.09 o                         
 -10 -17   3        315.49        385.65        75.11 o                         
  -9 -17   3        221.46        128.65        55.00 o                         
  -8 -17   3       2073.87       1736.37       185.84 o                         
  -7 -17   3        375.92        381.53        62.52 o                         
  -6 -17   3       1210.33       1162.40        85.34 o                         
  -5 -17   3       3663.11       3542.65       143.07 o                         
  -4 -17   3       3614.09       3443.17       121.26 o                         
  -3 -17   3       9431.06       9526.42       239.22 o                         
  -2 -17   3       1218.33       1105.29        74.40 o                         
  -1 -17   3       1897.00       1791.00        85.22 o                         
   0 -17   3       2418.83       2360.86        68.43 o                         
   1 -17   3       3662.68       3479.86        90.88 o                         
   2 -17   3       1403.57       1516.78        77.84 o                         
   3 -17   3         67.02         56.48        16.88 o                         
   4 -17   3        747.33        630.35        40.82 o                         
   5 -17   3       3349.34       3116.31        94.38 o                         
   6 -17   3       5702.52       5808.22       154.11 o                         
   7 -17   3       3155.25       3164.26       141.49 o                         
   8 -17   3        509.90        456.07        54.92 o                         
   9 -17   3         23.06         -7.89        26.40 o                         
  10 -17   3       1116.76        803.88       342.20 o                         
  11 -17   3        382.56        127.57       261.21 o                         
 -12 -16   3        487.42        645.66       102.48 o                         
 -11 -16   3       1131.63       1163.78       126.38 o                         
 -10 -16   3        184.38        202.28        62.86 o                         
  -9 -16   3       1545.88       1709.21       132.89 o                         
  -8 -16   3        671.75        576.48        79.47 o                         
  -7 -16   3        499.40        457.96        56.19 o                         
  -6 -16   3       7599.15       7335.23       244.77 o                         
  -5 -16   3       1941.95       1964.61        88.70 o                         
  -4 -16   3       2864.21       2935.10        93.59 o                         
  -3 -16   3       4208.67       4154.41       111.99 o                         
  -2 -16   3        911.58        948.74        39.31 o                         
  -1 -16   3       1656.98       1675.28        56.56 o                         
   0 -16   3       6464.34       6391.60       135.48 o                         
   1 -16   3       3394.28       3422.59        91.10 o                         
   2 -16   3       5730.18       5114.82       147.30 o                         
   3 -16   3       1946.63       2031.28        63.59 o                         
   4 -16   3       2637.24       2427.70        76.88 o                         
   5 -16   3       7178.60       7244.91       180.66 o                         
   6 -16   3        259.72        249.05        26.77 o                         
   7 -16   3        724.83        743.85        50.82 o                         
   8 -16   3        714.97        814.14        76.30 o                         
   9 -16   3       5324.28       4928.82       165.05 o                         
  10 -16   3        135.65        107.41        85.05 o                         
  11 -16   3        301.35        288.63        87.81 o                         
 -12 -15   3       1946.65       1957.81       186.12 o                         
 -11 -15   3        126.50        149.08        64.38 o                         
 -10 -15   3       1316.85       1518.29       132.69 o                         
  -9 -15   3        376.78        356.11        56.71 o                         
  -8 -15   3        335.32        287.86        61.94 o                         
  -7 -15   3       1315.66       1342.40       103.28 o                         
  -6 -15   3       2132.28       2099.04       185.17 o                         
  -5 -15   3        686.04        737.83        48.11 o                         
  -4 -15   3       9362.42       8160.57       236.84 o                         
  -3 -15   3       4141.15       4146.18       110.89 o                         
  -2 -15   3       1991.04       1939.77        55.39 o                         
  -1 -15   3        499.33        538.26        28.56 o                         
   0 -15   3        844.96        881.75        37.05 o                         
   1 -15   3       1822.74       1720.76        61.64 o                         
   2 -15   3        575.34        592.99        31.51 o                         
   3 -15   3       4375.14       4248.39       106.75 o                         
   4 -15   3         32.76         50.48        19.82 o                         
   5 -15   3       1772.04       1706.95        77.34 o                         
   6 -15   3        252.92        195.05        25.64 o                         
   7 -15   3       2757.04       2712.06       110.46 o                         
   8 -15   3       1917.69       1942.97        83.21 o                         
   9 -15   3       1821.87       1661.04        71.55 o                         
  10 -15   3        781.58        718.23        60.30 o                         
  11 -15   3        723.09        738.04        74.65 o                         
  12 -15   3       1349.51       1064.79       240.52 o                         
 -12 -14   3        915.82       1125.70       135.25 o                         
 -11 -14   3        692.36        711.94       138.70 o                         
 -10 -14   3         11.37         33.89        49.03 o                         
  -9 -14   3        558.26        667.25        73.26 o                         
  -8 -14   3        912.56        939.97        86.76 o                         
  -7 -14   3       1670.29       1682.58        94.19 o                         
  -6 -14   3       2774.30       2761.79        93.97 o                         
  -5 -14   3       4499.11       4427.99       119.12 o                         
  -4 -14   3         70.53         43.86        19.24 o                         
  -3 -14   3        685.55        795.85        39.85 o                         
  -2 -14   3        401.01        349.75        23.52 o                         
  -1 -14   3       4859.18       4968.40       107.39 o                         
   0 -14   3       2735.86       2843.22        73.79 o                         
   1 -14   3       6074.71       5750.09       128.10 o                         
   2 -14   3       2146.85       2135.35        63.19 o                         
   3 -14   3       5060.29       5190.89       131.50 o                         
   4 -14   3        317.48        316.07        23.97 o                         
   5 -14   3       1593.67       1517.73        53.35 o                         
   6 -14   3        369.63        342.72        36.07 o                         
   7 -14   3       5548.98       5586.82       161.66 o                         
   8 -14   3       1177.74       1116.49        56.62 o                         
   9 -14   3        607.75        518.08        50.41 o                         
  10 -14   3       1427.31       1483.57        84.38 o                         
  11 -14   3        135.60        169.53        43.83 o                         
  12 -14   3        220.04        237.05        48.49 o                         
 -13 -13   3        150.52        142.29        66.02 o                         
 -12 -13   3        873.76        766.67       113.39 o                         
 -11 -13   3        540.91        653.27       125.54 o                         
 -10 -13   3        119.63         59.94        38.14 o                         
  -9 -13   3        856.38        785.22        77.28 o                         
  -8 -13   3        545.08        615.03        66.80 o                         
  -7 -13   3       1730.65       1726.38        72.89 o                         
  -6 -13   3      12452.40      12425.36       317.60 o                         
  -5 -13   3        857.47        875.04        35.06 o                         
  -4 -13   3       4432.44       4108.68       109.42 o                         
  -3 -13   3       1263.12       1156.20        55.49 o                         
  -2 -13   3       3533.07       3463.41        86.23 o                         
  -1 -13   3       1026.08        931.77        39.21 o                         
   0 -13   3       1301.76       1577.84        59.63 o                         
   1 -13   3       1217.70       1146.91        53.00 o                         
   2 -13   3        909.41        854.11        35.03 o                         
   3 -13   3       3972.55       3793.33       143.96 o                         
   4 -13   3       4232.33       4032.89       101.07 o                         
   5 -13   3       2795.55       2621.00        80.28 o                         
   6 -13   3         20.28         23.24        14.19 o                         
   7 -13   3       4759.17       4784.20       158.59 o                         
   8 -13   3        310.16        307.42        31.45 o                         
   9 -13   3       1579.17       1538.20        66.85 o                         
  10 -13   3        656.56        702.42        58.68 o                         
  11 -13   3       1930.39       2137.70       117.05 o                         
  12 -13   3        718.05        562.13        86.87 o                         
 -13 -12   3         56.73         99.63        63.13 o                         
 -12 -12   3       1203.50       1467.82       152.48 o                         
 -11 -12   3        299.99        216.66        61.29 o                         
 -10 -12   3        723.39        785.38        80.45 o                         
  -9 -12   3        949.53       1091.59        99.60 o                         
  -8 -12   3        209.34        184.31        33.88 o                         
  -7 -12   3       3230.52       3438.59       104.09 o                         
  -6 -12   3       4782.89       4584.52       114.08 o                         
  -5 -12   3       3365.43       3480.77        82.52 o                         
  -4 -12   3       2978.31       2948.23        83.53 o                         
  -3 -12   3        666.97        821.27        50.20 o                         
  -2 -12   3       2179.64       2118.01        68.04 o                         
  -1 -12   3       1585.02       1720.71        49.98 o                         
   0 -12   3        893.06        866.13        32.10 o                         
   1 -12   3      17181.87      16765.75       347.63 o                         
   2 -12   3       1549.45       1453.10        45.63 o                         
   3 -12   3       9819.05       9564.24       207.69 o                         
   4 -12   3         94.78        115.93        15.80 o                         
   5 -12   3       2781.79       2625.40        79.12 o                         
   6 -12   3        901.22        936.54        40.65 o                         
   7 -12   3         11.24         17.09        14.70 o                         
   8 -12   3       3406.24       3370.56       144.07 o                         
   9 -12   3        228.82        154.82        25.09 o                         
  10 -12   3        529.41        555.23        53.15 o                         
  11 -12   3         67.99         56.72        46.30 o                         
  12 -12   3        293.44        148.42        45.54 o                         
  13 -12   3        166.67        241.52       102.75 o                         
 -13 -11   3         53.58        126.06        57.87 o                         
 -12 -11   3        139.44        127.16        56.70 o                         
 -11 -11   3        452.08        590.14       247.04 o                         
 -10 -11   3        622.01        684.56        74.14 o                         
  -9 -11   3       3283.91       3181.22       126.03 o                         
  -8 -11   3       1698.50       1853.07        90.56 o                         
  -7 -11   3        961.63        943.75        49.58 o                         
  -6 -11   3        996.25       1017.98        39.98 o                         
  -5 -11   3        276.96        220.80        19.40 o                         
  -4 -11   3      12569.27      12777.81       244.32 o                         
  -3 -11   3        707.61        706.73        39.30 o                         
  -2 -11   3       3861.67       3734.32        87.63 o                         
  -1 -11   3       1776.01       1866.13        60.78 o                         
   0 -11   3      10633.22      11187.88       237.75 o                         
   1 -11   3       6761.93       7404.44       163.30 o                         
   2 -11   3      14141.07      14520.06       301.16 o                         
   3 -11   3       2141.88       2089.96        57.70 o                         
   4 -11   3       3711.14       3945.87       103.63 o                         
   5 -11   3        158.39        129.81        17.92 o                         
   6 -11   3       4575.36       4712.55       116.07 o                         
   7 -11   3        326.32        338.93        27.79 o                         
   8 -11   3        955.34        949.26        49.56 o                         
   9 -11   3        554.90        533.95        41.36 o                         
  10 -11   3        652.88        698.17        70.26 o                         
  11 -11   3       1150.82       1211.59       108.56 o                         
  12 -11   3         96.97        104.11        42.11 o                         
  13 -11   3        843.20       1007.97        96.21 o                         
 -13 -10   3       1144.98       1191.47       167.05 o                         
 -12 -10   3        412.38        500.15        90.51 o                         
 -11 -10   3        898.25       1045.35       111.01 o                         
 -10 -10   3        261.19        362.28        48.50 o                         
  -9 -10   3        555.88        595.26        55.01 o                         
  -8 -10   3        855.60        871.20        70.70 o                         
  -7 -10   3       2711.17       2823.21        88.42 o                         
  -6 -10   3       1244.33       1269.99        47.85 o                         
  -5 -10   3       2017.82       2080.17        57.12 o                         
  -4 -10   3        761.99        751.36        30.59 o                         
  -3 -10   3       4441.68       4689.64       142.71 o                         
  -2 -10   3        978.24       1153.16        40.41 o                         
  -1 -10   3       6642.19       6618.86       138.58 o                         
   0 -10   3       2478.74       2646.51        67.93 o                         
   1 -10   3      14758.76      16561.13       338.74 o                         
   2 -10   3       3804.76       4070.43        95.31 o                         
   3 -10   3      21085.98      20381.43       846.81 o                         
   4 -10   3       1706.64       1765.41        55.15 o                         
   5 -10   3        530.18        538.94        27.41 o                         
   6 -10   3       3105.59       3252.59        86.06 o                         
   7 -10   3       1099.72       1106.13        45.48 o                         
   8 -10   3       1555.24       1635.35        65.66 o                         
   9 -10   3        363.25        396.13        38.95 o                         
  10 -10   3        482.13        484.43        50.54 o                         
  11 -10   3        347.09        340.17        52.71 o                         
  12 -10   3        209.55        197.49        48.18 o                         
  13 -10   3         39.58         28.66        35.38 o                         
 -14  -9   3        266.33        313.46        86.54 o                         
 -13  -9   3         54.81         25.78        46.68 o                         
 -12  -9   3        317.68        435.04        88.74 o                         
 -11  -9   3       1012.54       1000.72        87.74 o                         
 -10  -9   3       3731.09       3642.32       143.14 o                         
  -9  -9   3        667.85        610.90        69.59 o                         
  -8  -9   3        510.43        545.61        48.15 o                         
  -7  -9   3       3028.69       2895.21        89.33 o                         
  -6  -9   3       2009.50       1952.31        64.53 o                         
  -5  -9   3       3908.46       3674.32        90.51 o                         
  -4  -9   3       2897.88       3171.64        74.71 o                         
  -3  -9   3       1298.05       1162.30        37.29 o                         
  -2  -9   3       1387.71       1426.64        48.44 o                         
  -1  -9   3      13295.11      12957.25       270.51 o                         
   0  -9   3      16864.40      18307.93       371.93 o                         
   1  -9   3        370.28        366.04        31.24 o                         
   2  -9   3        381.41        393.31        23.82 o                         
   3  -9   3       4957.51       4931.89       119.83 o                         
   4  -9   3       7549.76       7483.91       203.66 o                         
   5  -9   3       2511.69       2302.27        59.90 o                         
   6  -9   3        942.34        944.46        38.29 o                         
   7  -9   3        180.05        113.54        17.58 o                         
   8  -9   3       1680.21       1646.47        66.37 o                         
   9  -9   3       1291.91       1376.03        77.62 o                         
  10  -9   3         21.27         18.71        23.49 o                         
  11  -9   3       1023.04       1040.69        78.80 o                         
  12  -9   3        780.33        914.88       110.22 o                         
  13  -9   3        924.04       1052.01        99.28 o                         
 -14  -8   3        195.83         47.69        99.22 o                         
 -13  -8   3       1446.70       1514.42       160.84 o                         
 -12  -8   3        602.31        605.92        73.52 o                         
 -11  -8   3         33.56         38.06        33.32 o                         
 -10  -8   3        406.95        451.82        52.49 o                         
  -9  -8   3       1547.79       1405.60        80.13 o                         
  -8  -8   3       1519.33       1425.03        65.80 o                         
  -7  -8   3       1671.15       1740.49        69.59 o                         
  -6  -8   3       6275.18       6389.55       159.16 o                         
  -5  -8   3       5591.90       5522.94       120.11 o                         
  -4  -8   3       6992.82       6930.71       174.50 o                         
  -3  -8   3       2217.30       2158.15        71.20 o                         
  -2  -8   3         39.78         66.25        11.03 o                         
  -1  -8   3       6419.57       6678.57       157.00 o                         
   0  -8   3        400.89        361.95        18.92 o                         
   1  -8   3       5165.21       5274.28       121.48 o                         
   2  -8   3      42157.73      41143.27      1155.70 o                         
   3  -8   3        757.16        843.45        77.98 o                         
   4  -8   3       2033.40       1803.95        70.27 o                         
   5  -8   3       1176.44       1201.43        37.83 o                         
   6  -8   3       1636.62       1610.85        52.16 o                         
   7  -8   3       6276.74       6064.64       149.02 o                         
   8  -8   3       1311.79       1331.27        55.14 o                         
   9  -8   3       2709.43       2644.56        93.60 o                         
  10  -8   3        745.21        691.22        56.67 o                         
  11  -8   3        835.22        743.79        68.39 o                         
  12  -8   3        736.77        847.04        82.26 o                         
  13  -8   3        185.58         93.07        57.77 o                         
 -14  -7   3        402.34        511.68       100.87 o                         
 -13  -7   3         91.57        -51.74        57.71 o                         
 -12  -7   3         75.85         50.27        62.25 o                         
 -11  -7   3       2041.88       1980.94       120.12 o                         
 -10  -7   3       2767.58       2793.39       119.74 o                         
  -9  -7   3        314.14        345.73        51.69 o                         
  -8  -7   3       4166.45       4139.01       143.30 o                         
  -7  -7   3        416.14        409.88        30.73 o                         
  -6  -7   3       1964.05       1967.33        64.64 o                         
  -5  -7   3        448.64        556.38        29.07 o                         
  -4  -7   3       2192.82       2299.59        61.98 o                         
  -3  -7   3       1950.84       1720.21        47.78 o                         
  -2  -7   3        284.38        331.45        20.80 o                         
  -1  -7   3      26668.70      27118.11       626.90 o                         
   0  -7   3       1390.06       1663.16        53.09 o                         
   1  -7   3        354.24        366.66        19.63 o                         
   2  -7   3      10403.48       9956.24       360.52 o                         
   3  -7   3       2423.64       2328.00        76.15 o                         
   4  -7   3       4360.11       4466.61        96.27 o                         
   5  -7   3       1526.48       1453.96        42.97 o                         
   6  -7   3        666.47        724.44        32.99 o                         
   7  -7   3        823.36        745.28        36.20 o                         
   8  -7   3       1512.93       1550.40        60.07 o                         
   9  -7   3        260.01        216.97        28.25 o                         
  10  -7   3       1086.33       1115.07       111.30 o                         
  11  -7   3        120.84         91.69        31.95 o                         
  12  -7   3       2054.02       2017.25       124.22 o                         
  13  -7   3         36.88         -8.50        37.07 o                         
  14  -7   3        307.59        383.97        62.20 o                         
 -14  -6   3         80.92         -8.97        56.54 o                         
 -13  -6   3       1571.23       1682.60       129.31 o                         
 -12  -6   3         90.46        165.91        41.54 o                         
 -11  -6   3       2472.51       2118.90       244.33 o                         
 -10  -6   3       1472.47       1361.42        93.44 o                         
  -9  -6   3       2250.02       2143.33       119.79 o                         
  -8  -6   3       4089.15       3886.67       164.89 o                         
  -7  -6   3       2109.93       2263.51        72.21 o                         
  -6  -6   3       3682.78       3879.24       113.94 o                         
  -5  -6   3       2345.23       2566.51        74.97 o                         
  -4  -6   3       7338.80       8652.20       199.51 o                         
  -3  -6   3        847.01        804.06        30.52 o                         
  -2  -6   3      18391.85      17327.43       544.49 o                         
  -1  -6   3       1488.38       1552.12        55.37 o                         
   0  -6   3       3054.61       3023.07        74.73 o                         
   1  -6   3       7544.44       7643.06       272.92 o                         
   2  -6   3       1244.39       1067.21        60.59 o                         
   3  -6   3       1059.05        967.16        47.04 o                         
   4  -6   3      10378.37      10003.13       239.32 o                         
   5  -6   3       5746.47       5995.43       131.34 o                         
   6  -6   3        649.23        696.09        31.99 o                         
   7  -6   3       6248.62       6253.36       152.18 o                         
   8  -6   3        258.19        332.23        29.98 o                         
   9  -6   3         56.61         29.12        17.80 o                         
  10  -6   3       1604.98       1496.73        79.38 o                         
  11  -6   3        319.02        329.20        52.19 o                         
  12  -6   3         99.23        104.97        41.49 o                         
  13  -6   3        116.14         69.78        43.65 o                         
  14  -6   3        112.21        116.85        46.71 o                         
 -14  -5   3        140.77        172.11        97.19 o                         
 -13  -5   3         15.32         42.63       119.47 o                         
 -12  -5   3       1047.61        890.99        85.30 o                         
 -11  -5   3       2105.68       2405.45       137.68 o                         
 -10  -5   3       2874.23       3040.79       124.24 o                         
  -9  -5   3         14.39         23.94        20.50 o                         
  -8  -5   3       1290.89       1370.20        63.98 o                         
  -7  -5   3        937.67       1021.55        45.90 o                         
  -6  -5   3       3964.67       3936.26       105.66 o                         
  -5  -5   3      12047.23      14214.25       343.27 o                         
  -4  -5   3       1783.49       1855.32        55.66 o                         
  -3  -5   3       2387.39       2788.97        79.29 o                         
  -2  -5   3       1679.51       1620.20        51.52 o                         
  -1  -5   3      12253.70      12083.29       264.19 o                         
   0  -5   3       2252.12       2081.68        52.94 o                         
   1  -5   3       4767.07       5448.52       200.04 o                         
   2  -5   3       3883.05       3814.77       124.85 o                         
   3  -5   3        901.02       1099.90        38.35 o                         
   4  -5   3       2998.86       3007.07        69.83 o                         
   5  -5   3       3138.86       3284.38        88.20 o                         
   6  -5   3       3856.48       4021.49        96.54 o                         
   7  -5   3       1245.62       1196.82        45.02 o                         
   8  -5   3        149.57        149.21        28.83 o                         
   9  -5   3       1151.24       1166.37        63.37 o                         
  10  -5   3       3079.07       2877.49       116.09 o                         
  11  -5   3        341.62        369.06        54.29 o                         
  12  -5   3       1671.73       1839.53       115.42 o                         
  13  -5   3        121.06        135.24        71.49 o                         
  14  -5   3        610.87        647.93       114.06 o                         
 -14  -4   3        663.78        589.48       137.40 o                         
 -13  -4   3       2665.17       2630.30       145.33 o                         
 -12  -4   3        389.46        390.42        57.27 o                         
 -11  -4   3        266.63        179.99        44.08 o                         
 -10  -4   3       1623.86       1652.28       107.64 o                         
  -9  -4   3       7190.60       7078.00       199.86 o                         
  -8  -4   3        491.85        480.31        32.23 o                         
  -7  -4   3        902.07        914.74        44.86 o                         
  -6  -4   3       3076.48       2979.10        87.89 o                         
  -5  -4   3       5172.56       5520.86       147.91 o                         
  -4  -4   3        319.33        293.81        22.77 o                         
  -3  -4   3       6257.39       5904.81       172.13 o                         
  -2  -4   3        922.76       1062.60        37.06 o                         
  -1  -4   3       5151.85       5220.85       128.95 o                         
   0  -4   3       1384.01       1613.44        59.71 o                         
   1  -4   3       3658.60       3512.01       133.82 o                         
   2  -4   3       6065.29       6759.50       185.35 o                         
   3  -4   3        458.63        465.13        24.97 o                         
   4  -4   3       8960.22       8535.51       166.02 o                         
   5  -4   3        687.75        617.60        29.27 o                         
   6  -4   3        840.68        955.98        34.69 o                         
   7  -4   3       4377.89       4558.93       117.03 o                         
   8  -4   3       5744.10       5309.61       146.31 o                         
   9  -4   3       1404.41       1274.85        58.55 o                         
  10  -4   3       4468.97       4551.52       163.59 o                         
  11  -4   3        820.93        927.44        81.75 o                         
  12  -4   3       1082.79       1000.18        90.23 o                         
  13  -4   3        107.71        117.85        53.34 o                         
  14  -4   3        179.47        134.66        76.60 o                         
 -14  -3   3        329.43        255.55        58.49 o                         
 -13  -3   3        180.70         89.54        56.54 o                         
 -12  -3   3        154.67         76.84        45.56 o                         
 -11  -3   3       2123.96       2005.76       152.14 o                         
 -10  -3   3       1329.37       1450.26        76.96 o                         
  -9  -3   3       1577.06       1707.49        89.00 o                         
  -8  -3   3        424.76        498.39        32.23 o                         
  -7  -3   3        795.00        789.85        39.99 o                         
  -6  -3   3       3348.73       3626.06        96.69 o                         
  -5  -3   3      15448.43      15182.19       293.49 o                         
  -4  -3   3      26561.93      27955.44       556.23 o                         
  -3  -3   3       6421.35       6787.98       158.99 o                         
  -2  -3   3       3697.97       3446.57       158.70 o                         
  -1  -3   3       6375.40       6658.37       156.21 o                         
   0  -3   3       6355.54       5877.01       155.57 o                         
   1  -3   3      29213.33      28355.25      1066.21 o                         
   2  -3   3      24283.87      24252.98       608.73 o                         
   3  -3   3      14121.36      13292.38       336.41 o                         
   4  -3   3       1506.07       1454.67        38.69 o                         
   5  -3   3       5779.31       6001.07       130.48 o                         
   6  -3   3       2517.35       2726.76        66.08 o                         
   7  -3   3       3158.92       3333.92        80.60 o                         
   8  -3   3       1802.95       1914.15        65.89 o                         
   9  -3   3        199.44        221.24        25.98 o                         
  10  -3   3        138.89        166.43        28.89 o                         
  11  -3   3       3045.27       3232.15       292.80 o                         
  12  -3   3       1214.40       1243.99       146.74 o                         
  13  -3   3        941.61        964.86       108.00 o                         
  14  -3   3        417.43        363.55        65.33 o                         
 -14  -2   3       1048.10       1209.98       204.06 o                         
 -13  -2   3        146.63        132.75        54.10 o                         
 -12  -2   3        221.96        255.59        43.86 o                         
 -11  -2   3        433.23        538.11        62.62 o                         
 -10  -2   3        440.40        471.18        48.55 o                         
  -9  -2   3       1431.84       1504.97        67.75 o                         
  -8  -2   3       2357.17       2387.09        72.29 o                         
  -7  -2   3      18951.92      18981.79       421.64 o                         
  -6  -2   3       3299.44       3066.82        77.54 o                         
  -5  -2   3        686.13        586.60        31.95 o                         
  -4  -2   3       4353.81       4498.93       105.01 o                         
  -3  -2   3      15542.26      17007.31       344.85 o                         
  -2  -2   3      13047.47      13630.43       293.09 o                         
  -1  -2   3      32070.50      35481.31       652.73 o                         
   0  -2   3       8285.77       7721.15       204.32 o                         
   1  -2   3       5012.87       6371.51       169.68 o                         
   2  -2   3      44397.87      44098.52      1085.47 o                         
   3  -2   3       3298.36       3229.94        66.30 o                         
   4  -2   3        439.48        549.78        20.52 o                         
   5  -2   3         36.38         20.43         7.91 o                         
   6  -2   3       1227.28       1124.36        36.18 o                         
   7  -2   3       3706.22       3705.78        92.32 o                         
   8  -2   3       4747.98       4534.23       144.64 o                         
   9  -2   3       1089.80       1195.83        64.38 o                         
  10  -2   3       1045.96       1076.18        64.76 o                         
  11  -2   3       2589.27       2789.67       176.47 o                         
  12  -2   3          0.54         -6.93        40.04 o                         
  13  -2   3         61.09         79.92        39.56 o                         
  14  -2   3         26.62         -9.63        66.70 o                         
 -14  -1   3       1157.81       1464.20       149.06 o                         
 -13  -1   3         21.93         61.75        38.53 o                         
 -12  -1   3        162.05        229.70        44.06 o                         
 -11  -1   3       5537.36       5405.53       230.83 o                         
 -10  -1   3        459.42        334.93        61.47 o                         
  -9  -1   3       3215.66       3177.40        97.94 o                         
  -8  -1   3       2860.52       2855.56       101.71 o                         
  -7  -1   3       5314.00       5151.52       128.93 o                         
  -6  -1   3        875.73       1102.91        45.81 o                         
  -5  -1   3       4255.29       4070.94        93.39 o                         
  -4  -1   3       8454.71       8074.46       175.52 o                         
  -3  -1   3       2630.84       2466.61        60.97 o                         
  -2  -1   3      14355.71      14087.93       284.61 o                         
  -1  -1   3       8964.61       8817.31       170.61 o                         
   0  -1   3       5535.53       6505.54       144.34 o                         
   1  -1   3       2708.26       2614.02        63.29 o                         
   2  -1   3       3006.26       3492.66        71.72 o                         
   3  -1   3       3555.19       3436.62        64.31 o                         
   4  -1   3       3510.68       3471.03        67.17 o                         
   5  -1   3        131.52        110.50        11.57 o                         
   6  -1   3       1508.99       1560.08        45.37 o                         
   7  -1   3        918.42        840.18        36.13 o                         
   8  -1   3       1703.80       1781.89        57.88 o                         
   9  -1   3        399.79        383.59        32.24 o                         
  10  -1   3       3426.99       3523.64       138.25 o                         
  11  -1   3       4011.45       4125.43       162.67 o                         
  12  -1   3         54.80         92.71        41.04 o                         
  13  -1   3        679.32        711.18        73.07 o                         
  14  -1   3        143.95        142.38        44.72 o                         
 -14   0   3        719.00        680.92        83.67 o                         
 -13   0   3          5.58         43.74        36.24 o                         
 -12   0   3         38.18         53.64        33.57 o                         
 -11   0   3        424.72        558.34        59.36 o                         
 -10   0   3       1490.34       1450.27        79.51 o                         
  -9   0   3       1841.75       1771.08        68.88 o                         
  -8   0   3       1175.06       1042.34        48.75 o                         
  -7   0   3        173.55        171.17        21.25 o                         
  -6   0   3        112.14        121.42        17.68 o                         
  -5   0   3      15941.71      16032.71       333.99 o                         
  -4   0   3       2409.22       2376.12        62.45 o                         
  -3   0   3      65414.20      64110.87      1411.17 o                         
  -2   0   3        891.76        917.79        33.14 o                         
  -1   0   3      13308.83      12999.96       304.05 o                         
   0   0   3        151.73        160.83         7.33 o                         
   1   0   3      29914.73      28694.08       477.00 o                         
   2   0   3       1637.87       2069.72        38.29 o                         
   3   0   3      49894.88      47961.79      1012.55 o                         
   4   0   3       2437.55       2224.06        46.80 o                         
   5   0   3       1755.22       1408.10        37.04 o                         
   6   0   3       4475.62       4442.49        99.49 o                         
   7   0   3       1847.40       1770.00        53.95 o                         
   8   0   3      20567.27      19258.70       400.52 o                         
   9   0   3       2333.14       2438.18        80.25 o                         
  10   0   3        537.11        593.18        55.00 o                         
  11   0   3        779.82        745.89        69.72 o                         
  12   0   3        148.19        114.16        37.89 o                         
  13   0   3          9.75        -22.80        47.64 o                         
  14   0   3        147.58        227.87        73.94 o                         
 -14   1   3       1122.44       1246.59       151.36 o                         
 -13   1   3         19.54        -32.59        41.69 o                         
 -12   1   3        137.98        128.93        38.00 o                         
 -11   1   3       5923.78       5896.19       193.07 o                         
 -10   1   3        478.83        552.83        52.51 o                         
  -9   1   3       2886.01       2793.74       100.88 o                         
  -8   1   3       2740.13       2660.89        83.36 o                         
  -7   1   3       4956.81       4819.38       135.65 o                         
  -6   1   3        677.72        904.74        46.52 o                         
  -5   1   3       4446.06       4438.77       117.02 o                         
  -4   1   3       7862.00       7658.91       183.47 o                         
  -3   1   3       2410.71       2118.39        50.20 o                         
  -2   1   3      12526.03      11916.98       242.19 o                         
  -1   1   3       8993.49       8777.75       191.30 o                         
   0   1   3       6236.52       7064.15       135.97 o                         
   1   1   3       2467.48       2156.75        46.51 o                         
   2   1   3       3041.66       3347.18        60.71 o                         
   3   1   3       3634.36       3559.42        60.93 o                         
   4   1   3       3418.84       3348.66        64.01 o                         
   5   1   3         57.21         41.49         9.30 o                         
   6   1   3       1380.20       1404.76        41.20 o                         
   7   1   3        852.69        807.12        36.17 o                         
   8   1   3       1430.68       1467.77        54.04 o                         
   9   1   3        510.39        443.34        33.60 o                         
  10   1   3       3389.34       3236.87       111.12 o                         
  11   1   3       3854.09       4076.23       173.28 o                         
  12   1   3         29.43         39.75        32.03 o                         
  13   1   3        500.20        567.00        82.62 o                         
  14   1   3        170.68         73.34        41.25 o                         
 -14   2   3       1121.19       1183.15       151.34 o                         
 -13   2   3        105.21        107.39        41.91 o                         
 -12   2   3        160.49        217.49        46.28 o                         
 -11   2   3        340.56        500.62        55.78 o                         
 -10   2   3        313.56        341.46        59.20 o                         
  -9   2   3       1664.00       1719.90        74.33 o                         
  -8   2   3       2365.01       2520.20       106.96 o                         
  -7   2   3      19442.95      18560.82       664.50 o                         
  -6   2   3       3768.00       3446.46        89.22 o                         
  -5   2   3        523.25        408.39        28.07 o                         
  -4   2   3       4161.61       4442.94       104.72 o                         
  -3   2   3      15572.47      16282.79       357.69 o                         
  -2   2   3      12752.79      13917.68       265.47 o                         
  -1   2   3      29880.08      31522.67       551.92 o                         
   0   2   3       8856.62       8224.51       193.32 o                         
   1   2   3       5769.60       7258.56       148.52 o                         
   2   2   3      43431.00      43345.62       639.77 o                         
   3   2   3       3333.32       3341.89        64.45 o                         
   4   2   3        476.70        596.37        20.96 o                         
   5   2   3          8.38         10.72         7.36 o                         
   6   2   3       1215.66       1134.84        36.30 o                         
   7   2   3       3455.69       3424.89        81.60 o                         
   8   2   3       4766.12       4860.34       116.49 o                         
   9   2   3       1245.97       1295.22        59.11 o                         
  10   2   3       1214.29       1280.47        64.02 o                         
  11   2   3       2456.03       2767.86       122.02 o                         
  12   2   3          0.59         21.47        29.65 o                         
  13   2   3         46.47         20.78        50.85 o                         
  14   2   3          8.25        -35.50        35.50 o                         
 -14   3   3        353.13        256.91        63.98 o                         
 -13   3   3        175.66        171.07        44.04 o                         
 -12   3   3        188.74        207.02        43.52 o                         
 -11   3   3       2362.51       2333.35       169.66 o                         
 -10   3   3       1131.59       1307.16        81.77 o                         
  -9   3   3       1230.64       1436.63        72.03 o                         
  -8   3   3        290.46        319.71        32.76 o                         
  -7   3   3        891.84        850.99        37.72 o                         
  -6   3   3       3778.01       4318.48       119.62 o                         
  -5   3   3      14904.74      14898.62       337.72 o                         
  -4   3   3      26407.49      27097.94       544.80 o                         
  -3   3   3       7440.48       7669.33       154.51 o                         
  -2   3   3       4292.95       4236.92        94.78 o                         
  -1   3   3       6096.97       6043.05       118.60 o                         
   0   3   3       6837.05       6460.04       144.76 o                         
   1   3   3      29754.74      31080.97       652.68 o                         
   2   3   3      24862.18      25731.32       478.32 o                         
   3   3   3      14503.46      14274.14       238.04 o                         
   4   3   3       1834.13       1722.67        40.22 o                         
   5   3   3       6122.47       6045.89       121.42 o                         
   6   3   3       2675.72       2744.65        78.95 o                         
   7   3   3       3236.66       3261.94        78.41 o                         
   8   3   3       1839.88       1918.29        60.88 o                         
   9   3   3        261.84        331.62        29.54 o                         
  10   3   3         91.23         53.83        21.67 o                         
  11   3   3       3209.81       3241.10       161.87 o                         
  12   3   3        962.33       1070.38        87.17 o                         
  13   3   3        856.09        801.42        79.42 o                         
  14   3   3        290.27        147.18        53.38 o                         
 -14   4   3        656.29        757.34        85.53 o                         
 -13   4   3       2501.70       2561.21       174.47 o                         
 -12   4   3        379.46        287.88        46.49 o                         
 -11   4   3        430.04        361.67        72.93 o                         
 -10   4   3       1469.83       1611.31       102.33 o                         
  -9   4   3       7359.65       6707.14       230.58 o                         
  -8   4   3        502.80        512.18        32.22 o                         
  -7   4   3        926.22        804.23        39.20 o                         
  -6   4   3       2768.37       2619.92        89.51 o                         
  -5   4   3       5473.29       5643.04       180.13 o                         
  -4   4   3        398.30        342.46        28.49 o                         
  -3   4   3       6492.40       6215.48       128.80 o                         
  -2   4   3        724.56        811.02        28.79 o                         
  -1   4   3       4858.10       4796.19       103.34 o                         
   0   4   3       1378.13       1503.50        52.25 o                         
   1   4   3       4121.73       3884.43        99.39 o                         
   2   4   3       7442.01       8280.01       173.30 o                         
   3   4   3        386.77        386.36        21.92 o                         
   4   4   3       9702.90       9773.47       187.06 o                         
   5   4   3        484.40        414.86        25.72 o                         
   6   4   3        918.39        959.18        43.91 o                         
   7   4   3       4402.98       4590.58       101.68 o                         
   8   4   3       6199.69       6032.92       149.23 o                         
   9   4   3       1093.36       1127.11        52.84 o                         
  10   4   3       4156.08       4076.46       135.14 o                         
  11   4   3        958.00        936.90        80.26 o                         
  12   4   3       1102.19       1102.06        91.39 o                         
  13   4   3        137.69         85.49        48.22 o                         
  14   4   3        229.10        286.72        60.50 o                         
 -14   5   3        133.72        135.45        57.28 o                         
 -13   5   3         16.27        -39.54        39.54 o                         
 -12   5   3       1196.12       1134.29        84.90 o                         
 -11   5   3       1895.27       1776.36        95.29 o                         
 -10   5   3       2451.84       2408.36       180.09 o                         
  -9   5   3          2.62         27.96        19.93 o                         
  -8   5   3       1546.25       1617.24        58.42 o                         
  -7   5   3        817.94        886.68        49.77 o                         
  -6   5   3       4145.76       4154.31       116.64 o                         
  -5   5   3      13700.78      15641.69       345.93 o                         
  -4   5   3       1637.43       1643.99        49.95 o                         
  -3   5   3       1959.87       2399.17        65.80 o                         
  -2   5   3       1723.54       1742.64        53.09 o                         
  -1   5   3      11433.30      11182.77       230.48 o                         
   0   5   3       2159.86       2035.28        57.52 o                         
   1   5   3       4786.78       5599.35       155.61 o                         
   2   5   3       4190.40       4162.06       101.72 o                         
   3   5   3        948.98       1082.76        41.28 o                         
   4   5   3       3390.32       3510.98        83.72 o                         
   5   5   3       3733.03       4045.54        97.47 o                         
   6   5   3       3708.17       3736.30       112.58 o                         
   7   5   3       1079.27       1114.68        71.85 o                         
   8   5   3        171.90        213.71        24.61 o                         
   9   5   3       1245.85       1255.22        60.31 o                         
  10   5   3       2827.37       2761.49       114.32 o                         
  11   5   3        385.96        422.64        59.98 o                         
  12   5   3       1471.44       1445.23       103.69 o                         
  13   5   3        104.65        118.87        43.13 o                         
  14   5   3        649.21        776.17        85.56 o                         
 -14   6   3         80.72        111.29        44.82 o                         
 -13   6   3       1541.54       1493.50       106.09 o                         
 -12   6   3         90.03         80.05        36.73 o                         
 -11   6   3       2523.03       2425.50       114.36 o                         
 -10   6   3       1607.95       1553.73       169.80 o                         
  -9   6   3       2136.74       2407.06       112.58 o                         
  -8   6   3       3891.61       4182.62       129.64 o                         
  -7   6   3       1980.13       2100.47        75.41 o                         
  -6   6   3       4188.35       4136.76       147.45 o                         
  -5   6   3       2777.23       2985.73        79.95 o                         
  -4   6   3       6939.52       7967.54       189.42 o                         
  -3   6   3        839.17        823.59        31.87 o                         
  -2   6   3      17438.01      17471.00       548.37 o                         
  -1   6   3       1463.83       1524.26        45.99 o                         
   0   6   3       3251.67       3288.84        76.93 o                         
   1   6   3       7602.00       7417.30       200.16 o                         
   2   6   3       2052.39       1881.35        70.71 o                         
   3   6   3       1103.77       1051.54        40.20 o                         
   4   6   3      11738.79      11427.56       227.86 o                         
   5   6   3       6555.20       7030.46       157.42 o                         
   6   6   3        558.21        591.78        33.27 o                         
   7   6   3       5604.60       5488.68       127.55 o                         
   8   6   3        234.22        247.35        28.89 o                         
   9   6   3         13.25         29.86        16.14 o                         
  10   6   3       1555.85       1686.12       128.74 o                         
  11   6   3        386.98        288.64        53.13 o                         
  12   6   3         87.47         24.64        33.48 o                         
  13   6   3         87.85        104.52        41.82 o                         
  14   6   3        154.93        116.90        50.91 o                         
 -14   7   3        411.17        349.51        65.80 o                         
 -13   7   3         98.03         51.98        44.52 o                         
 -12   7   3         78.50        112.04        49.86 o                         
 -11   7   3       2092.45       1905.82       109.46 o                         
 -10   7   3       2463.06       2467.06       139.19 o                         
  -9   7   3        347.00        425.56        63.99 o                         
  -8   7   3       4740.46       4824.51       152.71 o                         
  -7   7   3        381.34        371.61        39.50 o                         
  -6   7   3       2095.92       2221.08        69.07 o                         
  -5   7   3        709.59        811.32        35.23 o                         
  -4   7   3       1940.46       1926.00        62.67 o                         
  -3   7   3       1977.15       1725.15        57.32 o                         
  -2   7   3        383.91        494.95        30.17 o                         
  -1   7   3      26713.19      25046.59       540.28 o                         
   0   7   3       1445.23       1733.88        47.46 o                         
   1   7   3        278.71        269.59        32.45 o                         
   2   7   3      10573.55      10799.69       245.89 o                         
   3   7   3       2704.59       2592.08        75.91 o                         
   4   7   3       4835.06       4858.36       112.67 o                         
   5   7   3       1954.97       2018.17        58.19 o                         
   6   7   3        554.15        696.58        34.03 o                         
   7   7   3       1042.80        971.93        36.86 o                         
   8   7   3       1402.94       1366.88        62.28 o                         
   9   7   3        194.18        216.27        29.15 o                         
  10   7   3       1322.02       1398.74        86.21 o                         
  11   7   3        163.50        166.45        37.16 o                         
  12   7   3       1995.54       2062.08       107.57 o                         
  13   7   3         16.64         31.47        44.74 o                         
  14   7   3        369.02        386.07        68.19 o                         
 -14   8   3        286.23        246.91        64.90 o                         
 -13   8   3       1540.31       1356.66       126.31 o                         
 -12   8   3        587.09        578.56        92.67 o                         
 -11   8   3         95.02         49.68        43.04 o                         
 -10   8   3        536.33        592.01        58.75 o                         
  -9   8   3       1357.51       1301.54        73.08 o                         
  -8   8   3       1550.47       1561.74       104.73 o                         
  -7   8   3       1582.30       1700.66        70.02 o                         
  -6   8   3       6137.86       5921.85       146.47 o                         
  -5   8   3       5583.24       5337.44       129.60 o                         
  -4   8   3       6658.92       6519.74       162.87 o                         
  -3   8   3       2158.72       2078.40        69.65 o                         
  -2   8   3         40.86         33.08        16.45 o                         
  -1   8   3       6385.14       6509.51       168.89 o                         
   0   8   3        676.67        610.12        25.59 o                         
   1   8   3       5535.02       5848.93       131.47 o                         
   2   8   3      41504.57      40684.37       866.25 o                         
   3   8   3        922.07       1091.42        38.32 o                         
   4   8   3       1598.19       1379.39        43.52 o                         
   5   8   3        895.77       1037.55        41.85 o                         
   6   8   3       1468.18       1487.03        51.02 o                         
   7   8   3       6224.04       6119.52       137.78 o                         
   8   8   3       1434.59       1474.94        55.77 o                         
   9   8   3       2556.40       2582.52       111.19 o                         
  10   8   3        885.34        862.81        68.96 o                         
  11   8   3        948.03        973.19        77.67 o                         
  12   8   3        737.20        674.60        82.13 o                         
  13   8   3        224.89        176.44        48.22 o                         
 -14   9   3        235.63        259.83        61.78 o                         
 -13   9   3         56.28        112.20        54.18 o                         
 -12   9   3        290.23        320.49        97.34 o                         
 -11   9   3        902.37        823.84       113.24 o                         
 -10   9   3       3591.40       3670.99       141.31 o                         
  -9   9   3        668.31        643.01        53.74 o                         
  -8   9   3        592.09        627.85        50.45 o                         
  -7   9   3       3045.40       2879.32        87.87 o                         
  -6   9   3       1949.66       1979.35        70.45 o                         
  -5   9   3       4002.28       3711.51        97.40 o                         
  -4   9   3       2286.83       2380.09        74.39 o                         
  -3   9   3       1262.75       1129.03        40.68 o                         
  -2   9   3       1470.32       1596.55        95.69 o                         
  -1   9   3      12077.86      11653.87       264.41 o                         
   0   9   3      16940.85      18420.60       402.92 o                         
   1   9   3        370.02        360.49        24.79 o                         
   2   9   3        321.42        341.24        23.11 o                         
   3   9   3       4423.11       4613.47       108.68 o                         
   4   9   3       7430.39       7643.94       160.27 o                         
   5   9   3       2243.64       2276.82        64.91 o                         
   6   9   3        778.35        843.94        42.28 o                         
   7   9   3        141.93        113.22        19.53 o                         
   8   9   3       1695.74       1620.15        71.88 o                         
   9   9   3       1494.52       1663.84       108.01 o                         
  10   9   3         13.01        -30.10        30.10 o                         
  11   9   3        906.20        976.04        92.64 o                         
  12   9   3        756.82        658.61        91.16 o                         
  13   9   3       1060.70       1053.18        92.25 o                         
 -13  10   3       1144.67       1248.54       111.82 o                         
 -12  10   3        498.92        507.15        80.68 o                         
 -11  10   3        974.89        967.91        97.56 o                         
 -10  10   3        162.32        195.79        41.08 o                         
  -9  10   3        430.32        471.60        49.11 o                         
  -8  10   3        765.30        757.42        68.02 o                         
  -7  10   3       2910.83       3109.74        99.79 o                         
  -6  10   3       1006.84        948.50        43.54 o                         
  -5  10   3       1866.59       1828.79        66.91 o                         
  -4  10   3        655.92        708.38        39.59 o                         
  -3  10   3       4294.08       4800.89       126.97 o                         
  -2  10   3        882.86       1061.44        48.75 o                         
  -1  10   3       6040.00       6248.14       154.37 o                         
   0  10   3       2161.16       2513.40        71.83 o                         
   1  10   3      15492.80      18171.21       436.65 o                         
   2  10   3       4131.89       4583.15       108.70 o                         
   3  10   3      21073.60      21963.72       448.95 o                         
   4  10   3       1702.13       1647.37        51.14 o                         
   5  10   3        514.09        545.98        29.56 o                         
   6  10   3       3353.87       3447.20       102.82 o                         
   7  10   3       1023.46       1046.08        54.91 o                         
   8  10   3       1152.90       1181.43        65.02 o                         
   9  10   3        292.40        313.32        36.04 o                         
  10  10   3        583.65        524.51        55.84 o                         
  11  10   3        389.71        419.72        63.84 o                         
  12  10   3        197.13        192.38        44.34 o                         
  13  10   3         44.99        101.27        47.69 o                         
 -13  11   3         66.74         31.70        47.92 o                         
 -12  11   3        119.63        150.64        59.04 o                         
 -11  11   3        320.71        383.94        59.61 o                         
 -10  11   3        636.35        703.32       113.71 o                         
  -9  11   3       3106.14       3031.51       118.91 o                         
  -8  11   3       1805.22       1931.09        87.52 o                         
  -7  11   3       1257.65       1360.14        79.18 o                         
  -6  11   3        889.68        866.21        43.56 o                         
  -5  11   3        182.88        176.90        22.96 o                         
  -4  11   3      12016.60      12601.31       323.37 o                         
  -3  11   3        675.37        755.44        40.63 o                         
  -2  11   3       4565.17       4580.44       148.90 o                         
  -1  11   3       1878.89       1883.69        62.78 o                         
   0  11   3       9647.50      10344.56       287.79 o                         
   1  11   3       6987.93       7857.24       188.71 o                         
   2  11   3      14114.61      15512.01       347.96 o                         
   3  11   3       2226.86       2276.94        64.55 o                         
   4  11   3       3980.30       4095.28       102.51 o                         
   5  11   3        111.03        128.61        24.06 o                         
   6  11   3       4388.43       4537.94       168.71 o                         
   7  11   3        360.66        471.49        39.34 o                         
   8  11   3       1156.84       1100.42       106.15 o                         
   9  11   3        659.41        616.21        50.54 o                         
  10  11   3        657.49        647.60        66.35 o                         
  11  11   3       1262.95       1410.03        94.04 o                         
  12  11   3         76.26        144.89        67.75 o                         
  13  11   3        695.18        584.08        71.78 o                         
 -13  12   3         55.40        153.70        80.02 o                         
 -12  12   3       1273.39       1274.20       122.57 o                         
 -11  12   3        325.59        297.87        72.77 o                         
 -10  12   3        588.88        530.30       102.88 o                         
  -9  12   3        877.68        886.49        88.41 o                         
  -8  12   3        219.02        196.23        41.53 o                         
  -7  12   3       3266.40       3324.15       120.08 o                         
  -6  12   3       4541.31       4471.43       143.47 o                         
  -5  12   3       3823.54       4021.45       117.62 o                         
  -4  12   3       3153.56       3230.15       122.71 o                         
  -3  12   3        674.00        787.60        43.57 o                         
  -2  12   3       2079.82       2228.03        89.22 o                         
  -1  12   3       1565.47       1581.46        71.08 o                         
   0  12   3        819.07        787.21        42.01 o                         
   1  12   3      17054.52      17387.38       390.19 o                         
   2  12   3       1558.70       1621.71        78.29 o                         
   3  12   3       9651.41       9377.02       208.32 o                         
   4  12   3        140.75        166.02        18.84 o                         
   5  12   3       2824.30       2713.99        73.54 o                         
   6  12   3        894.08        935.66        50.23 o                         
   7  12   3         15.42          3.68        16.66 o                         
   8  12   3       3252.88       3131.36       132.38 o                         
   9  12   3        241.89        237.14        34.79 o                         
  10  12   3        700.68        830.54        69.40 o                         
  11  12   3         77.51         69.88        36.79 o                         
  12  12   3        282.12        312.95        55.03 o                         
  13  12   3        204.24        167.39        64.09 o                         
 -13  13   3        168.06        129.54        66.48 o                         
 -12  13   3        828.28       1065.89       116.73 o                         
 -11  13   3        555.85        701.87        91.54 o                         
 -10  13   3         79.50         19.87        38.10 o                         
  -9  13   3        722.01        883.59        79.67 o                         
  -8  13   3        638.35        642.94        56.23 o                         
  -7  13   3       2016.33       2177.40        92.64 o                         
  -6  13   3      12141.05      12045.10       321.41 o                         
  -5  13   3        767.54        860.22        49.81 o                         
  -4  13   3       4583.84       4417.79       127.19 o                         
  -3  13   3       1061.11       1039.92        53.26 o                         
  -2  13   3       3395.14       3363.98       121.64 o                         
  -1  13   3       1034.31        979.11        43.44 o                         
   0  13   3       1648.77       2041.53        78.13 o                         
   1  13   3       1182.25       1226.87        60.92 o                         
   2  13   3        816.00        724.43        37.17 o                         
   3  13   3       3896.78       4067.87       104.86 o                         
   4  13   3       4210.93       4224.31       108.86 o                         
   5  13   3       2693.04       2769.69        76.24 o                         
   6  13   3         74.81        116.49        25.01 o                         
   7  13   3       4740.69       5056.71       185.45 o                         
   8  13   3        238.78        221.48        43.46 o                         
   9  13   3       1662.85       1700.41        99.52 o                         
  10  13   3        732.63        592.75        79.02 o                         
  11  13   3       1646.70       1757.28       108.52 o                         
  12  13   3        614.50        571.19        70.03 o                         
 -12  14   3        911.44        727.58       100.03 o                         
 -11  14   3        781.25        894.49       185.53 o                         
 -10  14   3         33.01          6.61        43.44 o                         
  -9  14   3        422.04        387.83        89.81 o                         
  -8  14   3       1104.28       1013.15        90.99 o                         
  -7  14   3       1682.74       1581.10       113.58 o                         
  -6  14   3       2784.06       2985.09       116.87 o                         
  -5  14   3       4519.63       4282.91       139.27 o                         
  -4  14   3         59.26         59.97        19.13 o                         
  -3  14   3        680.19        744.42        49.13 o                         
  -2  14   3        355.33        381.57        55.19 o                         
  -1  14   3       4930.35       5163.42       147.69 o                         
   0  14   3       3069.44       3130.38       112.40 o                         
   1  14   3       5719.22       5657.44       176.79 o                         
   2  14   3       1796.30       1856.32        71.03 o                         
   3  14   3       5955.56       6325.55       167.36 o                         
   4  14   3        209.05        218.80        23.86 o                         
   5  14   3       1364.28       1340.85        71.16 o                         
   6  14   3        617.85        708.60        51.21 o                         
   7  14   3       5402.44       5586.91       191.06 o                         
   8  14   3        826.85        709.97        66.14 o                         
   9  14   3        666.46        675.01        81.88 o                         
  10  14   3       1608.92       1601.49       103.04 o                         
  11  14   3        140.32        126.72        38.69 o                         
  12  14   3        218.76        222.48        52.67 o                         
 -12  15   3       2038.57       2186.94       167.17 o                         
 -11  15   3        103.47         91.25        60.21 o                         
 -10  15   3       1391.11       1413.37       209.26 o                         
  -9  15   3        401.49        460.38        59.20 o                         
  -8  15   3        412.43        459.73        55.74 o                         
  -7  15   3       1363.69       1546.30        91.78 o                         
  -6  15   3       2417.06       2432.15       123.97 o                         
  -5  15   3        922.51        891.70        66.70 o                         
  -4  15   3       9713.49       9103.38       354.19 o                         
  -3  15   3       4653.64       4865.95       168.35 o                         
  -2  15   3       2098.64       2012.36        90.51 o                         
  -1  15   3        756.26        773.49        65.05 o                         
   0  15   3        832.48        883.66        64.69 o                         
   1  15   3       1972.52       1979.83        82.94 o                         
   2  15   3        634.75        613.35        48.39 o                         
   3  15   3       4720.65       4689.91       129.83 o                         
   4  15   3         12.67         15.41        17.80 o                         
   5  15   3       1773.93       1817.96        72.69 o                         
   6  15   3        392.25        342.82        54.83 o                         
   7  15   3       3046.39       2889.52       128.79 o                         
   8  15   3       2054.03       2117.69       129.83 o                         
   9  15   3       1786.60       1840.41       170.47 o                         
  10  15   3        849.14        625.84        67.80 o                         
  11  15   3        590.33        715.63        68.89 o                         
  12  15   3       1302.20       1334.97       102.44 o                         
 -12  16   3        429.56        415.65        78.35 o                         
 -11  16   3       1209.74       1197.63       123.95 o                         
 -10  16   3        128.74        125.28        76.87 o                         
  -9  16   3       1608.44       1848.19       169.25 o                         
  -8  16   3        793.08        767.34        73.32 o                         
  -7  16   3        488.44        466.30        55.89 o                         
  -6  16   3       7826.65       7883.03       279.71 o                         
  -5  16   3       2043.11       1983.20       113.09 o                         
  -4  16   3       2559.14       2494.14       127.52 o                         
  -3  16   3       4390.61       4225.95       177.96 o                         
  -2  16   3        905.60       1215.33        68.79 o                         
  -1  16   3       1450.38       1523.82        62.73 o                         
   0  16   3       6356.29       6251.27       301.41 o                         
   1  16   3       3455.10       3624.35       189.69 o                         
   2  16   3       5521.84       5170.77       157.06 o                         
   3  16   3       1718.08       1853.69        78.17 o                         
   4  16   3       2897.33       2715.04       100.19 o                         
   5  16   3       7878.79       8086.65       230.50 o                         
   6  16   3        303.75        317.65        34.80 o                         
   7  16   3        767.49        896.84        75.87 o                         
   8  16   3        708.11        770.59        70.61 o                         
   9  16   3       5243.31       5183.33       200.87 o                         
  10  16   3        110.31        150.11        44.73 o                         
  11  16   3        349.16        319.70        72.11 o                         
  12  16   3         39.18        -22.23        57.95 o                         
 -11  17   3        345.17        454.46        89.10 o                         
 -10  17   3        379.47        360.43        76.28 o                         
  -9  17   3        246.52        281.21        51.24 o                         
  -8  17   3       2430.54       2834.68       135.59 o                         
  -7  17   3        310.88        288.41        47.29 o                         
  -6  17   3       1368.49       1377.11       102.50 o                         
  -5  17   3       4225.80       4034.80       156.22 o                         
  -4  17   3       3531.43       3682.23       168.88 o                         
  -3  17   3       8667.07       8354.84       304.86 o                         
  -2  17   3       1244.52       1205.80        62.31 o                         
  -1  17   3       1665.00       1622.66        67.56 o                         
   0  17   3       2479.16       2480.42       106.90 o                         
   1  17   3       3763.57       3422.12       132.75 o                         
   2  17   3       1200.07       1206.16       117.86 o                         
   3  17   3         46.83         68.54        22.53 o                         
   4  17   3        757.20        885.29        57.29 o                         
   5  17   3       3883.03       3635.07       129.08 o                         
   6  17   3       5350.29       5647.93       164.42 o                         
   7  17   3       2940.11       3076.89       314.42 o                         
   8  17   3        537.03        532.60        75.13 o                         
   9  17   3         40.43          1.18        33.73 o                         
  10  17   3       1123.74       1220.95       158.54 o                         
  11  17   3        400.12        292.34       114.08 o                         
 -11  18   3       1649.69       1691.78       150.73 o                         
 -10  18   3        841.12        703.22        91.88 o                         
  -9  18   3         18.71         21.22        33.18 o                         
  -8  18   3       1300.81       1309.90       129.16 o                         
  -7  18   3        966.52        879.84        77.45 o                         
  -6  18   3        208.48        280.49        45.12 o                         
  -5  18   3        260.79        232.76        43.20 o                         
  -4  18   3       5637.75       5492.46       303.64 o                         
  -3  18   3        346.03        348.09        54.51 o                         
  -2  18   3       2347.14       2688.95       114.60 o                         
  -1  18   3        828.39        904.43        57.96 o                         
   0  18   3       4564.27       4919.57       201.04 o                         
   1  18   3         18.52         49.66        42.01 o                         
   2  18   3       2139.06       2120.21       148.66 o                         
   3  18   3        919.88       1041.83        63.11 o                         
   4  18   3      10792.68      10848.36       297.91 o                         
   5  18   3       1842.97       1770.22        83.61 o                         
   6  18   3        166.31        173.99        32.48 o                         
   7  18   3        597.02        684.50        78.01 o                         
   8  18   3        161.82        162.18        75.71 o                         
   9  18   3        435.39        427.83        58.76 o                         
  10  18   3        914.44        808.29        86.14 o                         
  11  18   3        736.28        547.40       138.21 o                         
 -11  19   3        208.68        171.51        65.78 o                         
 -10  19   3        288.06        350.89        78.33 o                         
  -9  19   3        125.44        103.91        58.79 o                         
  -8  19   3       1607.85       1855.23       169.01 o                         
  -7  19   3         89.65         93.57        38.12 o                         
  -6  19   3        285.06        320.53        62.31 o                         
  -5  19   3       1949.30       1877.84       117.48 o                         
  -4  19   3        497.86        368.21        61.70 o                         
  -3  19   3       3992.13       3993.34       183.73 o                         
  -2  19   3        760.23        882.88        57.42 o                         
  -1  19   3        570.48        600.65        46.24 o                         
   0  19   3         67.91        242.57        44.97 o                         
   1  19   3       1912.13       2081.77       116.45 o                         
   2  19   3        752.91        808.75        64.00 o                         
   3  19   3        689.50        628.14        89.14 o                         
   4  19   3        679.18        586.61        56.72 o                         
   5  19   3        933.34        959.05        76.43 o                         
   6  19   3        679.97        734.52        75.56 o                         
   7  19   3        431.32        388.26       195.40 o                         
   8  19   3        568.85        541.14        88.56 o                         
   9  19   3        340.84        321.53        68.02 o                         
  10  19   3        263.02        266.13        68.75 o                         
 -10  20   3        384.27        325.61       113.81 o                         
  -9  20   3         56.79         61.19        39.80 o                         
  -8  20   3          1.72         25.36        34.24 o                         
  -7  20   3        833.29        804.37        80.47 o                         
  -6  20   3        283.67        285.93        50.35 o                         
  -5  20   3        490.72        404.53        99.08 o                         
  -4  20   3       1319.97       1504.67       117.57 o                         
  -3  20   3       1849.64       1890.88       163.96 o                         
  -2  20   3        295.75        341.24        55.24 o                         
  -1  20   3        550.91        467.98        84.69 o                         
   0  20   3       3756.20       3737.89       172.74 o                         
   1  20   3        241.79        338.96        51.12 o                         
   2  20   3       1726.41       1900.52       115.89 o                         
   3  20   3        551.27        545.52        54.50 o                         
   4  20   3        307.98        333.26        86.75 o                         
   5  20   3       5336.78       5721.97       205.90 o                         
   6  20   3          5.97         34.25        52.02 o                         
   7  20   3        181.87         87.35        96.00 o                         
   8  20   3        188.94        116.58        68.39 o                         
   9  20   3        477.38        526.56       115.45 o                         
  10  20   3         68.58        -28.86        43.61 o                         
 -10  21   3        344.23        371.04        83.50 o                         
  -9  21   3        222.38        221.38        67.81 o                         
  -8  21   3        683.95        695.06        77.86 o                         
  -7  21   3        258.58        298.28        55.59 o                         
  -6  21   3        409.82        322.34        70.83 o                         
  -5  21   3        666.00        688.83        82.04 o                         
  -4  21   3        537.79        478.41        68.74 o                         
  -3  21   3       1634.23       1561.98       118.07 o                         
  -2  21   3       2416.13       2478.72       139.00 o                         
  -1  21   3        341.57        316.38       101.71 o                         
   0  21   3        143.22        235.60        47.80 o                         
   1  21   3        261.33        257.67        68.68 o                         
   2  21   3        181.11        180.62        69.82 o                         
   3  21   3        122.55        156.73        53.98 o                         
   4  21   3       1631.50       1634.96       131.12 o                         
   5  21   3       1498.73       1505.86        93.56 o                         
   6  21   3        793.82        701.79       197.74 o                         
   7  21   3         36.94         60.87        45.37 o                         
   8  21   3        466.61        387.44        91.97 o                         
   9  21   3        468.90        388.67        75.40 o                         
  -9  22   3        162.35        159.79        68.80 o                         
  -8  22   3         36.19         15.59        36.16 o                         
  -7  22   3        513.79        545.97       121.55 o                         
  -6  22   3        250.03        228.51        93.46 o                         
  -5  22   3         50.81         22.57        64.68 o                         
  -4  22   3       1271.23       1130.44       184.61 o                         
  -3  22   3        896.44        948.33        94.97 o                         
  -2  22   3         51.35         21.36        32.86 o                         
  -1  22   3        956.59       1004.56       140.52 o                         
   0  22   3        608.96        550.38        71.57 o                         
   1  22   3       1364.94       1542.28       111.46 o                         
   2  22   3        729.49        870.49        98.12 o                         
   3  22   3        198.64        285.76        52.62 o                         
   4  22   3       1429.19       1300.59        93.09 o                         
   5  22   3       2231.54       2136.65       162.23 o                         
   6  22   3        900.55        998.27       121.64 o                         
   7  22   3        142.67        147.75        65.42 o                         
   8  22   3        174.30        158.49        59.02 o                         
   9  22   3         12.58        -45.46        45.46 o                         
  -8  23   3        145.70        280.13        55.91 o                         
  -7  23   3        930.88       1174.87       105.72 o                         
  -6  23   3        139.63         95.98        43.23 o                         
  -5  23   3         75.26         66.49        46.33 o                         
  -4  23   3       1192.40       1320.09       156.92 o                         
  -3  23   3          1.60         46.85        39.69 o                         
  -2  23   3       5754.75       5598.84       242.64 o                         
  -1  23   3         78.25        122.80        75.61 o                         
   0  23   3        599.78        698.44        81.86 o                         
   1  23   3       1493.15       1623.19       158.28 o                         
   2  23   3        209.67        153.80        39.37 o                         
   3  23   3         51.48         57.93        39.97 o                         
   4  23   3        703.32        645.05        88.52 o                         
   5  23   3       1767.57       1937.00       131.45 o                         
   6  23   3       1810.60       2015.08       195.33 o                         
   7  23   3        657.29        757.94       131.58 o                         
   8  23   3        253.97        141.18        63.60 o                         
  -8  24   3         84.24        117.90        49.66 o                         
  -7  24   3        950.75       1105.79       253.11 o                         
  -6  24   3        200.50        148.57        53.15 o                         
  -5  24   3        830.11        594.17       106.09 o                         
  -4  24   3        960.44        936.57       211.88 o                         
  -3  24   3       1197.39       1143.17       109.63 o                         
  -2  24   3        110.34        178.51       102.59 o                         
  -1  24   3       1307.16       1306.06       141.43 o                         
   0  24   3        127.41         74.84        47.93 o                         
   1  24   3       3154.00       3133.73       287.24 o                         
   2  24   3        328.07        392.52        64.01 o                         
   3  24   3       2743.64       2773.22       175.62 o                         
   4  24   3        714.88        639.22        88.42 o                         
   5  24   3        804.65        962.87       157.15 o                         
   6  24   3       1374.17       1560.09       161.24 o                         
   7  24   3        360.38        198.28        79.81 o                         
  -7  25   3        384.03        464.56       130.35 o                         
  -6  25   3       1130.35       1387.72       114.40 o                         
  -5  25   3        100.41         81.33       125.09 o                         
  -4  25   3        945.42       1129.94       137.31 o                         
  -3  25   3        211.64        127.47        54.50 o                         
  -2  25   3        623.74        645.61       145.26 o                         
  -1  25   3        527.85        514.70        74.43 o                         
   0  25   3        885.09        938.24       104.60 o                         
   1  25   3       1372.56       1560.62       205.76 o                         
   2  25   3       1271.39       1250.56       116.40 o                         
   3  25   3        341.71        361.74        66.07 o                         
   4  25   3        292.81        234.76        90.89 o                         
   5  25   3        345.22        305.88       154.66 o                         
   6  25   3       1853.86       1897.37       187.42 o                         
  -6  26   3         53.52        147.47        89.47 o                         
  -5  26   3        627.65        525.21       118.63 o                         
  -4  26   3        108.73         94.12        46.63 o                         
  -3  26   3         32.35        118.82       108.97 o                         
  -2  26   3        556.37        584.27        89.70 o                         
  -1  26   3        194.49        167.91        65.18 o                         
   0  26   3        468.53        453.43        96.45 o                         
   1  26   3       1695.04       1716.78       141.75 o                         
   2  26   3        753.11        724.16        92.22 o                         
   3  26   3         38.87         58.94        77.74 o                         
   4  26   3        145.06        214.13        98.93 o                         
   5  26   3        227.48        281.92       127.32 o                         
  -4  27   3        852.51       1051.06       118.16 o                         
  -3  27   3        179.79        247.42        68.52 o                         
  -2  27   3        118.86        148.87        56.22 o                         
  -1  27   3        539.39        443.92       120.55 o                         
   0  27   3        235.60        253.06        81.54 o                         
   1  27   3         32.58         48.44        63.76 o                         
   2  27   3        348.03        393.46        76.08 o                         
   3  27   3        281.96        270.41       132.10 o                         
   4  27   3        377.68        237.60       134.43 o                         
  -3  28   3        481.79        739.64       102.29 o                         
  -2  28   3        107.64        116.89        93.67 o                         
  -1  28   3         42.72         46.65        79.79 o                         
   0  28   3        985.58        920.38       121.87 o                         
   1  28   3        196.03        178.63        58.24 o                         
   2  28   3        141.98        122.78        70.14 o                         
  -2 -28   4        111.21         99.57        57.34 o                         
  -1 -28   4        274.48        300.88        76.96 o                         
   0 -28   4       1044.98       1198.55       137.80 o                         
   1 -28   4        625.62        538.14        89.97 o                         
   2 -28   4        132.75        260.43        62.99 o                         
  -4 -27   4         60.93        120.22        63.70 o                         
  -3 -27   4        870.88       1001.51       127.66 o                         
  -2 -27   4        793.84       1085.90       133.73 o                         
  -1 -27   4         99.28         62.53        52.05 o                         
   0 -27   4        511.88        469.25        84.94 o                         
   1 -27   4        970.33       1293.48       128.14 o                         
   2 -27   4        162.93        179.82        65.48 o                         
   3 -27   4         60.65         49.32        43.54 o                         
   4 -27   4        620.06        598.91       106.38 o                         
  -6 -26   4        112.89        200.46        75.89 o                         
  -5 -26   4        234.64        350.15        84.03 o                         
  -4 -26   4        969.46       1070.35       132.75 o                         
  -3 -26   4        260.84        426.42       194.39 o                         
  -2 -26   4        151.91        148.68        59.93 o                         
  -1 -26   4         49.72         31.62        44.22 o                         
   0 -26   4        503.36        533.15        85.34 o                         
   1 -26   4        439.21        470.98        84.67 o                         
   2 -26   4        551.30        504.37        65.73 o                         
   3 -26   4        225.83        183.95        46.90 o                         
   4 -26   4       2280.55       2005.78       154.24 o                         
   5 -26   4        515.81        520.16       103.15 o                         
  -7 -25   4        204.98        231.59        75.16 o                         
  -6 -25   4         68.85         42.68        69.86 o                         
  -5 -25   4        615.34        557.61        98.67 o                         
  -4 -25   4        256.62        188.40        83.02 o                         
  -3 -25   4       1166.67       1004.51       120.80 o                         
  -2 -25   4        877.92        784.99        98.97 o                         
  -1 -25   4        589.78        517.43       120.05 o                         
   0 -25   4        108.50        133.13        92.71 o                         
   1 -25   4       2064.18       1930.10       117.37 o                         
   2 -25   4        248.16        224.02        50.19 o                         
   3 -25   4        121.67        112.68        38.34 o                         
   4 -25   4        105.26        109.50        85.87 o                         
   5 -25   4         36.38        -23.41        55.09 o                         
   6 -25   4       1350.99       1164.22       159.54 o                         
  -7 -24   4        145.91         26.86        56.70 o                         
  -6 -24   4       1063.80       1046.43       177.08 o                         
  -5 -24   4        392.07        236.80       158.95 o                         
  -4 -24   4        122.44        118.68        55.11 o                         
  -3 -24   4        374.35        431.89       138.75 o                         
  -2 -24   4         69.06         61.99       129.59 o                         
  -1 -24   4        941.96        847.43        96.11 o                         
   0 -24   4       3259.01       3380.47       157.64 o                         
   1 -24   4         99.79        172.39        40.91 o                         
   2 -24   4        257.99        267.29        74.53 o                         
   3 -24   4        141.78        171.66        47.89 o                         
   4 -24   4        839.12        821.13        74.42 o                         
   5 -24   4       1785.08       1574.81       138.26 o                         
   6 -24   4        705.58        249.34        84.03 o                         
   7 -24   4        418.13        397.85        97.55 o                         
  -8 -23   4       1373.45       1297.65       151.69 o                         
  -7 -23   4        339.87        308.63       107.32 o                         
  -6 -23   4        109.22        136.82        59.68 o                         
  -5 -23   4       1851.33       1781.16       148.19 o                         
  -4 -23   4        162.40        105.11        60.09 o                         
  -3 -23   4       1665.92       1644.85       185.94 o                         
  -2 -23   4        677.80        522.62        79.78 o                         
  -1 -23   4       2584.88       2608.38       133.10 o                         
   0 -23   4        323.34        314.10        50.70 o                         
   1 -23   4        187.70        232.74        45.24 o                         
   2 -23   4          2.20         -5.46        33.96 o                         
   3 -23   4        260.09        337.91        54.24 o                         
   4 -23   4       2578.78       2401.91       173.39 o                         
   5 -23   4       2242.18       2229.46       150.15 o                         
   6 -23   4        239.79        243.25        62.88 o                         
   7 -23   4        254.66        140.32       147.82 o                         
   8 -23   4        408.19        363.17       222.74 o                         
  -9 -22   4         37.02         26.47        69.17 o                         
  -8 -22   4        165.17        151.34       100.35 o                         
  -7 -22   4        199.67        174.45        64.93 o                         
  -6 -22   4         41.85         53.20        49.12 o                         
  -5 -22   4        751.35        784.56       162.20 o                         
  -4 -22   4       1022.93       1106.78       112.21 o                         
  -3 -22   4        877.09        798.78        93.44 o                         
  -2 -22   4         74.96        100.41        43.50 o                         
  -1 -22   4        180.73        152.99        40.08 o                         
   0 -22   4       1748.09       1381.10       109.89 o                         
   1 -22   4        826.05        959.62        67.94 o                         
   2 -22   4        150.17        152.63        32.59 o                         
   3 -22   4        741.07        537.83        75.43 o                         
   4 -22   4       2038.67       1963.95        79.00 o                         
   5 -22   4        793.67        937.37       109.23 o                         
   6 -22   4       1430.76       1247.50       152.29 o                         
   7 -22   4       1088.37       1288.71       115.67 o                         
   8 -22   4        245.03        101.34        66.54 o                         
   9 -22   4        628.53        664.16       127.57 o                         
  -9 -21   4        422.53        449.35        89.64 o                         
  -8 -21   4          2.78        -39.06        39.06 o                         
  -7 -21   4        743.59        450.41        81.31 o                         
  -6 -21   4        754.47        818.85       119.61 o                         
  -5 -21   4        103.20        102.86        42.10 o                         
  -4 -21   4       1123.96       1238.39       109.31 o                         
  -3 -21   4       3539.72       3850.75       165.53 o                         
  -2 -21   4       1050.79       1041.42        81.41 o                         
  -1 -21   4        729.75        730.83        67.85 o                         
   0 -21   4        625.36        529.02        59.68 o                         
   1 -21   4       1212.69       1181.99        94.06 o                         
   2 -21   4       1688.16       1550.40        77.86 o                         
   3 -21   4        933.69        818.06        50.29 o                         
   4 -21   4        878.68        877.22        59.75 o                         
   5 -21   4        720.79        770.67        55.53 o                         
   6 -21   4        695.64        621.11        74.87 o                         
   7 -21   4        584.73        623.07        78.35 o                         
   8 -21   4        159.16        117.86        67.48 o                         
   9 -21   4         74.85         89.09        62.86 o                         
 -10 -20   4        281.68        352.27        79.88 o                         
  -9 -20   4         59.08         57.57        50.61 o                         
  -8 -20   4       1265.32       1156.94       194.94 o                         
  -7 -20   4       1189.60       1249.33       165.05 o                         
  -6 -20   4        863.15        970.61        99.85 o                         
  -5 -20   4        885.31        967.77        97.28 o                         
  -4 -20   4        556.02        679.41        81.62 o                         
  -3 -20   4        625.38        742.77        69.91 o                         
  -2 -20   4       1943.58       1840.48       102.47 o                         
  -1 -20   4       3861.93       3986.23       178.76 o                         
   0 -20   4       1905.24       1810.07        85.07 o                         
   1 -20   4       2119.36       2210.05        83.21 o                         
   2 -20   4        628.73        666.81        46.90 o                         
   3 -20   4        156.14        133.04        28.46 o                         
   4 -20   4       1890.16       1721.31        69.46 o                         
   5 -20   4         49.25         81.54        23.56 o                         
   6 -20   4       1229.87       1123.50        87.21 o                         
   7 -20   4        346.88        291.68        55.72 o                         
   8 -20   4        398.09        409.00        68.20 o                         
   9 -20   4        302.26        328.17       184.26 o                         
  10 -20   4        954.17       1095.09       154.37 o                         
 -11 -19   4         59.61        103.27        76.95 o                         
 -10 -19   4       1141.11       1056.72       123.06 o                         
  -9 -19   4       1597.54       1686.15       145.44 o                         
  -8 -19   4        298.86        234.52        61.96 o                         
  -7 -19   4        984.90        922.47       112.49 o                         
  -6 -19   4        585.56        550.45        73.81 o                         
  -5 -19   4        709.44        650.18        79.79 o                         
  -4 -19   4       3483.68       3785.00       156.15 o                         
  -3 -19   4        819.71        996.09        74.61 o                         
  -2 -19   4       1204.82       1201.38        69.50 o                         
  -1 -19   4        351.88        301.63        35.07 o                         
   0 -19   4       5804.15       5576.82       232.09 o                         
   1 -19   4        632.51        683.82        46.58 o                         
   2 -19   4        656.85        741.20        44.75 o                         
   3 -19   4        744.92        783.72        47.19 o                         
   4 -19   4        527.88        474.04        36.85 o                         
   5 -19   4       2982.73       2854.55       113.32 o                         
   6 -19   4        830.11        929.37       133.22 o                         
   7 -19   4        143.64        109.36        66.82 o                         
   8 -19   4        176.12        152.79        48.17 o                         
   9 -19   4       2277.55       2189.55       161.04 o                         
  10 -19   4         33.12        218.69       281.46 o                         
 -11 -18   4        487.72        500.56        99.09 o                         
 -10 -18   4       1615.73       1721.55       230.66 o                         
  -9 -18   4        406.91        475.66        84.93 o                         
  -8 -18   4        501.23        595.57        90.29 o                         
  -7 -18   4        119.59         86.21        79.50 o                         
  -6 -18   4       1161.43        987.63       112.76 o                         
  -5 -18   4       3538.35       3583.81       194.36 o                         
  -4 -18   4       1535.56       1492.88        92.69 o                         
  -3 -18   4         91.16        112.18        26.99 o                         
  -2 -18   4        241.22        165.25        37.88 o                         
  -1 -18   4        486.81        466.53        46.60 o                         
   0 -18   4       1051.79       1062.28        53.70 o                         
   1 -18   4       5058.88       4700.95       126.34 o                         
   2 -18   4       1511.83       1401.00        54.51 o                         
   3 -18   4        586.64        675.46        38.27 o                         
   4 -18   4         36.24         72.37        18.91 o                         
   5 -18   4       1784.50       1884.56       112.83 o                         
   6 -18   4        933.41        829.52        61.57 o                         
   7 -18   4         11.02         31.01        42.27 o                         
   8 -18   4       2290.53       2213.72       161.97 o                         
   9 -18   4        185.05        283.91        88.08 o                         
  10 -18   4        902.02       1038.56       400.93 o                         
  11 -18   4        175.43        443.45       303.73 o                         
 -11 -17   4        227.51        309.73        84.40 o                         
 -10 -17   4        459.03        566.87        91.29 o                         
  -9 -17   4        812.30        967.53       116.59 o                         
  -8 -17   4        350.79        362.81        67.62 o                         
  -7 -17   4        912.62        914.33       215.34 o                         
  -6 -17   4       2606.21       2787.34       153.80 o                         
  -5 -17   4        700.60        737.77        78.67 o                         
  -4 -17   4       4344.26       4192.74       140.70 o                         
  -3 -17   4       2337.66       2346.39        85.75 o                         
  -2 -17   4       5870.59       5330.00       166.27 o                         
  -1 -17   4        421.18        426.21        29.30 o                         
   0 -17   4         66.89         59.30        15.45 o                         
   1 -17   4       3343.60       3405.47        92.82 o                         
   2 -17   4       2645.38       2430.14        76.73 o                         
   3 -17   4       7581.47       7483.80       183.67 o                         
   4 -17   4       1000.63        943.05        73.17 o                         
   5 -17   4       7952.92       7728.06       273.75 o                         
   6 -17   4        170.20        210.42        34.26 o                         
   7 -17   4         59.07         60.16        47.93 o                         
   8 -17   4          1.06         31.75        37.13 o                         
   9 -17   4        777.54        730.31       190.75 o                         
  10 -17   4         52.04         76.01       107.32 o                         
  11 -17   4        733.70        759.33       370.55 o                         
 -12 -16   4       1184.50       1306.96       180.62 o                         
 -11 -16   4        322.71        344.06       114.86 o                         
 -10 -16   4        713.37        485.11       142.02 o                         
  -9 -16   4        186.55        105.58        48.52 o                         
  -8 -16   4          1.01          4.33        35.95 o                         
  -7 -16   4       4216.50       4116.34       334.11 o                         
  -6 -16   4        967.04        985.45       107.69 o                         
  -5 -16   4       3312.13       3074.10       114.04 o                         
  -4 -16   4       4030.37       3860.84       118.59 o                         
  -3 -16   4       5444.93       5395.89       150.01 o                         
  -2 -16   4        391.00        419.83        29.94 o                         
  -1 -16   4        686.41        685.90        36.22 o                         
   0 -16   4       1181.13       1323.83        46.72 o                         
   1 -16   4       7005.52       7036.36       164.86 o                         
   2 -16   4        877.97        853.59        46.49 o                         
   3 -16   4       5779.08       5360.37       137.93 o                         
   4 -16   4        592.00        636.69        66.54 o                         
   5 -16   4       1011.67       1159.56        65.13 o                         
   6 -16   4       2231.18       2271.90        95.22 o                         
   7 -16   4       1212.88       1175.42        97.79 o                         
   8 -16   4       4393.67       4389.26       218.01 o                         
   9 -16   4         28.33         48.50        38.15 o                         
  10 -16   4        281.85        221.35        61.43 o                         
  11 -16   4        276.51         93.14       245.01 o                         
 -12 -15   4          1.12         -4.59        50.69 o                         
 -11 -15   4        423.16        366.71        70.68 o                         
 -10 -15   4       1335.13       1702.34       130.88 o                         
  -9 -15   4        330.87        338.97        68.02 o                         
  -8 -15   4        915.03       1101.98       110.13 o                         
  -7 -15   4        273.79        234.54        49.41 o                         
  -6 -15   4       1757.03       1462.12       154.87 o                         
  -5 -15   4       2636.83       2645.25       102.91 o                         
  -4 -15   4        641.31        747.86        56.71 o                         
  -3 -15   4       4404.05       4398.57       107.68 o                         
  -2 -15   4       4801.48       4608.06       104.14 o                         
  -1 -15   4       1827.53       1820.34        59.12 o                         
   0 -15   4        625.73        621.18        32.24 o                         
   1 -15   4        761.97        829.41        52.62 o                         
   2 -15   4       1322.24       1154.73        45.81 o                         
   3 -15   4         28.08         29.92        11.88 o                         
   4 -15   4       4811.23       4984.23       170.29 o                         
   5 -15   4        357.97        407.27        61.73 o                         
   6 -15   4        617.50        606.15        58.31 o                         
   7 -15   4        521.53        461.84        65.23 o                         
   8 -15   4       1068.69       1214.54       205.13 o                         
   9 -15   4       2261.44       2318.02       175.70 o                         
  10 -15   4        930.65        818.15       119.22 o                         
  11 -15   4       1021.73        782.29       103.27 o                         
  12 -15   4        345.33        450.59       117.31 o                         
 -12 -14   4        168.25        287.86        79.84 o                         
 -11 -14   4        371.49        254.68        62.89 o                         
 -10 -14   4        925.23       1097.45       100.36 o                         
  -9 -14   4       2577.02       2476.11       134.72 o                         
  -8 -14   4        231.55        245.22        47.30 o                         
  -7 -14   4       7395.59       7562.21       248.35 o                         
  -6 -14   4       1030.11        943.18        65.97 o                         
  -5 -14   4        799.53        745.15        49.38 o                         
  -4 -14   4       4350.74       4168.09       108.39 o                         
  -3 -14   4        421.76        455.64        27.86 o                         
  -2 -14   4        161.23        125.60        15.85 o                         
  -1 -14   4        381.80        390.71        25.15 o                         
   0 -14   4       4477.15       4504.01       107.44 o                         
   1 -14   4       2131.89       2135.98        70.38 o                         
   2 -14   4       7634.22       7322.66       164.90 o                         
   3 -14   4       1485.53       1460.16        56.90 o                         
   4 -14   4       2168.54       1910.98       111.64 o                         
   5 -14   4       1743.84       1745.85        88.10 o
[truncated: 1,219,051 more chars]
